# Supplementary material for: Evolution of sex‐biased genes in Drosophila species with neo‐sex chromosomes: Potential contribution to reducing the sexual conflict
Source: Ecol Evol. 2024 Jul 23;14(7):e11701. doi: 10.1002/ece3.11701 (PMC11266434; doi:10.1002/ece3.11701)
Supplement: Supplementary file 1 — Data S1: [file ECE3-14-e11701-s001.zip]

Archive with 3 entries (3 files):
- divide_multiply_mapped_reads.pl
- Supp_figures240618.pdf
- Supp_tables240618.xlsx
