# Supplementary material for: Evolution of sex‐biased genes in Drosophila species with neo‐sex chromosomes: Potential contribution to reducing the sexual conflict
Source: Ecol Evol. 2024 Jul 23;14(7):e11701. doi: 10.1002/ece3.11701 (PMC11266434; doi:10.1002/ece3.11701)
Supplement: Supplementary file 1 — Data S1: [file ECE3-14-e11701-s001.zip › divide_multiply_mapped_reads.pl]

#!/usr/bin/perl
############################################################
##                                                        ##
##             DIVIDE_MULTIPLY_MAPPED_READS.PL            ##
##                                                        ##
##                       Programmed by MASAFUMI NOZAWA    ##
##                       Last Modified on 2024.3.7        ##
##                                                        ##
############################################################

if ($#ARGV<2){
	print "\n";
	print "This program divides multiply mapped reads into each gene from mmquant.\n";
	print "[Usage]\n";
	print "perl divide_multiply_mapped_reads.pl input_gene_chr_tbl mmquant_output outfile\n";
	exit;
}

##Format of input_gene_chr_tbl is as follows (tab-delimited)
##
##gene	chr
##geneA	chr1
##geneB	chr2
##geneC	chr3
##geneD	chr4
##geneE	chr5
##


open(OUT,">$ARGV[2]")||die;
print(OUT "gene\t");
print(OUT "chr\t");
print(OUT "count\n");


open(IN,"<$ARGV[0]")||die;
$line=<IN>;
while($line=<IN>){
	chomp($line);
	@data=split(/\t/,$line);
	$gene=$data[0];
	$ch=$data[1];
	print(OUT "$gene\t");
	print(OUT "$ch\t");
	#####reading mmquant values#####
	$count=0;
	open(IN2,"<$ARGV[1]")||die;
	while($line2=<IN2>){
		chomp($line2);
		@data2=split(/\t/,$line2);
		@glist=split(/--/,$data2[0]);
		for($j=0;$j<=$#glist;$j++){
			if($gene eq $glist[$j]){
				$count=$count+$data2[1]/($#glist+1);
			}
		}
	}
	print(OUT "$count\n");
	close(IN2);
}
close(IN);
close(OUT);
