# Supplementary material for: Evolution of sex‐biased genes in Drosophila species with neo‐sex chromosomes: Potential contribution to reducing the sexual conflict
Source: Ecol Evol. 2024 Jul 23;14(7):e11701. doi: 10.1002/ece3.11701 (PMC11266434; doi:10.1002/ece3.11701)
Supplement: Supplementary file 1 — Data S1: [file ECE3-14-e11701-s001.zip › Supp_tables240618.xlsx]

## Sheet: Table S1
Table S1. Information of the Drosophila genome assemblies used in this study.
Species	Chrs. included	Assembly size (bp)	No. of contigs	Contig N50 (bp)‡	Accession	Reference
D. miranda†	w/o Y/neo-Y	176610581	40	32547436	-	Mahajan et al. (2018)§
	with Y/neo-Y	287124465	102	35279367	QNQS01000001-01000102	Mahajan et al. (2018)
D. pseudoobscura	w/o Y	152696384	4790	12541198	AADE01000001-01017507	Richards et al. (2005)¶
D. obscura	w/o Y	181868570	1935	4725122	BDQP01000001-01001935	Nozawa et al. (2016)††
D. albomicans	w/o Y/neo-Y	182697126	834	21972321	BJEI01000001-01000834	Nozawa et al. (2021)‡‡
	with neo-Y	238238472	836	25367705	-	Nozawa et al. (2021)
D. nasuta	w/o Y	173158203	604	17893789	BJEH01000001-01000604	Nozawa et al. (2021)
D. kohkoa	w/o Y	170668061	87	3597765	BJEL01000001-01000087	Nozawa et al. (2021)
D. americana	w/o Y/neo-Y	177534117	435	1565372	BJEJ01000001-01000435	Nozawa et al. (2021)
	with neo-Y	207397045	453	1605128	-	Nozawa et al. (2021)
D. texana	w/o Y	165405863	199	2693102	BJEK01000001-01000199	Nozawa et al. (2021)
D. novamexicana	w/o Y	173633261	270	2873990	BJEM01000001-01000270	Nozawa et al. (2021)
† Data are based on the resequence by Nozawa et al. (2021).
‡ Scaffold N50 for the D. miranda genome.
§ Mahajan S, Wei KH, Nalley MJ, Gibilisco L, Bachtrog D. 2018. De novo assembly of a young Drosophila Y chromosome using single-molecule sequencing and chromatin conformation capture. PLoS Biol 16: e2006348.
¶ Richards S, Liu Y, Bettencourt BR, Hradecky P, Letovsky S, Nielsen R, Thornton K, Hubisz MJ, Chen R, Meisel RP et al. 2005. Comparative genome sequencing of Drosophila pseudoobscura: chromosomal, gene, and cis-element evolution. Genome Res 15: 1-18.
†† Nozawa M, Onizuka K, Fujimi M, Ikeo K, Gojobori T. 2016. Accelerated pseudogenization on the neo-X chromosome in Drosophila miranda. Nat Commun 7: 13659.
‡‡ Nozawa M, Minakuchi Y, Satomura K, Kondo S, Toyoda A, Tamura K. 2021. Shared evolutionary trajectories of three independent neo-sex chromosomes in Drosophila. Genome Res 31: 2069-2079.

## Sheet: Table S2
Table S2. Summary of the RNA sequencing data of the Drosophila species used in this study.
Species	Sex	Tissue	Sample name	Platform	Layout/length (nt)	Accession	Reference
D. miranda	Female	Larval whole body	mirLF	HiSeq 2000	Paired/101	DRR055176, DRR055177	Nozawa et al. (2016)†
	Male		mirLM	HiSeq 2000	Paired/101	DRR055178, DRR055179	Nozawa et al. (2016)
	Female	Pupal whole body	mirPF	HiSeq 2000	Paired/101	DRR055186, DRR055187	Nozawa et al. (2016)
	Male		mirPM	HiSeq 2000	Paired/101	DRR055188, DRR055189	Nozawa et al. (2016)
	Female	Adult whole body	mirWF	HiSeq 2000	Paired/101	DRR055196, DRR055197	Nozawa et al. (2016)
	Male		mirWM	HiSeq 2000	Paired/101	DRR055198, DRR055199	Nozawa et al. (2016)
	Female	Ovary	mirO	HiSeq 2000	Paired/101	DRR055184, DRR055185	Nozawa et al. (2016)
	Male	Testis	mirTe	HiSeq 2000	Paired/101	DRR055194, DRR055195	Nozawa et al. (2016)
	Female	Adult head	mirHF	HiSeq 2000	Paired/101	DRR055172, DRR055173	Nozawa et al. (2016)
	Male		mirHM	HiSeq 2000	Paired/101	DRR055174, DRR055175	Nozawa et al. (2016)
	Female	Adult thorax	mirTF	HiSeq 2000	Paired/101	DRR055190, DRR055191	Nozawa et al. (2016)
	Male		mirTM	HiSeq 2000	Paired/101	DRR055192, DRR055193	Nozawa et al. (2016)
	Female	Adult abdomen	mirAF	HiSeq 2000	Paired/101	DRR055158, DRR055159	Nozawa et al. (2016)
	Male		mirAM	HiSeq 2000	Paired/101	DRR055160, DRR055161	Nozawa et al. (2016)
	Female	Adult abd. w/o gonads	mirAgF	HiSeq 2000	Paired/101	DRR055164, DRR055165	Nozawa et al. (2016)
	Male		mirAgM	HiSeq 2000	Paired/101	DRR055166, DRR055167	Nozawa et al. (2016)
	Male	Accessory gland	mirAc	HiSeq 2000	Paired/101	DRR055162, DRR055163	Nozawa et al. (2016)
	Female	Imaginal discs	mirDF	HiSeq 2000	Paired/101	DRR055168, DRR055169	Nozawa et al. (2016)
	Male		mirDM	HiSeq 2000	Paired/101	DRR055170, DRR055171	Nozawa et al. (2016)
	Female	Larva wo discs	mirLdF	HiSeq 2000	Paired/101	DRR055180, DRR055181	Nozawa et al. (2016)
	Male		mirLdM	HiSeq 2000	Paired/101	DRR055182, DRR055183	Nozawa et al. (2016)
D. pseudoobscura	Female	Larval whole body	pseLF	HiSeq 2000	Paired/100	DRR055252, DRR055253	Nozawa et al. (2016)
	Male		pseLM	HiSeq 2000	Paired/100	DRR055254, DRR055255	Nozawa et al. (2016)
	Female	Pupal whole body	psePF	HiSeq 2000	Paired/100	DRR055262, DRR055263	Nozawa et al. (2016)
	Male		psePM	HiSeq 2000	Paired/100	DRR055264, DRR055265	Nozawa et al. (2016)
	Female	Adult whole body	pseWF	HiSeq 2000	Paired/101	DRR055272, DRR055273	Nozawa et al. (2016)
	Male		pseWM	HiSeq 2000	Paired/101	DRR055274, DRR055275	Nozawa et al. (2016)
	Female	Ovary	pseO	HiSeq 2000	Paired/101	DRR055260, DRR055261	Nozawa et al. (2016)
	Male	Testis	pseTe	HiSeq 2000	Paired/101	DRR055270, DRR055271	Nozawa et al. (2016)
	Female	Adult head	pseHF	HiSeq 2000	Paired/101	DRR055248, DRR055249	Nozawa et al. (2016)
	Male		pseHM	HiSeq 2000	Paired/101	DRR055250, DRR055251	Nozawa et al. (2016)
	Female	Adult thorax	pseTF	HiSeq 2000	Paired/101	DRR055266, DRR055267	Nozawa et al. (2016)
	Male		pseTM	HiSeq 2000	Paired/101	DRR055268, DRR055269	Nozawa et al. (2016)
	Female	Adult abdomen	pseAF	HiSeq 2000	Paired/101	DRR055234, DRR055235	Nozawa et al. (2016)
	Male		pseAM	HiSeq 2000	Paired/101	DRR055236, DRR055237	Nozawa et al. (2016)
	Female	Adult abd. w/o gonads	pseAgF	HiSeq 2000	Paired/101	DRR055240, DRR055241	Nozawa et al. (2016)
	Male		pseAgM	HiSeq 2000	Paired/101	DRR055242, DRR055243	Nozawa et al. (2016)
	Male	Accessory gland	pseAc	HiSeq 2000	Paired/101	DRR055238, DRR055239	Nozawa et al. (2016)
	Female	Imaginal discs	pseDF	HiSeq 2000	Paired/101	DRR055244, DRR055245	Nozawa et al. (2016)
	Male		pseDM	HiSeq 2000	Paired/101	DRR055246, DRR055247	Nozawa et al. (2016)
	Female	Larva wo discs	pseLdF	HiSeq 2000	Paired/101	DRR055256, DRR055257	Nozawa et al. (2016)
	Male		pseLdM	HiSeq 2000	Paired/101	DRR055258, DRR055259	Nozawa et al. (2016)
D. obscura	Female	Larval whole body	obsLF	HiSeq 2000	Paired/101	DRR055214, DRR055215	Nozawa et al. (2016)
	Male		obsLM	HiSeq 2000	Paired/101	DRR055216, DRR055217	Nozawa et al. (2016)
	Female	Pupal whole body	obsPF	HiSeq 2000	Paired/101	DRR055218, DRR055219	Nozawa et al. (2016)
	Male		obsPM	HiSeq 2000	Paired/101	DRR055220, DRR055221	Nozawa et al. (2016)
	Female	Adult whole body	obsWF	HiSeq 2000	Paired/101	DRR055230, DRR055231	Nozawa et al. (2016)
	Male		obsWM	HiSeq 2000	Paired/101	DRR055232, DRR055233	Nozawa et al. (2016)
	Female	Ovary	obsO	HiSeq 2000	Paired/101	DRR055218, DRR055219	Nozawa et al. (2016)
	Male	Testis	obsTe	HiSeq 2000	Paired/101	DRR055228, DRR055229	Nozawa et al. (2016)
	Female	Adult head	obsHF	HiSeq 2000	Paired/101	DRR055210, DRR055211	Nozawa et al. (2016)
	Male		obsHM	HiSeq 2000	Paired/101	DRR055212, DRR055213	Nozawa et al. (2016)
	Female	Adult thorax	obsTF	HiSeq 2000	Paired/101	DRR055224, DRR055225	Nozawa et al. (2016)
	Male		obsTM	HiSeq 2000	Paired/101	DRR055226, DRR055227	Nozawa et al. (2016)
	Female	Adult abdomen	obsAF	HiSeq 2000	Paired/101	DRR055200, DRR055201	Nozawa et al. (2016)
	Male		obsAM	HiSeq 2000	Paired/101	DRR055202, DRR055203	Nozawa et al. (2016)
	Female	Adult abd. w/o gonads	obsAgF	HiSeq 2000	Paired/101	DRR055206, DRR055207	Nozawa et al. (2016)
	Male		obsAgM	HiSeq 2000	Paired/101	DRR055208, DRR055209	Nozawa et al. (2016)
	Male	Accessory gland	obsAc	HiSeq 2000	Paired/101	DRR055204, DRR055205	Nozawa et al. (2016)
D. albomicans	Female	Larval whole body	albLF	HiSeq 4000	Paired/101	DRR160743	Nozawa et al. (2021)‡
	Male		albLM	HiSeq 4000	Paired/101	DRR160744	Nozawa et al. (2021)
	Female	Pupal whole body	albPF	HiSeq 4000	Paired/101	DRR160745	Nozawa et al. (2021)
	Male		albPM	HiSeq 4000	Paired/101	DRR160746	Nozawa et al. (2021)
	Female	Adult whole body	albWF	HiSeq 4000	Paired/101	DRR160741	Nozawa et al. (2021)
	Male		albWM	HiSeq 4000	Paired/101	DRR160742	Nozawa et al. (2021)
	Female	Ovary	albO	HiSeq 4000	Paired/101	DRR160747	Nozawa et al. (2021)
	Male	Testis	albTe	HiSeq 4000	Paired/101	DRR160748	Nozawa et al. (2021)
D. nasuta	Female	Larval whole body	nasLF	HiSeq 4000	Paired/101	DRR160751	Nozawa et al. (2021)
	Male		nasLM	HiSeq 4000	Paired/101	DRR160752	Nozawa et al. (2021)
	Female	Pupal whole body	nasPF	HiSeq 4000	Paired/101	DRR160753	Nozawa et al. (2021)
	Male		nasPM	HiSeq 4000	Paired/101	DRR160754	Nozawa et al. (2021)
	Female	Adult whole body	nasWF	HiSeq 4000	Paired/101	DRR160749	Nozawa et al. (2021)
	Male		nasWM	HiSeq 4000	Paired/101	DRR160750	Nozawa et al. (2021)
	Female	Ovary	nasO	HiSeq 4000	Paired/101	DRR160755	Nozawa et al. (2021)
	Male	Testis	nasTe	HiSeq 4000	Paired/101	DRR160756	Nozawa et al. (2021)
D. kohkoa	Female	Larval whole body	kohLF	HiSeq 4000	Paired/101	DRR160759	Nozawa et al. (2021)
	Male		kohLM	HiSeq 4000	Paired/101	DRR160760	Nozawa et al. (2021)
	Female	Pupal whole body	kohPF	HiSeq 4000	Paired/101	DRR160761	Nozawa et al. (2021)
	Male		kohPM	HiSeq 4000	Paired/101	DRR160762	Nozawa et al. (2021)
	Female	Adult whole body	kohWF	HiSeq 4000	Paired/101	DRR160757	Nozawa et al. (2021)
	Male		kohWM	HiSeq 4000	Paired/101	DRR160758	Nozawa et al. (2021)
	Female	Ovary	kohO	HiSeq X	Paired/151	DRR168781	Nozawa et al. (2021)
	Male	Testis	kohTe	HiSeq X	Paired/151	DRR168782	Nozawa et al. (2021)
D. americana	Female	Larval whole body	ameLF	HiSeq 4000	Paired/101	DRR160779	Nozawa et al. (2021)
	Male		ameLM	HiSeq 4000	Paired/101	DRR160780	Nozawa et al. (2021)
	Female	Pupal whole body	amePF	HiSeq 4000	Paired/101	DRR160781	Nozawa et al. (2021)
	Male		amePM	HiSeq 4000	Paired/101	DRR160782	Nozawa et al. (2021)
	Female	Adult whole body	ameWF	HiSeq 4000	Paired/101	DRR160777	Nozawa et al. (2021)
	Male		ameWM	HiSeq 4000	Paired/101	DRR160778	Nozawa et al. (2021)
	Female	Ovary	ameO	HiSeq 4000	Paired/101	DRR160783	Nozawa et al. (2021)
	Male	Testis	ameTe	HiSeq 4000	Paired/101	DRR160784	Nozawa et al. (2021)
D. texana	Female	Larval whole body	texLF	HiSeq 4000	Paired/101	DRR160771	Nozawa et al. (2021)
	Male		texLM	HiSeq 4000	Paired/101	DRR160772	Nozawa et al. (2021)
	Female	Pupal whole body	texPF	HiSeq 4000	Paired/101	DRR160773	Nozawa et al. (2021)
	Male		texPM	HiSeq 4000	Paired/101	DRR160774	Nozawa et al. (2021)
	Female	Adult whole body	texWF	HiSeq 4000	Paired/101	DRR160769	Nozawa et al. (2021)
	Male		texWM	HiSeq 4000	Paired/101	DRR160770	Nozawa et al. (2021)
	Female	Ovary	texO	HiSeq 4000	Paired/101	DRR160775	Nozawa et al. (2021)
	Male	Testis	texTe	HiSeq 4000	Paired/101	DRR160776	Nozawa et al. (2021)
D. novamexicana	Female	Larval whole body	novLF	HiSeq 4000	Paired/101	DRR160765	Nozawa et al. (2021)
	Male		novLM	HiSeq 4000	Paired/101	DRR160766	Nozawa et al. (2021)
	Female	Pupal whole body	novPF	HiSeq 4000	Paired/101	DRR160767	Nozawa et al. (2021)
	Male		novPM	HiSeq 4000	Paired/101	DRR160768	Nozawa et al. (2021)
	Female	Adult whole body	novWF	HiSeq 4000	Paired/101	DRR160763	Nozawa et al. (2021)
	Male		novWM	HiSeq 4000	Paired/101	DRR160764	Nozawa et al. (2021)
	Female	Ovary	novO	HiSeq X	Paired/151	DRR168783	Nozawa et al. (2021)
	Male	Testis	novTe	HiSeq X	Paired/151	DRR168784	Nozawa et al. (2021)
† Nozawa M, Onizuka K, Fujimi M, Ikeo K, Gojobori T. 2016. Accelerated pseudogenization on the neo-X chromosome in Drosophila miranda. Nat Commun 7: 13659.
‡ Nozawa M, Minakuchi Y, Satomura K, Kondo S, Toyoda A, Tamura K. 2021. Shared evolutionary trajectories of three independent neo-sex chromosomes in Drosophila. Genome Res 31: 2069-2079.

## Sheet: Table S3
Table S3. Expression levels of orthologs in Drosophila miranda, D. pseudoobscura, and D. obscura.
Muller	Gene				TPM in D. miranda																																TPM in D. pseudoobscura
	mir neo-X†	mir neo-Y	pse	obs	Larva F	Larva M	Larva status‡	Pupa F	Pupa M	Pupa status	Adult F	Adult M	Adult status	Ovary	Testis	Te vs. Ov status	Ac. Gland	Ac vs. Ov status	Head F	Head M	Head status	Thorax F	Thorax M	Thorax status	Abdomen F	Abdomen M	Abdomen status	Ab. wo gonads F	Ab. wo gonads M	Ab. Wo gonads status	Imaginal discs F	Imaginal discs M	Imaginal discs status	Larva wo discs F	Larva wo discs M	Larva wo discs status	Larva F	Larva M	Larva status	Pupa F	Pupa M	Pupa status	Adult F	Adult M	Adult status	Ovary	Testis	Te vs. Ov status	Ac. Gland
E	MSTRG.2653		MSTRG.2506	MSTRG.3	0	0.09	Ub	0	8.525	Mb	0	60.915	Mb	0	234.47	Mb	1.215	Mb	0	0	Ub	0	0	Ub	0	19.005	Mb	0	0	Ub	0	0	Ub	0	0.655	Ub	0	2.915	Mb	0	13.78	Mb	0	135.555	Mb	0	1026.63	Mb	4.4
E	MSTRG.2652		MSTRG.2505	MSTRG.4	1.775	2.095	Ub	8.005	4.945	Fb	9.12	5.935	Ub	10.09	0.675	Fb	0.125	Fb	23	35.455	Ub	3.39	2.61	Ub	1.555	1.465	Ub	0.51	1.24	Ub	26.84	24.12	Ub	1.85	1.46	Ub	2.275	4.07	Ub	9.68	7.17	Ub	16.865	6.695	Fb	16.94	0.32	Fb	0.17
E	MSTRG.2651		MSTRG.2503	MSTRG.6	186.14	189.105	Ub	83.45	79.665	Ub	227.55	119.97	Fb	272.165	32.28	Fb	47.595	Ub	166.22	203.415	Ub	94.08	108.295	Ub	273.615	203.78	Fb	321.355	344.825	Ub	119.14	128.545	Ub	240.435	226.645	Ub	175.11	191.805	Ub	103.9	109.895	Ub	229.425	171.995	Ub	146.345	29.055	Fb	43.19
E	MSTRG.2649		MSTRG.2501	MSTRG.7	1.07	22.91	Mb	7.685	189.77	Mb	582.69	52.005	Fb	1247.34	91.015	Fb	0.39	Fb	67.145	22.57	Fb	0	0	Ub	1003.63	67.03	Fb	0.055	0.06	Ub	8.46	4.54	Ub	1.835	60.76	Mb	1.075	59.75	Mb	3.41	203.5	Mb	2070.51	93.8	Fb	683.955	122.185	Fb	1.18
E	MSTRG.2648		MSTRG.2500	MSTRG.8	9.01	10.575	Ub	25.525	33.16	Ub	64.945	20.135	Fb	51.42	12.06	Fb	4.785	Fb	7.03	6.215	Ub	3.495	3.42	Ub	57.41	11.03	Fb	11.67	9.925	Ub	56.915	52.34	Ub	10.33	13.905	Ub	13.89	18.06	Ub	32.495	35.395	Ub	85.065	15.395	Fb	49.96	6.1	Fb	4.08
E	MSTRG.2646		MSTRG.2498	MSTRG.9	2.555	2.975	Ub	13.315	19.165	Ub	10.685	8.95	Ub	19.92	7.42	Fb	1.16	Fb	4.225	4.25	Ub	2.825	2.83	Ub	15.17	8.015	Fb	2.965	3.98	Ub	16.195	14.78	Ub	3.125	6.135	Mb	6.65	12.27	Ub	30.81	33.335	Ub	71.805	11.265	Fb	94.035	7.45	Fb	1.675
E	MSTRG.2647		MSTRG.2499	MSTRG.10	14.48	9.74	Ub	48.52	55.13	Ub	20.58	60.12	Mb	79.88	201.275	Mb	11.955	Ub	10.28	14.955	Ub	14.925	16.45	Ub	22.75	25.7	Ub	16.815	20.845	Ub	68.585	62.84	Ub	28.705	28.85	Ub	21.065	31.805	Ub	41.11	59.68	Ub	58.14	132.05	Mb	258.985	1233.8	Mb	35.89
E	MSTRG.2645		MSTRG.2497	MSTRG.12	7.655	6.455	Ub	24.68	34.735	Ub	13.1	21.615	Mb	42.965	31.26	Mb	4.225	Fb	16.31	22.585	Ub	5.55	6.225	Ub	13.705	18.215	Ub	7.875	9.505	Ub	50.375	42.77	Ub	13.035	16.595	Ub	11.32	16.45	Ub	39.475	47.08	Ub	24.03	25.88	Ub	43.09	24.91	Ub	4.69
E	MSTRG.2991		MSTRG.2852	MSTRG.13	35.37	31.3	Ub	100.41	73.8	Fb	72.055	50.735	Ub	88.565	15.54	Fb	36	Mb	30.36	26.335	Ub	14.785	8.245	Ub	32.295	72.185	Ub	48.25	50.095	Ub	139.62	105.45	Ub	99.835	81.655	Ub	24.595	43.11	Ub	104.99	70.805	Ub	173.085	29.22	Fb	174.165	9.01	Fb	35.045
E	MSTRG.2992		MSTRG.2853	MSTRG.14	1.45	1.405	Ub	6.84	11.755	Mb	6.89	5.65	Ub	17.525	3.565	Fb	0.395	Fb	1.11	1.62	Ub	0.47	0.545	Ub	2.23	3.24	Ub	1.545	1.99	Ub	12.61	14.805	Ub	2.055	3.955	Ub	2.37	3.755	Ub	7.195	14.465	Mb	23.3	10.6	Fb	23.21	8.49	Fb	0.74
E	MSTRG.2993		MSTRG.2854	MSTRG.15	51.035	39.15	Ub	71.305	85.855	Ub	48.7	47.835	Ub	109.96	54.28	Ub	47.165	Mb	45.195	47.33	Ub	35.205	33.93	Ub	66.43	76.7	Ub	106.735	120.71	Ub	101.785	104.05	Ub	110.865	121.3	Ub	36.505	47.64	Ub	55.985	63.33	Ub	54.305	32.82	Fb	96.055	36.725	Fb	94.915
E	g9536		g2306	MSTRG.16	0.545	0.61	Ub	1.775	3.305	Mb	4.845	6.645	Ub	4.485	2.545	Ub	0	Fb	2.475	5.25	Ub	0.24	0.38	Ub	0.53	2.625	Mb	1.3	1.105	Ub	3.895	4.035	Ub	1.62	5	Mb	0.11	0.285	Ub	0.55	1.02	Mb	2.35	2.735	Mb	2.99	2.36	Mb	0
E	MSTRG.3001		g2310	MSTRG.19	0	0.485	Ub	0.415	3.59	Mb	0.1	0.105	Ub	0	0.215	Ub	0	Ub	0.525	0.995	Ub	0.445	0.485	Ub	0.705	0.095	Ub	0	0.1	Ub	0.265	0.51	Ub	0.535	5.685	Mb	0.215	0.38	Ub	0.195	0	Ub	0	0	Ub	0	0	Ub	0
E	MSTRG.3003		MSTRG.2866	MSTRG.22	17.565	16.725	Ub	17.56	13.305	Ub	19.905	14.895	Ub	16.18	5.075	Fb	21.865	Mb	8.835	7.815	Ub	4.42	3.69	Ub	10.195	16.925	Ub	12.16	13.815	Ub	20.695	16.375	Ub	13.525	15.645	Ub	17.12	19.325	Ub	36.24	33.44	Ub	31.37	18.02	Fb	18.04	5.125	Fb	18.16
E	MSTRG.3004		MSTRG.2867	MSTRG.23	2.12	2	Ub	14.965	12.725	Ub	5.165	4.605	Ub	7.685	2.065	Fb	1.17	Fb	9.3	7.69	Ub	2.29	0.715	Ub	0.815	4.315	Mb	3.32	3.8	Ub	10.75	11.69	Ub	7.495	7.14	Ub	3.595	6.855	Ub	36.24	30.66	Ub	12.49	4.83	Fb	9.185	1.24	Fb	3.285
E	MSTRG.3026		MSTRG.2874	MSTRG.25	17.65	17.15	Ub	53.64	40.86	Fb	42.05	20.13	Fb	46.86	4.435	Fb	21.69	Mb	28.905	32.99	Ub	9.535	6.325	Ub	11.995	21.275	Ub	25.19	31.605	Ub	57.215	63.11	Ub	41.19	41.175	Ub	35.29	39.31	Ub	149.21	130.045	Ub	62.61	38.235	Fb	43.395	5.22	Fb	32.94
E	MSTRG.3030		MSTRG.2880	MSTRG.28	0.96	2.075	Mb	3.415	15.34	Mb	6.105	7.08	Ub	17.84	4.02	Fb	0.08	Fb	0.94	0.925	Ub	0.24	0.16	Ub	1.335	4.63	Mb	0.705	0.57	Ub	13.88	17.07	Ub	1.625	3.75	Mb	2.995	3.32	Ub	1.515	3.835	Mb	27.18	2.19	Fb	27.36	0.89	Fb	0.095
E	MSTRG.3029		MSTRG.2879	MSTRG.29	0.91	1.045	Ub	0.795	6.845	Mb	1.665	10.14	Mb	1.54	3.69	Mb	0	Ub	0.47	0.21	Ub	0.575	0.475	Ub	1.6	23.175	Mb	0.275	6.725	Mb	0.885	1.175	Ub	2.08	1.765	Ub	1.68	3.09	Ub	1.335	6.46	Mb	1.675	20.77	Mb	0.31	25.21	Mb	3.98
E	MSTRG.3031		MSTRG.2881	MSTRG.30	6.15	8.12	Ub	10.095	9.22	Ub	1.93	1.8	Ub	0.195	0.155	Ub	0.675	Mb	5.225	5.37	Ub	0.25	0.315	Ub	0.805	2.37	Ub	1.85	3.715	Ub	5.5	5.63	Ub	8.905	8.6	Ub	12.06	13.27	Ub	16.19	15.69	Ub	0.82	2.605	Mb	0.04	0.265	Mb	0.45
E	MSTRG.3036		MSTRG.2882	MSTRG.31	35.92	32.4	Ub	111.785	121.505	Ub	45.375	22.205	Fb	88.545	11.725	Fb	9.41	Fb	24.28	30.28	Ub	11.54	13.72	Ub	73.025	29	Fb	25.46	25.385	Ub	193.015	176.085	Ub	29.72	31.38	Ub	29.265	39.65	Ub	83.385	77.1	Ub	110.625	23.34	Fb	174.39	13.91	Fb	12.58
E	MSTRG.3037		MSTRG.2883	MSTRG.32	1.505	1.985	Ub	4.685	10.74	Mb	9.875	7.4	Ub	11.815	4.755	Ub	0.975	Fb	3.895	4.665	Ub	1.53	0.905	Ub	4.255	5.46	Ub	3.2	3.165	Ub	7.68	5.865	Ub	2.465	4.42	Ub	3.505	4.21	Ub	6.775	5.95	Ub	17.05	5.985	Fb	12.635	2.875	Fb	2.11
E	MSTRG.3038		MSTRG.2884	MSTRG.33	8.405	10.885	Ub	19.795	20.97	Ub	26.905	12.2	Fb	76.105	5.135	Fb	1.94	Fb	7.76	9.88	Ub	5.645	6.455	Ub	27.525	11.53	Fb	16.77	18.62	Ub	32.785	31.23	Ub	9.85	12.62	Ub	13.295	9.375	Ub	3.685	3.59	Ub	39.435	7.99	Fb	66.975	1.985	Fb	1.525
E	MSTRG.3039		MSTRG.2885	MSTRG.34	17.055	16.675	Ub	37.085	37.445	Ub	52.595	29.105	Fb	67.645	8.885	Fb	15.59	Ub	27.405	28.91	Ub	12.455	7.905	Ub	19.615	26.54	Ub	28.205	34.49	Ub	58.15	52.665	Ub	35.515	37.63	Ub	19.745	26.26	Ub	42.62	41.635	Ub	116.06	37.985	Fb	85.685	14.1	Fb	17.37
E	MSTRG.3040		MSTRG.2887	MSTRG.35	14.095	10	Fb	27.895	79.45	Mb	37.825	208.655	Mb	48.89	343.38	Mb	15.365	Ub	15.975	17.435	Ub	13.38	17.39	Ub	44.595	69.575	Ub	18.23	17.345	Ub	24.96	23.575	Ub	89.165	79.38	Ub	15.215	45.48	Mb	34.27	64.645	Mb	69.17	145.98	Mb	91.45	299.995	Mb	19.51
E	MSTRG.3041		MSTRG.2888	MSTRG.36	2.475	3.065	Ub	12.625	20.755	Ub	5.7	22.41	Mb	13.52	36.935	Mb	2.88	Ub	3.125	4.185	Ub	3.225	3.79	Ub	6.665	11.04	Ub	2.88	3.17	Ub	15.485	13.69	Ub	6.05	9.415	Ub	2.405	5.175	Ub	6.61	19.675	Mb	17.545	37.565	Mb	42.9	104.64	Mb	3.665
E	MSTRG.3043		MSTRG.2890	MSTRG.38	11.35	13.225	Ub	0.205	0.045	Ub	35.335	24.3	Ub	0.225	1.795	Mb	1.295	Mb	47.005	39.25	Ub	20.505	19.555	Ub	49.365	52.685	Ub	94.77	115.62	Ub	0.045	0.125	Ub	1.685	1.19	Ub	20.745	9.745	Fb	0.29	0.125	Ub	41.33	49.53	Ub	0.695	6.98	Mb	7.545
E	MSTRG.3044		MSTRG.2891	MSTRG.40	23.76	35.96	Mb	10.1	5.99	Ub	256.095	170.99	Ub	48.16	9.555	Fb	67.95	Mb	116.31	93.5	Ub	531.93	460.935	Ub	85.955	70.245	Fb	185.625	137.11	Ub	9.31	10.52	Ub	12.295	8.205	Ub	13.005	7.985	Fb	5.835	5.34	Ub	57.465	138.635	Mb	25.995	5.39	Fb	59.445
E	MSTRG.3045		MSTRG.2892	MSTRG.41	59.17	63.595	Ub	108.62	140.2	Ub	173.825	170.045	Ub	126.46	92.7	Mb	28.8	Ub	97.145	112.765	Ub	81.78	52.785	Ub	68.25	111.9	Ub	94.785	111.34	Ub	129.86	127.065	Ub	144.59	160.51	Ub	118.08	134.975	Ub	207.985	208.52	Ub	351.53	189.16	Fb	227.71	91.995	Fb	46.82
E	MSTRG.2638		MSTRG.2489	MSTRG.43	4.23	6.14	Mb	13.95	58.6	Mb	16.05	33.11	Mb	21.895	16.24	Mb	2.4	Fb	5.805	5.285	Ub	1.41	0.8	Ub	4.33	15.905	Mb	3.22	4.175	Ub	18.115	19.895	Ub	5.645	10.765	Mb	5.1	8.31	Ub	10.23	22.61	Mb	33.16	26.465	Fb	64.35	19.515	Fb	2.69
E	MSTRG.2639		MSTRG.2490	MSTRG.44	10.995	11.835	Ub	39.5	44.94	Ub	41.47	45.315	Ub	37.03	30.325	Mb	10.03	Ub	42.15	46.185	Ub	17.845	13.375	Ub	15.46	27.61	Ub	21.245	30.765	Ub	36.22	39.43	Ub	32.995	39.31	Ub	13.235	26.115	Ub	62.345	55.49	Ub	53.29	54.135	Ub	41.23	33.315	Mb	13.82
E	MSTRG.2641		MSTRG.2493	MSTRG.48	45.27	44.08	Ub	173.995	181.89	Ub	114.34	82.375	Ub	212.935	74.74	Fb	22.46	Fb	110.255	119.08	Ub	21.265	24.2	Ub	169.57	91.99	Fb	48.715	38.045	Ub	225.54	161.255	Ub	33.08	47.575	Ub	61.175	72.665	Ub	174.94	183.06	Ub	291.19	46.4	Fb	238.17	54.91	Fb	19.57
E	MSTRG.2642		MSTRG.2494	MSTRG.49	4.22	6.025	Mb	9.28	31.515	Mb	23.49	13.83	Ub	21.23	6.615	Fb	1.33	Fb	6.24	5.395	Ub	1.885	1.195	Ub	14.54	12.035	Ub	4.85	5.385	Ub	22.105	24.03	Ub	3.79	8.125	Mb	5.97	8.28	Ub	8.32	12.985	Ub	37.37	9.385	Fb	32.455	6.02	Fb	1.445
E	MSTRG.2643		MSTRG.2495	MSTRG.50	0.715	1.245	Ub	33.995	16.65	Fb	5.05	2.395	Ub	0.185	0.03	Ub	0.34	Mb	10.655	20.255	Ub	2.305	3.035	Ub	0.255	0.285	Ub	0.045	0.33	Ub	12.89	12.415	Ub	0.11	0.98	Mb	0.925	1.225	Ub	11.68	12.045	Ub	0.65	1.85	Mb	0.07	0.635	Mb	0.18
E	MSTRG.2644		MSTRG.2496	MSTRG.51	161.38	150.94	Ub	260.215	245.285	Ub	360.06	411.48	Ub	206.6	355.655	Mb	137.875	Mb	180.075	205.485	Ub	221.915	262.45	Ub	356.895	274.995	Fb	202.63	229.485	Ub	357.96	347.985	Ub	248.425	238.585	Ub	155.615	191.21	Ub	352.475	338.125	Ub	366.09	330.01	Ub	157.31	242.27	Mb	99.83
E	MSTRG.2478		MSTRG.2335	MSTRG.54	6.59	7.21	Ub	18.475	43.605	Mb	12.62	29.32	Mb	16.335	22.24	Mb	3.045	Ub	10.805	12.225	Ub	6.065	3.535	Ub	4.725	20.815	Mb	9.42	11.635	Ub	28.175	29.71	Ub	14.415	18.95	Ub	6.21	9.625	Ub	20.335	24.88	Ub	17.54	14.475	Ub	17.945	8.4	Ub	5.05
E	MSTRG.2480		g1898	MSTRG.55	0.085	0.095	Ub	1.91	0.845	Fb	0.03	0.13	Ub	0	0	Ub	0	Ub	0.225	0.245	Ub	0.03	0.045	Ub	0	0	Ub	0	0	Ub	1.325	0.835	Ub	0	0	Ub	0	0.13	Ub	1.325	1.265	Ub	0	0	Ub	0	0	Ub	0
E	MSTRG.2481		MSTRG.2336	MSTRG.56	3.605	3.56	Ub	9.2	10.83	Ub	16.38	7.135	Fb	42.13	4.07	Fb	1.285	Fb	8.66	7.015	Ub	3.34	2.31	Ub	6.885	4.945	Fb	3.835	5.35	Ub	13.055	11.63	Ub	6.345	8.62	Ub	2.86	5.04	Ub	6.48	8.175	Ub	20.58	5.99	Fb	26.15	3.55	Fb	1.875
E	MSTRG.2483		MSTRG.2338	MSTRG.58	0.85	0.24	Ub	0	0	Ub	16.095	12.55	Ub	1.115	6.72	Mb	1.6	Ub	37.75	42.835	Ub	0	1.33	Ub	2.265	2.025	Ub	10.435	10.025	Ub	0	0	Ub	1.735	1.16	Ub	0	1.05	Ub	0.82	6.36	Mb	3.645	43.42	Mb	1.805	106.47	Mb	0.775
E	MSTRG.2484		MSTRG.2339	MSTRG.59	202.52	196.205	Ub	746.82	612.07	Ub	327.08	298.955	Ub	237.05	208.12	Mb	45.77	Ub	247.96	299.525	Ub	65.745	70.62	Ub	294.63	224.765	Fb	165.93	189.22	Ub	884.04	864.945	Ub	295.545	321.64	Ub	225.23	279.23	Ub	773.4	682.925	Ub	545.125	266.78	Fb	366.69	120.02	Fb	57.405
E	MSTRG.3648		MSTRG.3501	MSTRG.61	2.27	2.35	Ub	8.165	10.195	Ub	5.56	5.765	Ub	33.695	3.36	Fb	1	Fb	2.88	3.95	Ub	1.725	1.64	Ub	4.465	4.1	Ub	2.41	3.72	Ub	14.905	15.35	Ub	2.775	5.27	Ub	2.235	3.2	Ub	6.595	8.945	Ub	29.76	7.28	Fb	65.405	5.87	Fb	1.86
E	MSTRG.3649		MSTRG.3502	MSTRG.62	1.585	1.215	Ub	13.71	14.465	Ub	3.96	15.35	Mb	0.035	12.75	Mb	0.425	Mb	15.84	18.715	Ub	2.615	2.01	Ub	0.1	3.875	Mb	0.285	0.73	Ub	22.44	31.225	Ub	0.75	0.465	Ub	2.115	2.17	Ub	16.775	14.685	Ub	1.105	5.29	Mb	0	0.06	Ub	0.085
E	MSTRG.3650		MSTRG.3503	MSTRG.63	439.2	528.75	Ub	171.74	140.37	Ub	2022.6	1461.3	Ub	235.93	29.01	Fb	109.525	Mb	1539.68	1433.99	Ub	4950.31	5076.52	Ub	1035.02	955.03	Ub	1099.67	1114.14	Ub	103.74	91.505	Ub	221.425	173	Ub	456.6	324.82	Ub	178.135	141.24	Ub	751.925	1145.4	Mb	279.53	16.795	Fb	81.1
E	MSTRG.3651		MSTRG.3505	MSTRG.64	3.29	3.075	Ub	12.175	20.445	Mb	12.085	10.41	Ub	18.255	4.54	Fb	0.155	Fb	10.145	10.975	Ub	3.625	3.43	Ub	6.23	7.405	Ub	4.04	5.285	Ub	16.375	15.875	Ub	4.1	6.84	Ub	3.935	6.16	Ub	12.62	16.3	Ub	33.195	15.8	Fb	27.855	9.805	Fb	1.08
E	MSTRG.3652		MSTRG.3506	MSTRG.65	11.73	9.82	Ub	30.305	34.08	Ub	14.805	11.64	Ub	25.83	6.715	Fb	2.335	Fb	9.285	9.92	Ub	5.87	6.595	Ub	19.36	11.425	Fb	10.155	13.15	Ub	26.975	23.805	Ub	19.89	21.615	Ub	8.44	12.275	Ub	27.315	36.735	Ub	30.335	33.285	Ub	32.27	37.26	Mb	1.405
E	MSTRG.3653		MSTRG.3507	MSTRG.66	18.37	20.52	Ub	40.76	63.41	Ub	132.385	21.94	Fb	208.82	18.66	Fb	9.9	Fb	21.845	16.785	Ub	10.62	11.525	Ub	170.19	25.765	Fb	27.92	20.625	Ub	148.27	134.675	Ub	18.39	25.82	Ub	17.295	22.515	Ub	27.145	34.2	Ub	167.99	19.115	Fb	156.675	7.985	Fb	4.615
E	MSTRG.3654		MSTRG.3508	MSTRG.67	5.885	5.74	Ub	8.375	23.415	Mb	21.455	25.92	Mb	21.565	18.535	Mb	3.08	Ub	11.13	12.685	Ub	11.03	8.81	Ub	11.23	17.155	Ub	11.22	12.11	Ub	18.29	19.03	Ub	8.055	13.085	Ub	4.21	7.88	Ub	9.47	14.94	Ub	29.83	19.945	Fb	20.47	13.37	Mb	3.265
E	MSTRG.3655		MSTRG.3509	MSTRG.68	12.9	13.515	Ub	30.925	41.955	Ub	42.29	36.955	Ub	35.225	34.76	Mb	7.145	Ub	15.265	17.665	Ub	10.26	11.81	Ub	56.89	24.57	Fb	18.33	17.075	Ub	44.925	38.14	Ub	13.835	18.975	Ub	5.745	6.055	Ub	9.37	9.87	Ub	15.575	9.985	Fb	17.295	6.27	Fb	7.305
E	MSTRG.3656		MSTRG.3510	MSTRG.69	3.48	4.085	Ub	8.46	37.545	Mb	14.35	79.645	Mb	16.78	63.65	Mb	3.12	Ub	10.69	11.33	Ub	2.96	1.92	Ub	3.75	23.3	Mb	9.025	12.16	Ub	14.505	13.775	Ub	9.28	15.905	Mb	3.535	6.51	Ub	10.03	22.485	Mb	26.185	48.84	Mb	20.1	43.56	Mb	2.89
E	MSTRG.3657		MSTRG.3511	MSTRG.71	168.255	150.18	Ub	319.455	332.05	Ub	447.335	89.975	Fb	448.05	38.935	Fb	88.89	Ub	277.125	277.59	Ub	126.98	141.69	Ub	782.075	163.265	Fb	144.185	130.865	Ub	417.165	450.03	Ub	167.315	189.505	Ub	247.565	295.315	Ub	372.245	384.385	Ub	620.475	151.715	Fb	2062.83	98.28	Fb	219.045
E	MSTRG.3660		MSTRG.3512	MSTRG.74	0.615	0.57	Ub	0.08	0.24	Ub	7.255	4.605	Ub	0.02	0.1	Ub	0	Ub	34.68	49.56	Ub	11.885	7.19	Ub	0	0.105	Mb	0.015	0.375	Mb	5.165	8.34	Ub	0.6	0.445	Ub	0.36	0.345	Ub	0.385	0.54	Ub	2.505	10.06	Mb	0.19	0.785	Mb	0.03
E	MSTRG.3661		MSTRG.3513	MSTRG.75	10.76	12.93	Ub	16.05	67.975	Mb	35.125	33.71	Ub	41.075	18.375	Ub	3.32	Fb	10.805	9.23	Ub	4.645	3.235	Ub	19.435	30.36	Ub	12.1	14.38	Ub	35.41	38.375	Ub	13.46	21.145	Ub	13.98	19.45	Ub	16.1	51.85	Mb	85.555	33.37	Fb	61.735	25.72	Fb	3.15
E	MSTRG.3662		MSTRG.3514	MSTRG.76	14.465	13.62	Ub	52.795	75.955	Mb	33.4	43.165	Mb	69.965	41.585	Ub	7.2	Fb	14.63	15.21	Ub	8.05	9.965	Ub	49.74	38.345	Fb	13.57	14.865	Ub	73.725	68.32	Ub	14.485	21.975	Ub	23.105	34.165	Ub	79.385	87.32	Ub	97.92	50.655	Fb	149.41	64.815	Fb	10.575
E	MSTRG.3663		MSTRG.3516	MSTRG.78	19.37	26.85	Ub	34.58	84.45	Mb	147.51	135.81	Ub	76.31	68.13	Mb	8.99	Fb	67.145	72.315	Ub	202.35	219.815	Ub	90.855	57.45	Fb	77.31	55.895	Fb	52.79	48.13	Ub	17.61	28.475	Ub	51.875	51.09	Ub	69.81	91.03	Ub	158.45	83.115	Fb	126.08	20.705	Fb	14.11
E	MSTRG.3671		MSTRG.3523	MSTRG.84	1.62	1.86	Ub	14.65	16.665	Ub	0.24	17.28	Mb	0.085	20.37	Mb	0.3	Mb	0	0	Ub	0	0.015	Ub	0.065	3.655	Mb	0	0	Ub	23.825	25.705	Ub	0.5	0.81	Ub	1.605	2.61	Ub	12.015	12.42	Ub	0.2	28.465	Mb	0.28	43.94	Mb	0.815
E	MSTRG.3673		MSTRG.3527	MSTRG.86	52.37	82.68	Mb	58.895	81.74	Ub	242.55	308.34	Mb	38.475	106.27	Mb	8.225	Ub	236.08	204.835	Ub	595.23	395.79	Ub	43.22	92.875	Ub	70.845	81.535	Ub	76.9	70.01	Ub	32.095	33.905	Ub	91.925	73.14	Ub	71.41	67.75	Ub	111.66	243.335	Mb	46.965	86.735	Mb	12.43
E	MSTRG.3674		MSTRG.3529	MSTRG.87	17.495	20.895	Ub	8.895	46.19	Mb	77.13	82.24	Ub	85.705	83.73	Mb	12.34	Fb	39.185	37.04	Ub	116.415	101.065	Ub	47.785	49.265	Ub	41.71	36.175	Ub	21.35	21.21	Ub	17.615	20.16	Ub	104.445	91.265	Ub	35.93	122.45	Mb	316.725	319.42	Ub	483.94	135.52	Fb	105.555
E	MSTRG.3675		MSTRG.3531	MSTRG.89	4.945	4.295	Ub	16.735	20.04	Ub	17.295	7.635	Fb	33.715	6.475	Fb	4.7	Ub	6.36	6.41	Ub	3.93	4.775	Ub	21.135	7.64	Fb	5.11	6.655	Ub	25.85	26.29	Ub	7.24	9.435	Ub	5.445	7.605	Ub	24.17	23.67	Ub	35.895	11.74	Fb	31.265	4.365	Fb	2.89
E	MSTRG.3676		MSTRG.3532	MSTRG.91	7.47	6.34	Ub	41.825	38.22	Ub	20.455	10.82	Ub	72.78	12.14	Fb	2.62	Fb	7.98	8.435	Ub	5.15	4.81	Ub	30.89	10.875	Fb	5.975	6.76	Ub	62.505	57.845	Ub	10.685	13.745	Ub	5.59	7.35	Ub	23.18	22.645	Ub	41.265	11.8	Fb	49.45	13.245	Fb	2.655
E	MSTRG.3677		MSTRG.3533	MSTRG.92	11.605	13.7	Ub	40.01	84.14	Mb	39.365	50.635	Mb	38.885	22.14	Ub	3.385	Fb	14.895	14.135	Ub	5.985	2.67	Ub	10.9	28.225	Mb	7.97	9.275	Ub	76.585	77.035	Ub	14.29	21.29	Ub	10.05	14.28	Ub	20.425	36.79	Mb	60.545	33.745	Fb	45.235	21.97	Ub	2.81
E	MSTRG.3680		MSTRG.3535	MSTRG.93	725.255	715.915	Ub	1663.64	1218.65	Fb	878.745	307.935	Fb	1122.1	142.35	Fb	741.935	Mb	608.365	611.625	Ub	529.075	603.38	Ub	1171.11	548.065	Fb	727.475	541.12	Ub	2012.47	2007.34	Ub	820.92	777.955	Ub	1313.31	1641.01	Ub	2649.42	2442.09	Ub	1815.4	617.14	Fb	3883.16	760.15	Fb	1989.89
E	MSTRG.3687		MSTRG.3539	MSTRG.95	100.68	106.805	Ub	656.21	1593.32	Mb	9.665	6.015	Ub	0.04	1.655	Mb	0.975	Mb	22.885	16.375	Ub	10.19	6.4	Ub	3.72	6.925	Ub	9.335	16.46	Ub	9.02	14.765	Ub	85.63	74.905	Ub	96.8	63.735	Ub	171.07	266.54	Ub	2.235	10.86	Mb	0.61	2.04	Mb	2.79
E	MSTRG.3690		MSTRG.3541	MSTRG.96	1.5	1.745	Ub	6.965	16.325	Mb	4.59	39.725	Mb	8.485	40.015	Mb	3.83	Mb	3.685	4.285	Ub	1.11	1.1	Ub	2.66	14.19	Mb	3.47	4.22	Ub	7.845	5.54	Ub	2.32	5.095	Mb	2.42	2.96	Ub	7.715	8.09	Ub	11.215	23.67	Mb	12.405	22.795	Mb	4.09
E	MSTRG.3691		MSTRG.3542	MSTRG.97	5.685	6.07	Ub	17.825	23.795	Ub	11.91	10.85	Ub	17.275	5.035	Fb	2.185	Fb	13.905	14.73	Ub	1.975	1.255	Ub	4.39	11.645	Ub	6.185	7.445	Ub	15.12	14.365	Ub	7.455	9.78	Ub	14.525	15.575	Ub	42.97	40.11	Ub	31.225	12.465	Fb	26.355	6.185	Fb	6.165
E	MSTRG.3692		MSTRG.3543	MSTRG.98	6.43	7.12	Ub	21.85	34.125	Mb	15.955	16.545	Ub	41.895	13.82	Fb	8.085	Ub	7.81	10.435	Ub	3.585	4.805	Ub	17.68	18.575	Ub	7.995	9.345	Ub	24.465	20.08	Ub	10.73	15.915	Ub	6.23	9.005	Ub	21.185	25.55	Ub	30.74	10.72	Fb	35.575	11.835	Fb	5.725
E	MSTRG.3693		MSTRG.3544	MSTRG.99	1.36	1.395	Ub	5.71	7.205	Ub	19.735	5.575	Fb	35.015	3.24	Fb	1.2	Fb	2.885	3.275	Ub	0.77	0.425	Ub	2.74	2	Ub	2.205	2.83	Ub	12.95	14.79	Ub	3.74	5.2	Ub	1.235	1.92	Ub	5.715	6.81	Ub	12.665	4.105	Fb	13.885	2.145	Fb	0.91
E	MSTRG.3695		MSTRG.3545	MSTRG.101	4.64	8.245	Ub	0.775	0.59	Ub	25.02	15.29	Ub	0.025	0.165	Ub	0.12	Ub	3.41	3.13	Ub	0.455	1.085	Ub	17.495	27.5	Ub	84.365	118.45	Ub	0.135	0.34	Ub	3.775	2.995	Ub	8.105	11.75	Ub	13.54	15.755	Ub	28.865	16.695	Fb	37.475	3.11	Fb	6.67
E	MSTRG.3696		MSTRG.3546	MSTRG.102	0	0.035	Ub	0	9.795	Mb	0.175	23.89	Mb	0	17.24	Mb	0.265	Mb	0	0	Ub	0	0	Ub	0.02	6.015	Mb	0.15	0.15	Ub	0	0	Ub	0	0.935	Mb	0	0.185	Ub	0	3.86	Mb	0	11.35	Mb	0	15.835	Mb	0.175
E	MSTRG.3700		MSTRG.3548	MSTRG.104	0	0.235	Ub	0.185	101.625	Mb	0	688.06	Mb	0.075	1959.58	Mb	20.55	Mb	0.15	0	Ub	0	0	Ub	0	204.75	Mb	0.05	0	Ub	0.05	0.05	Ub	0.07	17.97	Mb	0	12.395	Mb	0.18	106.325	Mb	0	607.235	Mb	0.12	3380.61	Mb	24.43
E	MSTRG.3703		MSTRG.3549	MSTRG.105	65.25	39.41	Fb	146.385	60.145	Fb	8.115	2.08	Fb	0.74	0.305	Ub	0.06	Ub	9.05	7.365	Ub	4.155	3.17	Ub	9.16	5.13	Fb	16.075	8.29	Fb	111.09	69.175	Ub	102.955	89.32	Ub	19.935	13.875	Ub	52.13	29.525	Ub	0.125	0.14	Ub	0	0.055	Ub	0
E	MSTRG.3705		MSTRG.3550	MSTRG.106	0	0	Ub	0.07	23.92	Mb	0	38.29	Mb	0	44.06	Mb	0.485	Mb	0	0	Ub	0	0	Ub	0	17.14	Mb	0	0.06	Ub	0	0.05	Ub	0.045	0.755	Mb	0	1.14	Mb	0	8.09	Mb	0	17	Mb	0	34.43	Mb	0.65
E	MSTRG.3707		MSTRG.3552	MSTRG.107	12.665	6.585	Fb	2.68	7.775	Mb	5.055	42.425	Mb	0	48.845	Mb	0.65	Mb	0.3	0.065	Ub	0.4	0.335	Ub	11.64	27.59	Ub	18.01	21.735	Ub	0.265	0.285	Ub	10.52	11.455	Ub	5.525	6.875	Ub	2.355	20.43	Mb	3.06	58.13	Mb	0.09	77.47	Mb	2.025
E	MSTRG.3708		MSTRG.3554	MSTRG.108	0.685	0.345	Ub	0.835	1.94	Ub	6.7	4.695	Ub	9.02	3.265	Ub	2.045	Ub	0.365	0.59	Ub	0.5	0.425	Ub	0.9	0.69	Ub	3.63	3.765	Ub	10.465	13.135	Ub	3.42	4.195	Ub	6.565	8.36	Ub	9.23	13.02	Ub	20.72	6.39	Fb	18.47	3.69	Fb	6.7
E	MSTRG.3709		MSTRG.3555	MSTRG.109	136.535	119.16	Ub	33.81	62.925	Mb	138.525	49.075	Fb	65.1	9.2	Fb	7.33	Fb	261.57	190.23	Ub	119.27	74.425	Ub	104.225	86.95	Fb	307.105	120.395	Fb	24.825	26.845	Ub	96.915	76.935	Ub	82.505	54.3	Ub	33.785	38.31	Ub	42.37	47.55	Ub	38.52	90.31	Mb	5.725
E	MSTRG.3710		MSTRG.3556	MSTRG.111	4.325	4.385	Ub	9.875	20.92	Mb	10.575	20.305	Mb	29.775	21.41	Mb	0.495	Fb	2.745	2.685	Ub	1.925	1.62	Ub	5.715	7.135	Ub	1.015	1.295	Ub	22.15	25.47	Ub	7.975	11.11	Ub	3.735	4.125	Ub	8.985	11.545	Ub	21.69	8.165	Fb	25.76	5.82	Fb	0.17
E	MSTRG.3711		MSTRG.3557	MSTRG.112	0	0.365	Mb	0.755	75.02	Mb	0.405	132.065	Mb	0	145.5	Mb	0.795	Mb	0.065	0	Ub	1.1	0.875	Ub	0.045	97.72	Mb	0.045	0.05	Ub	0.59	0.38	Ub	0.15	5.105	Mb	0.35	2.63	Mb	0.74	41.27	Mb	0	114.415	Mb	0	187.845	Mb	1.385
E	MSTRG.3712		MSTRG.3558	MSTRG.113	9.82	9.84	Ub	26.035	98.155	Mb	19.64	201.655	Mb	31.42	174.43	Mb	6.2	Ub	14.74	15.46	Ub	14.17	11.955	Ub	12.88	69.035	Mb	13.185	19.355	Ub	30.61	29.78	Ub	22.615	36.43	Ub	13.955	25.39	Ub	31.12	66.465	Mb	48.185	198.925	Mb	50.46	232.275	Mb	9
E	MSTRG.3713		MSTRG.3559	MSTRG.114	5.38	4.76	Ub	9.33	8.4	Ub	4.155	5.44	Ub	0.415	1.41	Mb	0.68	Mb	8.905	10.69	Ub	4.45	3.465	Ub	0.83	2.715	Mb	3.27	3.87	Ub	13.965	14.825	Ub	11.835	12.765	Ub	6.11	5.355	Ub	9.795	10.615	Ub	1.615	7.735	Mb	0.305	0.45	Mb	2.28
E	MSTRG.3714		MSTRG.3560	MSTRG.115	0	0	Ub	0	14.265	Mb	0	30.075	Mb	0.145	209.09	Mb	0.35	Ub	0	0	Ub	0	0	Ub	0	16.45	Mb	0	0	Ub	0	0	Ub	0	0.695	Ub	0	1.52	Ub	0	18.725	Mb	0	61.135	Mb	0	244.08	Mb	0.9
E	MSTRG.3715		MSTRG.3561	MSTRG.116	0.13	0.06	Ub	1.605	1.215	Ub	12.17	6.795	Ub	1.02	0.72	Ub	3.185	Mb	23.72	25.09	Ub	9.03	6.47	Ub	8.615	15.3	Ub	24.25	24.2	Ub	0.49	0.475	Ub	0.4	0.14	Ub	0.785	1.295	Ub	1.845	1.925	Ub	5.525	12.71	Mb	2.135	0.77	Ub	15.81
E	MSTRG.3716		MSTRG.3562	MSTRG.117	16.215	17.195	Ub	37.215	33.275	Ub	50.365	43.615	Ub	29.66	30.465	Mb	14.775	Mb	40.57	43.8	Ub	13.005	11.57	Ub	42.305	32.04	Fb	43.24	40.835	Ub	38.49	35.715	Ub	28.38	31.955	Ub	17.34	20.785	Ub	51.655	56.62	Ub	36.565	45.345	Ub	20.295	26.18	Mb	11.5
E	MSTRG.3717		MSTRG.3564	MSTRG.118	0	0.015	Ub	0	16.83	Mb	0	63.885	Mb	0	56.285	Mb	0.54	Mb	0	0	Ub	0	0	Ub	0	18.57	Mb	0	0	Ub	0.015	0	Ub	0	1.365	Mb	0.02	0.725	Mb	0.03	7.385	Mb	0	38.62	Mb	0.05	48.875	Mb	0.745
E	MSTRG.3718		MSTRG.3563	MSTRG.119	0.99	1.17	Ub	3.525	7.36	Mb	2.715	4.69	Mb	9.535	3.23	Fb	0.32	Fb	1.355	2.025	Ub	0.66	1.105	Ub	2.15	2.9	Ub	1.055	1.675	Ub	4.815	4.915	Ub	1.535	2.45	Ub	4.05	5.895	Ub	11.165	13.17	Ub	42.65	7.985	Fb	49.255	3.455	Fb	0.96
E	MSTRG.3719		MSTRG.3565	MSTRG.120	0.205	0.255	Ub	2.355	2.285	Ub	5.925	10.6	Mb	0.375	2.77	Mb	0.035	Ub	35.085	40.485	Ub	0.905	0.615	Ub	0.03	0.83	Mb	0.115	0.23	Ub	1.13	1.38	Ub	0.115	0.38	Mb	0.455	0.765	Ub	2.785	5.62	Mb	4.075	41.405	Mb	0.16	20.265	Mb	0.4
E	MSTRG.3720		MSTRG.3566	MSTRG.122	0.03	0.53	Mb	0.265	363.515	Mb	0.125	716.8	Mb	0.05	1225.92	Mb	7.41	Mb	0	0.14	Ub	0	0.035	Ub	0	446.45	Mb	0	0.04	Ub	0.56	0.205	Ub	0	33.19	Mb	0.18	11.125	Mb	0.225	188.7	Mb	0.14	638.12	Mb	0.13	659.085	Mb	8.29
E	MSTRG.3722		MSTRG.3567	MSTRG.123	2.795	2.625	Ub	26.47	14.695	Fb	24.685	1.345	Fb	28.5	0.325	Fb	0.085	Fb	5.655	5.43	Ub	1.03	1.02	Ub	8.05	1.24	Fb	0.6	0.975	Ub	37.83	37.505	Ub	3.895	4.16	Ub	5.885	8.61	Ub	51.2	43.93	Ub	21	1.615	Fb	19.655	0.575	Fb	0.035
E	MSTRG.3726		MSTRG.3571	MSTRG.127	3.69	5.47	Mb	13.42	38.56	Mb	22.675	47.47	Mb	22.02	56.635	Mb	1.62	Fb	7.235	6.345	Ub	2.66	1.375	Ub	6.055	18.015	Mb	6.145	6.145	Ub	33.99	38.225	Ub	7.81	14.89	Mb	6.66	7.305	Ub	15.235	16.035	Ub	33.165	27.355	Ub	30.92	40.9	Mb	2.325
E	MSTRG.3727		MSTRG.3572	MSTRG.128	0	0.04	Ub	0.27	51.45	Mb	0.155	267.565	Mb	0	479.695	Mb	5.115	Mb	0.065	0	Ub	0	0	Ub	0	29.74	Mb	0.045	0	Ub	0.14	0.175	Ub	0.035	4.245	Mb	0	3.98	Mb	0.135	31.725	Mb	0	239.145	Mb	0.045	516.19	Mb	6.605
E	MSTRG.3728		MSTRG.3573	MSTRG.129	0	0	Ub	0	14.36	Mb	0	66.12	Mb	0	80.505	Mb	0.91	Mb	0	0	Ub	0	0	Ub	0	9.03	Mb	0	0	Ub	0	0	Ub	0	0.62	Ub	0	2.045	Mb	0	9.515	Mb	0	87.74	Mb	0	270.49	Mb	1.435
E	MSTRG.3729		MSTRG.3574	MSTRG.130	0.065	0.07	Ub	0.045	38.245	Mb	0	212.865	Mb	0	282.095	Mb	5.08	Mb	0	0.04	Ub	0	0	Ub	0	40.85	Mb	0	0.045	Ub	0.16	0.075	Ub	0.03	2.48	Mb	0	2.785	Mb	0.07	15.03	Mb	0	200.09	Mb	0	267.715	Mb	4.735
E	MSTRG.3730		MSTRG.3575	MSTRG.131	13.95	20.36	Mb	0.145	0.1	Ub	163.84	72.43	Fb	0.15	0.075	Ub	0	Ub	2.115	1.15	Ub	12.7	10.34	Ub	277.56	210.315	Fb	447.665	478.36	Ub	1.315	0.46	Ub	4.14	1.04	Ub	12.99	5.46	Fb	0	0	Ub	42.155	45.095	Ub	0.075	0.035	Ub	2.025
E	MSTRG.3731		MSTRG.3576	MSTRG.132	204.7	365.885	Mb	0.29	0.065	Ub	183.78	71.165	Fb	0.035	0.06	Ub	0.055	Ub	3.205	2.365	Ub	38.43	14.085	Ub	321.605	208.38	Fb	388.155	325.005	Ub	0.115	0.075	Ub	31.84	26.84	Ub	102.915	101.325	Ub	0.06	0	Ub	34.5	51.525	Mb	0	0.055	Ub	1.205
E	MSTRG.3734		MSTRG.3579	MSTRG.133	14.52	11.655	Ub	37.095	33.13	Ub	41.465	27.47	Ub	41.73	23.77	Ub	18.7	Mb	24.805	24.325	Ub	9.865	7.685	Ub	17.68	22.65	Ub	26.175	30.79	Ub	63.935	68.625	Ub	43.385	50.27	Ub	10.075	13.52	Ub	25.43	29.305	Ub	26.215	29.975	Ub	24.04	25.61	Mb	13.085
E	MSTRG.3736		MSTRG.3580	MSTRG.134	1.545	1.955	Ub	12.765	6.455	Fb	12.015	12.685	Ub	1.045	0.395	Ub	0.03	Fb	139.715	183.89	Ub	5.095	7.86	Ub	0.16	0.485	Ub	0.3	0.845	Ub	17.565	21.975	Ub	1.295	0.85	Ub	11.63	14.71	Ub	39.595	42.545	Ub	9.715	51.415	Mb	0.03	0.375	Mb	0
E	MSTRG.3738		MSTRG.3583	MSTRG.137	0	0.06	Ub	0.085	93.245	Mb	0	577.97	Mb	0	813.935	Mb	12.505	Mb	0	0	Ub	0	0	Ub	0	121.42	Mb	0	0	Ub	0	0	Ub	0	8.905	Mb	0	6.93	Mb	0	42.87	Mb	0	471.075	Mb	0	1371.23	Mb	13.64
E	MSTRG.3742		MSTRG.3587	MSTRG.138	5.27	5.975	Ub	22.68	18.39	Ub	31.155	15.165	Fb	19.435	2.59	Fb	3.035	Ub	10.07	9.965	Ub	5.135	2.36	Ub	3.98	8.89	Mb	18.95	30.27	Ub	31.94	31.1	Ub	17.72	15.53	Ub	9.07	10.525	Ub	34.98	28.965	Ub	38.305	18.195	Fb	18.235	2.115	Fb	5.67
E	MSTRG.3745		MSTRG.3590	MSTRG.141	0	0.025	Ub	0	22.72	Mb	0	126.015	Mb	0	161.88	Mb	1.12	Mb	0	0	Ub	0	0	Ub	0.02	29.05	Mb	0	0	Ub	0	0	Ub	0	3.23	Mb	0	1.255	Mb	0	13.585	Mb	0	100.22	Mb	0	159.175	Mb	1.84
E	MSTRG.3747		MSTRG.3592	MSTRG.143	0	0.705	Mb	0	32.47	Mb	0	19.805	Mb	0	46.475	Mb	0.365	Ub	0	0.07	Ub	0	0	Ub	0	19.405	Mb	0	0	Ub	0	0	Ub	0	6.92	Mb	0	2.035	Mb	0	6.69	Mb	0	8.185	Mb	0	10.74	Mb	0.245
E	MSTRG.3748		MSTRG.3593	MSTRG.144	0.185	0.04	Ub	0.92	0.94	Ub	22.715	3.73	Fb	0	0	Ub	0	Ub	0.19	0.41	Ub	57.365	14.74	Fb	0.035	0.435	Ub	0	0.05	Ub	1.545	1.425	Ub	0.035	0.08	Ub	0.055	0.26	Ub	0.25	2.31	Mb	0.21	19.165	Mb	0	59.585	Mb	0.405
E	MSTRG.3754		MSTRG.3597	MSTRG.149	56.875	57.66	Ub	0.525	0.625	Ub	45.165	56.14	Mb	0	14.305	Mb	0.675	Mb	0.135	0.335	Ub	0.15	1.155	Ub	81.525	181.11	Ub	152.895	312.84	Mb	0.465	1.705	Ub	86.69	99.15	Ub	49.875	56.99	Ub	4.335	8.475	Ub	24.64	83.525	Mb	0.92	24.61	Mb	18.465
E	MSTRG.3755		MSTRG.3598	MSTRG.150	37.85	35.465	Ub	0.05	0.025	Ub	19.155	21.915	Ub	0.03	0.24	Ub	0.075	Ub	0.03	0	Ub	0	0.04	Ub	8.515	48.005	Mb	73.165	144.13	Ub	0.085	2.96	Ub	138.675	175.825	Ub	48.42	61.405	Ub	0.06	0.055	Ub	14.185	41.175	Mb	0.37	0.39	Ub	13.02
E	MSTRG.3756		MSTRG.3599	MSTRG.151	9.05	6.48	Fb	19.385	21.605	Ub	20.57	23.765	Ub	3.165	11.82	Mb	3.24	Mb	25.915	21.845	Ub	32.345	11.065	Ub	1.985	18.72	Mb	14.18	16.02	Ub	5.135	3.735	Ub	72.465	59.25	Ub	8.84	24.88	Mb	18.435	18.06	Ub	9.695	26.105	Mb	1.295	8.975	Mb	10.14
E	MSTRG.3757		MSTRG.3601	MSTRG.152	8.265	12.02	Mb	5.94	7.335	Ub	34.11	21.355	Ub	17.7	7.25	Fb	0.84	Fb	30.595	19.39	Ub	26.77	12.185	Ub	4.91	14.385	Mb	29.015	26.665	Ub	8.205	8.565	Ub	20.955	21.125	Ub	19.89	18.33	Ub	21.615	17.29	Ub	32.51	31.72	Ub	18.56	7.715	Fb	1.525
E	MSTRG.3758		MSTRG.3602	MSTRG.153	0.05	0	Ub	0.28	0.39	Ub	1.945	2.57	Ub	0.04	0.15	Ub	0.095	Ub	1.06	4.865	Mb	0.27	0.19	Ub	0.03	0	Ub	0.065	0.13	Ub	1.56	1.05	Ub	0.05	0.255	Ub	0.09	0.16	Ub	0.235	0	Ub	1.595	17.005	Mb	0.075	0.47	Mb	0.905
E	MSTRG.3760		MSTRG.3603	MSTRG.154	831.485	768.94	Ub	511.33	502.71	Ub	801.975	645.265	Ub	278.875	338.225	Mb	133.43	Mb	654.065	872.74	Ub	498.475	657.39	Ub	1283.61	792.085	Fb	1123.32	1165.53	Ub	476.805	472.72	Ub	649.54	662.125	Ub	789.47	905.67	Ub	490.89	596.955	Ub	636.985	673.745	Ub	364.705	385.94	Mb	132.82
E	MSTRG.3761		MSTRG.3604	MSTRG.156	2.675	4.095	Mb	10.16	28.75	Mb	3.945	27.775	Mb	9.045	25.215	Mb	1.035	Fb	2.825	4.07	Ub	1.38	1.255	Ub	6.05	11.6	Ub	1.39	2.245	Ub	13.16	14.06	Ub	2.44	6.13	Mb	5.825	9.265	Ub	11.355	16.16	Ub	20.85	27.145	Mb	15.095	31.605	Mb	1.36
E	MSTRG.3762		MSTRG.3605	MSTRG.158	9.04	9.305	Ub	15.635	39.27	Mb	18.755	28.68	Mb	20.445	21.545	Mb	11.67	Mb	12.01	13.29	Ub	6.845	6.855	Ub	26.575	21.845	Ub	8.265	9.19	Ub	29.4	27.965	Ub	8.2	11.88	Ub	42.805	48.415	Ub	59.535	71.095	Ub	141.425	26.455	Fb	105.94	14.735	Fb	45.285
E	MSTRG.3768		MSTRG.3610	MSTRG.160	1.49	1.58	Ub	5.52	3.66	Ub	10.205	5.455	Ub	8.245	0.71	Fb	3.345	Ub	17.215	18.91	Ub	5.725	5.9	Ub	5.395	2.735	Fb	0.98	3.05	Ub	15.065	14.945	Ub	1.155	1.24	Ub	3.075	3.69	Ub	7.985	6.92	Ub	11.91	10.815	Ub	14.865	0.545	Fb	1.715
E	MSTRG.3771		MSTRG.3611	MSTRG.166	0	0	Ub	0	2.505	Mb	0	11.51	Mb	0	78.07	Mb	0	Ub	0	0	Ub	0	0	Ub	0	5.105	Mb	0	0	Ub	0	0	Ub	0	0	Ub	0	1.05	Ub	0	19.79	Mb	0	39.565	Mb	0	220.395	Mb	1.87
E	g10172		g2898	MSTRG.170	0	0	Ub	0	0	Ub	0.945	1.735	Ub	0	0	Ub	0	Ub	33.865	26.555	Ub	0	0	Ub	0	0	Ub	0.02	0	Ub	0	0.015	Ub	0	0	Ub	0	0	Ub	0	0	Ub	0.255	1.31	Mb	0	0	Ub	0
E	MSTRG.3777		MSTRG.3615	MSTRG.172	10.26	10.24	Ub	3.2	2.095	Ub	5.415	2.96	Ub	0.025	0.71	Mb	0.115	Ub	1.145	0.52	Ub	1.275	0.505	Ub	4.785	5.06	Ub	17.235	12.675	Ub	0.025	0.28	Ub	6.65	6.21	Ub	6.9	3.78	Fb	0.34	0.32	Ub	0.77	1.115	Ub	0.04	0	Ub	0
E	MSTRG.3778		MSTRG.3616	MSTRG.173	1.78	1.875	Ub	9.435	9.405	Ub	3.975	2.73	Ub	0.345	1.185	Mb	0.55	Mb	3.21	4.63	Ub	6.65	7.19	Ub	1.525	2.25	Ub	3.08	3.86	Ub	6.04	5.995	Ub	2.82	2.75	Ub	3.865	3.455	Ub	21.485	22.7	Ub	2.625	9.765	Mb	0.155	0.905	Mb	0.44
E	MSTRG.3779		MSTRG.3618	MSTRG.174	0	0.15	Ub	0	45.325	Mb	0.095	165.07	Mb	0	291.785	Mb	4.76	Mb	0.125	0	Ub	0	0.05	Ub	0.075	55.235	Mb	0	0.045	Ub	0.085	0.04	Ub	0	4.08	Mb	0	3.735	Mb	0	26.78	Mb	0	162.7	Mb	0	268.31	Mb	5.56
E	MSTRG.3780		MSTRG.3619	MSTRG.175	10	12.355	Ub	14.13	23.295	Ub	27.425	61.695	Mb	19.295	99.98	Mb	3.525	Ub	19.225	21.795	Ub	9.105	9.35	Ub	7.205	22.48	Mb	15.375	22.395	Ub	20.125	21.33	Ub	24.795	27.72	Ub	16.785	19.36	Ub	24.785	35.715	Ub	32.32	79.02	Mb	22.645	84.155	Mb	5.13
E	MSTRG.3781		MSTRG.3620	MSTRG.176	7.72	7.395	Ub	14.305	16.23	Ub	19.615	19.765	Ub	22.335	8.35	Fb	15.435	Mb	11.9	11.49	Ub	4.86	2.35	Ub	5.185	17.125	Mb	22.1	22.43	Ub	20.445	17.93	Ub	14.265	15.29	Ub	7.965	8.085	Ub	17.19	17.76	Ub	24.26	24.145	Ub	27.445	11.81	Ub	29.055
E	MSTRG.3315		MSTRG.3165	MSTRG.177	10.785	12.66	Ub	25.69	27.5	Ub	27.6	14.105	Ub	85.455	11.05	Fb	9.695	Fb	13.405	15.085	Ub	14.22	23.005	Ub	41.505	17.06	Fb	13.24	14.45	Ub	46.6	44.98	Ub	9.49	13.725	Ub	5.745	6.505	Ub	11.055	10.655	Ub	20.405	7.605	Fb	62.555	10.285	Fb	5.29
E	MSTRG.3314		MSTRG.3164	MSTRG.178	124.915	102.575	Ub	185.535	232.4	Ub	138.11	96.855	Ub	118.69	41.925	Fb	40.98	Mb	196.9	138.255	Ub	70.745	44.04	Ub	140.895	183.665	Ub	200.14	162.49	Ub	164.9	145.51	Ub	199.235	206.55	Ub	137.185	150.74	Ub	90.605	109.6	Ub	180.49	75.68	Fb	139.625	36.225	Fb	37.465
E	MSTRG.3313		MSTRG.3163	MSTRG.179	12.975	14.36	Ub	49.815	99.61	Mb	37.545	124.12	Mb	100.795	209.96	Mb	19.21	Ub	26.045	31.495	Ub	15.36	22.33	Ub	40.665	68.705	Ub	21.19	24.22	Ub	89.86	94.935	Ub	22.165	33.93	Ub	6.94	17.64	Ub	30.865	79.935	Mb	70.75	98.065	Mb	189.875	325.55	Mb	13.54
E	MSTRG.3311		MSTRG.3162	MSTRG.180	8.49	11.005	Ub	6.095	6.9	Ub	75.745	31.05	Fb	1.05	4.195	Mb	0.15	Ub	3.075	2.98	Ub	3.225	1.585	Ub	22.15	53.88	Ub	164.935	147.65	Ub	4.865	5.1	Ub	5.495	2.645	Fb	11.11	5.135	Fb	12.305	10.425	Ub	16.935	20.21	Ub	11.29	1.57	Fb	1.895
E	MSTRG.3310		MSTRG.3161	MSTRG.181	27.805	28.89	Ub	42.815	27.345	Fb	56.955	19.655	Fb	40.31	3.51	Fb	5.63	Fb	78.58	75.67	Ub	32.875	36.74	Ub	81.885	65.535	Fb	90.05	85.655	Ub	57.38	45.375	Ub	30.485	26.91	Ub	25.415	20.92	Ub	27.825	23.115	Ub	46.775	11.985	Fb	41.51	3.05	Fb	5.005
E	MSTRG.3309		MSTRG.3160	MSTRG.182	5.33	6.98	Ub	14.36	24.8	Mb	17.17	25.725	Mb	17.455	12.975	Mb	2.005	Fb	13.87	13.57	Ub	10.665	5.315	Ub	4.775	15.88	Mb	13.74	16.04	Ub	21.335	23.085	Ub	13.18	16.02	Ub	8.265	10.02	Ub	15.755	19.335	Ub	26.655	26.595	Ub	28.44	17.6	Mb	2.39
E	MSTRG.3307		MSTRG.3158	MSTRG.183	0.045	0	Ub	0.065	0.14	Ub	1237.17	885.4	Ub	0.8	0.69	Ub	0.18	Ub	7833.75	10073.6	Ub	1.505	3.765	Mb	0.2	0.475	Ub	0.08	0.335	Ub	0.11	0.125	Ub	0.08	0.08	Ub	0.48	0.29	Ub	0.34	0.47	Ub	812.83	2653.13	Mb	0.625	0.585	Ub	0.205
E	MSTRG.3306		MSTRG.3157	MSTRG.184	2.175	3.495	Mb	4.85	8.38	Ub	28.94	19.685	Ub	22.31	2.575	Fb	1.22	Fb	14.12	12.52	Ub	34.1	24.555	Ub	3.66	7.74	Ub	5.86	9.745	Ub	1.345	1.66	Ub	10.775	11.595	Ub	4.04	4.455	Ub	9.735	5.65	Ub	19.425	11.075	Fb	21.665	0.55	Fb	1.445
E	MSTRG.3302		MSTRG.3152	MSTRG.190	6.69	4.27	Ub	6.75	4.965	Ub	9.785	3.79	Fb	14.645	1.125	Fb	1.6	Fb	4.66	4.175	Ub	3.145	2.9	Ub	14.97	6.465	Fb	21.565	14.015	Fb	19.365	13.265	Ub	12.99	11.275	Ub	2.69	3.445	Ub	2.48	3.965	Ub	5.49	2.815	Fb	11.68	3.1	Fb	0.425
E	MSTRG.3300		MSTRG.3151	MSTRG.191	20.335	13.68	Fb	22.335	31.38	Ub	33.54	13.945	Fb	22.525	1.755	Fb	5.2	Ub	25.855	16.325	Ub	13.945	6.655	Ub	9.22	19.345	Ub	66.66	50.57	Ub	3.54	3.145	Ub	69.225	55.71	Ub	24.95	23.015	Ub	36.545	27.23	Ub	40.31	6.45	Fb	2.64	1.83	Ub	5
E	MSTRG.3298		MSTRG.3149	MSTRG.193	8.65	6.745	Ub	5	2.485	Fb	7.13	5.025	Ub	0	0.13	Mb	0	Ub	0.04	0.23	Ub	1.135	0.545	Ub	2.375	8.565	Mb	15.865	22.56	Ub	0.13	0.535	Ub	8.565	8.485	Ub	4.9	3.77	Ub	3.475	1.895	Ub	2.025	4.085	Mb	0	0.12	Mb	0.105
E	MSTRG.3297		MSTRG.3148	MSTRG.194	1.43	0.88	Fb	12.905	10.63	Ub	0.895	0.42	Ub	0.015	0.02	Ub	0.065	Ub	1.775	2.12	Ub	0.85	0.92	Ub	0.565	1.27	Ub	1.51	2.965	Ub	14.79	13.93	Ub	2.76	2.15	Ub	1.67	1.97	Ub	11.26	9.605	Ub	0.27	0.2	Ub	0	0.105	Mb	0
E	MSTRG.3296		MSTRG.3147	MSTRG.198	0	0	Ub	0.64	0.105	Ub	0.59	462.73	Mb	226.26	994.37	Mb	93.06	Mb	0	0	Ub	0	0	Ub	0.425	551.065	Mb	0	0.34	Ub	0.16	0.05	Ub	0.84	0.175	Ub	0.06	0.18	Ub	0.095	2.94	Mb	708.775	754.055	Ub	20.325	839.835	Mb	114.845
E	MSTRG.3295		MSTRG.3145	MSTRG.199	7.32	7.245	Ub	7.87	20.645	Mb	23.47	15.17	Ub	24.795	8.435	Fb	3.31	Fb	5.63	3.665	Ub	3.77	1.91	Ub	6.5	9.83	Ub	25.98	21.705	Ub	23.775	25.615	Ub	22.77	24.52	Ub	6.85	7.935	Ub	8.81	9.17	Ub	21.45	9.135	Fb	22.385	5.745	Fb	1.745
E	MSTRG.3294		MSTRG.3146	MSTRG.200	7.185	6.555	Ub	20.655	22.155	Ub	8.66	8.805	Ub	10.26	16.185	Mb	3.71	Ub	6.23	7.105	Ub	3.915	5.14	Ub	13.24	9.025	Fb	5.8	6.415	Ub	31.48	31.4	Ub	8.71	11.05	Ub	5.03	7.75	Ub	15.725	15.14	Ub	13.13	8.57	Ub	11.66	12.415	Mb	4.605
E	MSTRG.3292		MSTRG.3142	MSTRG.201	11.975	13.545	Ub	70.54	116.75	Mb	72.02	163.01	Mb	80.035	104.945	Mb	7.05	Fb	52.905	54.75	Ub	12.1	5.28	Ub	15.945	61.72	Mb	11.99	15.2	Ub	75.72	84.38	Ub	29.27	45.69	Ub	9.075	16.485	Ub	44.025	53.88	Ub	113.79	65.18	Fb	92.765	51.32	Ub	11.96
E	MSTRG.3289		MSTRG.3139	MSTRG.202	18.75	27.93	Mb	43.42	53.965	Ub	63.065	105.385	Mb	18.405	27.965	Mb	3.31	Ub	42.54	49.815	Ub	83.695	58.75	Ub	3.77	24.11	Mb	19.785	25.49	Ub	27.89	29.18	Ub	45.48	47.4	Ub	27.88	23.44	Ub	61.105	51.27	Ub	27.32	59.5	Mb	14.86	12.885	Mb	5.84
E	MSTRG.3287		MSTRG.3136	MSTRG.203	19.84	18.985	Ub	94.605	67.415	Fb	34.805	26.295	Ub	28.405	10.1	Fb	22.105	Mb	37.605	42.51	Ub	12.38	9.755	Ub	17.1	34.365	Ub	26.12	35.34	Ub	58.035	56.845	Ub	48.48	46.98	Ub	26.19	36.39	Ub	116.29	117.745	Ub	37.205	33.055	Ub	27.14	11.145	Ub	18.505
E	MSTRG.3286		MSTRG.3134	MSTRG.205	0.215	0.195	Ub	6.555	1.755	Fb	0.185	0.155	Ub	0.015	0.11	Mb	0	Ub	0.29	0.13	Ub	0.15	0.17	Ub	0	0.18	Mb	0.19	0.205	Ub	10.795	6.75	Ub	3.825	2.25	Ub	0.11	1.125	Mb	11.5	6.43	Ub	0.045	0.21	Mb	0.01	0.375	Mb	0
E	MSTRG.3285		MSTRG.3133	MSTRG.206	55.74	88.33	Mb	47.59	107.895	Mb	267.22	346.245	Mb	108.05	300.305	Mb	26.275	Ub	196.39	229.435	Ub	548.48	705.16	Ub	160.65	143.62	Ub	102.715	94.305	Ub	61.495	69.5	Ub	20.51	27.86	Ub	81.35	67.175	Ub	51.53	75.065	Ub	136.725	276.755	Mb	100.15	240.235	Mb	20.34
E	MSTRG.3283		MSTRG.3132	MSTRG.207	2.22	2.505	Ub	5.99	21.125	Mb	17.87	22.595	Mb	46.925	21.015	Ub	0.51	Fb	9.525	9.58	Ub	2.205	1.69	Ub	9.875	13.405	Ub	7.195	7.765	Ub	7.48	7.83	Ub	3.65	8.045	Mb	1.92	2.9	Ub	8.06	10.495	Ub	40.555	8.595	Fb	51.28	7.835	Fb	0.25
E	MSTRG.3282		MSTRG.3131	MSTRG.208	0.245	0.295	Ub	6.24	3.205	Fb	0.775	0.395	Ub	0	0.065	Ub	0	Ub	1.36	1.965	Ub	0.265	0.53	Ub	0	0	Ub	0.09	0.165	Ub	4.86	4.635	Ub	0.11	0.345	Ub	0.435	0.33	Ub	4.695	3.665	Ub	0.205	0.615	Mb	0.03	0.075	Ub	0
E	MSTRG.3281		MSTRG.3130	MSTRG.209	1.57	1.415	Ub	1.115	0.625	Ub	14.76	3.41	Fb	8.35	0.55	Fb	0.245	Fb	6.43	5.94	Ub	3.11	2.585	Ub	5.295	2.51	Fb	4.08	5.18	Ub	1.385	1.62	Ub	2.915	2.825	Ub	2.18	1.125	Fb	0.935	0.915	Ub	5.615	4.485	Ub	3.555	1.325	Ub	0.76
E	MSTRG.3278		MSTRG.3128	MSTRG.210	2.63	2.59	Ub	1.565	0.57	Fb	4.085	3.015	Ub	0.435	0.15	Ub	0	Ub	0.66	1.045	Ub	1.755	2.08	Ub	1.54	3.15	Ub	8.93	9.935	Ub	3.105	3	Ub	9.125	8.72	Ub	1.97	2.81	Ub	0.35	0.04	Ub	0.685	1.88	Mb	0	0.065	Ub	0.04
E	MSTRG.3277		MSTRG.3127	MSTRG.211	4.17	3.78	Ub	1.3	21.75	Mb	11.605	9.4	Ub	0	12.635	Mb	0.235	Ub	25.965	33.245	Ub	23.82	27.35	Ub	4.375	20.15	Mb	12.995	27.81	Ub	79.15	71.465	Ub	2.12	1.035	Ub	1.925	2.74	Ub	0.72	0.66	Ub	0.54	5.255	Mb	0	3.375	Mb	0.24
E	MSTRG.3274		MSTRG.3124	MSTRG.212	26.605	30.56	Ub	25.72	19.69	Ub	76.58	23.71	Fb	13.335	1.995	Fb	25.765	Mb	176.705	221.52	Ub	22.01	26.055	Ub	64.01	80.52	Ub	77.56	97.215	Ub	8.94	7.555	Ub	67.51	61.195	Ub	15.73	20.065	Ub	8.945	6.15	Ub	13.075	12.62	Ub	5.47	0.56	Fb	11.445
E	MSTRG.3275		MSTRG.3125	MSTRG.213	3.39	3.565	Ub	14.28	17.355	Ub	25.69	24.16	Ub	22.675	17.78	Mb	3.605	Ub	27.15	26.805	Ub	14.25	8.1	Ub	4.505	11.645	Ub	4.42	7.16	Ub	12.35	13.29	Ub	6.78	7.445	Ub	4.08	5.905	Ub	12.485	15.32	Ub	32.585	25.695	Ub	19.155	17.295	Mb	3.48
E	MSTRG.3273		MSTRG.3123	MSTRG.214	0.09	0.35	Ub	0.135	82.445	Mb	0.255	512.105	Mb	0.065	764.62	Mb	7.845	Mb	0.245	0.115	Ub	0	0.105	Ub	0.19	97.85	Mb	0.23	0.25	Ub	0.4	0.425	Ub	0.27	11.205	Mb	0.075	9.14	Mb	0.235	69.925	Mb	0.535	399.785	Mb	0.265	597.295	Mb	9.37
E	MSTRG.3272		MSTRG.3122	MSTRG.215	22.75	21.83	Ub	57.96	50.315	Ub	106.285	16.335	Fb	413.89	16.32	Fb	18.89	Fb	15.275	17.97	Ub	8.94	12.7	Ub	145.63	21.525	Fb	42.285	32.205	Ub	140.725	133.675	Ub	27.865	33.23	Ub	7.895	8.785	Ub	13.465	14.805	Ub	62.775	6.785	Fb	218.8	6.64	Fb	10.035
E	MSTRG.3175		MSTRG.3029	MSTRG.218	9.255	9.305	Ub	75.82	49.255	Fb	6.045	4.92	Ub	1.685	0.635	Ub	1.68	Mb	20.93	24.82	Ub	2.835	2.68	Ub	2.155	5.56	Mb	6.39	7.17	Ub	52.135	53.105	Ub	10.98	9.805	Ub	17.995	25.015	Ub	121.47	100.99	Ub	3.395	7.85	Mb	0.625	0.57	Ub	3.89
E	MSTRG.3178		MSTRG.3031	MSTRG.219	5.38	5.81	Ub	28.27	19.96	Fb	22.65	8.115	Fb	18.99	3.17	Fb	0.925	Fb	17.52	17.77	Ub	5.45	2.62	Ub	3.615	8.02	Ub	6.745	10.18	Ub	30.71	29.605	Ub	17.66	15.885	Ub	6.85	7.695	Ub	47.78	29.825	Ub	40.255	7.31	Fb	21.49	1.37	Fb	2.08
E	MSTRG.3179		MSTRG.3032	MSTRG.221	0	0.145	Ub	0	43.335	Mb	0	157.275	Mb	0	237.865	Mb	2.22	Mb	0	0	Ub	0.1	0	Ub	0.075	62.785	Mb	0	0.09	Ub	0.08	0	Ub	0.03	3.005	Mb	0	4.42	Mb	0.195	77.3	Mb	0.17	128.04	Mb	0.07	247.5	Mb	2.755
E	MSTRG.3181		MSTRG.3034	MSTRG.222	0	0.235	Ub	0.435	74.95	Mb	0.06	230.69	Mb	0	242.815	Mb	2.525	Mb	0	0.18	Ub	0	0	Ub	0	83.655	Mb	0	0	Ub	0.16	0.05	Ub	0	9.24	Mb	0	3.57	Mb	0.66	50.27	Mb	0	176.455	Mb	0	179.865	Mb	2.785
E	MSTRG.3180		MSTRG.3033	MSTRG.223	4.08	4.83	Ub	12.955	31.775	Mb	11.63	61.92	Mb	12.215	116.15	Mb	1.93	Ub	5.91	6.33	Ub	1.64	1.055	Ub	4.225	12.57	Mb	3.86	5.265	Ub	24.66	25.01	Ub	6.665	10.48	Ub	5.435	8.86	Ub	13.75	14.775	Ub	26.315	7.145	Fb	23.095	3.04	Fb	1.205
E	MSTRG.3182		MSTRG.3035	MSTRG.224	2.025	2.08	Ub	24.49	17.1	Fb	2.795	2.85	Ub	2.085	4.83	Mb	0.67	Ub	4.38	4.81	Ub	2.67	1.705	Ub	0.735	4.295	Mb	2.435	3.165	Ub	44.355	41.685	Ub	4.33	4.785	Ub	3.005	5.87	Ub	42.255	33.68	Ub	3.085	3.97	Ub	0.785	2.7	Mb	0.8
E	MSTRG.3183		MSTRG.3036	MSTRG.225	3.92	5.135	Ub	14.005	36.14	Mb	13.96	18.735	Mb	17.545	10.81	Ub	2.16	Fb	7.31	5.74	Ub	2.23	1.58	Ub	5.325	12.775	Ub	5.61	6.75	Ub	20.03	18.77	Ub	6.975	13.065	Mb	4.94	7.195	Ub	14.09	17.095	Ub	25.635	14.095	Fb	20.21	11.245	Ub	2.39
E	MSTRG.3184		MSTRG.3037	MSTRG.226	4.56	4.75	Ub	16.965	23.24	Ub	7.255	3.305	Ub	6.955	7.35	Mb	0.04	Fb	0.325	0.1	Ub	0.26	0.05	Ub	2.99	1.815	Fb	0.065	0.205	Ub	80.705	65.245	Ub	2.45	0.715	Fb	6.235	9.48	Ub	6.835	6.735	Ub	6.15	5.65	Ub	1.815	15.135	Mb	0.04
E	MSTRG.3185		MSTRG.3038	MSTRG.227	5.28	4.575	Ub	51.24	35.395	Fb	18.82	8.745	Fb	4.83	2.125	Ub	0.37	Fb	21.9	19.64	Ub	9.585	5.18	Ub	4.105	7.745	Ub	13.42	14.755	Ub	89.61	83.725	Ub	14.48	13.02	Ub	8.76	14.5	Ub	66.055	53.85	Ub	9.59	8.72	Ub	2.265	2.115	Mb	0.57
E	MSTRG.3187		MSTRG.3039	MSTRG.228	39.83	50.18	Ub	29.475	52.015	Mb	73.51	41.055	Fb	168.19	36.175	Fb	13.535	Fb	72.03	69.07	Ub	32.215	28.355	Ub	73.71	52.795	Fb	75.915	65.865	Ub	71.1	79.065	Ub	27.43	28.015	Ub	59.61	47.23	Ub	17.735	26.54	Ub	119.065	62.42	Fb	130.28	24.49	Fb	21.57
E	MSTRG.3188		MSTRG.3040	MSTRG.229	559.31	728.825	Ub	445.145	543.405	Ub	1948.48	1559.57	Ub	274.905	224.085	Mb	166.68	Mb	1796.29	1778.38	Ub	6676.44	7475.6	Ub	1425.92	983.19	Fb	1002.98	845.185	Ub	575.4	538.43	Ub	245.18	247.505	Ub	667.28	568.13	Ub	481.78	457.835	Ub	694.15	1580.87	Mb	208.63	206.98	Mb	124.73
E	MSTRG.3189		MSTRG.3041	MSTRG.230	129.32	132.25	Ub	265.24	336.265	Ub	448.42	207.17	Fb	651.53	176.55	Fb	111.37	Ub	76.54	95.29	Ub	64.79	72.38	Ub	480.62	178.615	Fb	215.155	208.925	Ub	608.38	666.955	Ub	221.365	272.805	Ub	123.735	143.85	Ub	188.125	221.285	Ub	757.74	302.895	Fb	614.915	245.31	Fb	107.765
E	MSTRG.3191		MSTRG.3043	MSTRG.231	0.715	1.155	Ub	2.665	94.685	Mb	6.96	209.935	Mb	36.8	203.87	Mb	2.335	Fb	0.195	0.345	Ub	0.085	0.14	Ub	6.725	82.395	Mb	0.18	0.3	Ub	10.05	7.835	Ub	1.295	15.835	Mb	2.085	6.6	Ub	1.73	70.225	Mb	38.23	155.84	Mb	47.43	183.875	Mb	3.67
E	MSTRG.3192		MSTRG.3044	MSTRG.232	9.535	8.5	Ub	22.455	34.07	Mb	29.57	12.515	Mb	16.69	9.095	Mb	2.74	Mb	25.315	26.825	Ub	5.21	4.725	Ub	31.12	17.37	Ub	25.62	27.04	Ub	19.13	19.925	Ub	24.505	28.475	Ub	1.355	4.375	Ub	8.42	7.94	Ub	2.52	6.01	Mb	0.26	6.12	Mb	1.165
E	g9694		MSTRG.3045	MSTRG.233	206.245	188.72	Ub	229.905	365.295	Mb	156.215	479.04	Mb	132.12	349.525	Mb	433.1	Mb	146.635	150.525	Ub	115.07	123.99	Ub	273.38	665.255	Mb	188.175	204.055	Ub	317.715	237.74	Ub	158.585	173.645	Ub	215.415	267.695	Ub	229.71	333.425	Ub	197.42	349.175	Mb	105.045	300.445	Mb	407.62
E	MSTRG.3193		MSTRG.3046	MSTRG.234	22.93	25.89	Ub	24.78	59.545	Mb	35.655	73.155	Mb	23.26	40.545	Mb	96.44	Mb	29.815	30.425	Ub	23.225	22.89	Ub	40.165	76.195	Ub	37.115	38.54	Ub	27.055	23.92	Ub	20.39	28.33	Ub	21.195	23.67	Ub	21.975	31.105	Ub	33.865	59.515	Mb	17.565	46.855	Mb	68.285
E	MSTRG.3194		MSTRG.3048	MSTRG.236	22.62	22.14	Ub	57.36	56.15	Ub	87.78	65.985	Ub	73.655	9.54	Fb	9.7	Fb	32.81	32.32	Ub	42.67	34.22	Ub	38.05	37.97	Ub	63.07	91.485	Ub	35.1	39.765	Ub	46.07	47.23	Ub	21.845	21.685	Ub	43.365	37.26	Ub	149.01	80.95	Fb	114.295	27.65	Fb	23.665
E	MSTRG.3196		MSTRG.3049	MSTRG.237	9.835	11.31	Ub	2.005	0.895	Ub	4.705	5.33	Ub	0.415	1.19	Mb	0.275	Ub	18.115	21.865	Ub	4.725	4.525	Ub	1.68	6.11	Mb	3.105	4.27	Ub	0.14	0.255	Ub	8.805	5.9	Ub	2.665	1.08	Ub	1.41	0.76	Ub	1.725	5.48	Mb	0.31	0.07	Ub	1.175
E	MSTRG.3197		MSTRG.3050	MSTRG.238	72.1	74.37	Ub	7.845	5.985	Ub	55.985	29.13	Ub	0.175	0.77	Mb	3.38	Mb	266.695	293.71	Ub	55.77	67.775	Ub	63.755	86.195	Ub	117.36	111.91	Ub	0.155	0.745	Ub	38.91	45.235	Ub	36.565	38.045	Ub	5.09	10.81	Ub	4.06	6.465	Mb	0.265	0.56	Mb	2.52
E	MSTRG.3198		MSTRG.3051	MSTRG.239	10.145	10.87	Ub	19.875	28.3	Ub	24.335	35.595	Mb	23.02	10.185	Ub	76.38	Mb	24.775	24.855	Ub	12.135	11.78	Ub	34.885	71.455	Ub	22.815	24.895	Ub	30.72	23.82	Ub	11.695	13.65	Ub	10.45	12.055	Ub	16.62	18.705	Ub	28.075	22.8	Ub	41.495	12.545	Fb	61.175
E	MSTRG.3199		MSTRG.3052	MSTRG.240	3.795	4.46	Ub	4.65	15.74	Mb	7.79	44.54	Mb	14.09	45.64	Mb	11.21	Mb	5.42	5.46	Ub	5.445	3.59	Ub	5.935	19.575	Mb	7.145	9.18	Ub	8.695	8.35	Ub	4.91	8.795	Ub	1.865	2.505	Ub	2.76	6.735	Mb	7.75	23.96	Mb	7.415	29.395	Mb	14.455
E	MSTRG.3200		MSTRG.3054	MSTRG.241	13.7	15.405	Ub	30.425	92.385	Mb	22.635	81.815	Mb	21.14	59.38	Mb	10.12	Mb	13.005	11.355	Ub	10.92	9.195	Ub	23.17	44.015	Ub	11.6	13.82	Ub	26.045	24.31	Ub	16.09	25.99	Ub	12.65	20.095	Ub	25.96	40.635	Mb	33.505	78.12	Mb	28.175	79.675	Mb	8.93
E	MSTRG.3202		MSTRG.3055	MSTRG.243	39.685	51.445	Ub	304.16	456.305	Ub	33.76	32.735	Ub	3.095	1.375	Ub	3.8	Mb	19.66	14.245	Ub	46.23	33.57	Ub	5.725	12.43	Ub	15.175	23.665	Ub	7.825	8.32	Ub	146.03	119.72	Ub	50.12	82.74	Ub	126.84	137.11	Ub	17.755	50.735	Mb	1.875	1.68	Mb	5.37
E	MSTRG.3204		MSTRG.3057	MSTRG.245	30.175	24.915	Ub	12.075	12.415	Ub	25.355	24.44	Ub	0.975	1.085	Ub	21.33	Mb	18.41	18.3	Ub	9.495	8.11	Ub	31.09	43.42	Ub	59.36	88.095	Ub	2.225	3.805	Ub	33.87	28.38	Ub	21.31	18.305	Ub	4.005	3.88	Ub	11.755	19.245	Mb	3.555	4.92	Mb	8.215
E	MSTRG.3205		MSTRG.3058	MSTRG.246	0.255	0.285	Ub	2.225	1.815	Ub	1.185	1.985	Mb	0	0	Ub	0	Ub	5.655	6.945	Ub	0.435	0.415	Ub	0	0	Ub	0	0.2	Ub	3.605	4.05	Ub	0	0	Ub	3.085	1.645	Ub	5.25	5.78	Ub	0.675	4.015	Mb	0.175	0.305	Ub	0.175
E	MSTRG.3207		MSTRG.3059	MSTRG.247	0.225	0.28	Ub	3.885	2.535	Ub	2.595	2.055	Ub	0.075	0	Ub	0.025	Ub	10.86	13.185	Ub	0.755	0.43	Ub	0	0	Ub	0.03	0.09	Ub	2.815	3.035	Ub	0.035	0.045	Ub	0.37	0.29	Ub	4.515	3.875	Ub	0.83	4.56	Mb	0.015	0	Ub	0
E	MSTRG.3208		MSTRG.3060	MSTRG.248	3.865	3.82	Ub	14.105	15.2	Ub	9.15	23.375	Mb	7.38	37.205	Mb	2.77	Ub	9.78	10.99	Ub	5.57	4.95	Ub	5.115	11.41	Ub	7.605	9.94	Ub	18.345	16.685	Ub	7.195	8.145	Ub	4.615	4.915	Ub	14.645	15.57	Ub	12.73	30.435	Mb	11.49	57.52	Mb	4.89
E	MSTRG.3209		MSTRG.3061	MSTRG.249	76.68	94.165	Ub	67.7	57.895	Ub	188.405	75.275	Fb	184.71	9.8	Fb	67.89	Mb	151.81	164.85	Ub	61	55.96	Ub	278.1	197.795	Fb	326.865	333.08	Ub	104.635	102.36	Ub	34.515	33.1	Ub	139.595	93.92	Ub	84.25	85.1	Ub	134.97	84.845	Fb	102.06	10.555	Fb	84.835
E	MSTRG.3210		MSTRG.3063	MSTRG.250	1896.64	1997.6	Ub	5770.65	5483.65	Ub	1708.88	640.835	Fb	681.14	395.895	Ub	18.95	Fb	2604.49	2665.68	Ub	456.875	229.27	Ub	3237.61	1537.15	Fb	2150.26	1228.05	Fb	2955.45	2929.05	Ub	1501.2	1370.08	Ub	1249.03	1092.37	Ub	1747.16	1854.83	Ub	465.905	166.275	Fb	186.61	68.185	Fb	14.07
E	MSTRG.3211		MSTRG.3062	MSTRG.251	0	0.12	Ub	11.335	3.795	Ub	0.23	0	Ub	0	0.085	Ub	0	Ub	0.195	1.715	Ub	0.085	0.08	Ub	0.11	0.145	Ub	0.13	0.23	Ub	5.645	8.17	Ub	0.235	0.825	Ub	0.36	0.64	Ub	3.295	2.185	Ub	0.09	0.315	Ub	0	0	Ub	0
E	MSTRG.3270		MSTRG.3119	MSTRG.252	2.415	3.045	Ub	2.145	3.46	Ub	5.31	4.855	Ub	1.87	1.255	Ub	5.735	Mb	4.645	4.945	Ub	2.825	1.375	Ub	1.57	8.885	Mb	8.275	11.81	Ub	4.195	3.81	Ub	4.695	3.01	Fb	3.545	3.515	Ub	2.355	2.13	Ub	3.445	6.53	Mb	1.27	2.605	Mb	9.65
E	MSTRG.3271		MSTRG.3120	MSTRG.253	0	0.44	Mb	0.035	75.77	Mb	0	105.42	Mb	0.015	83.725	Mb	1.065	Mb	0.01	0.02	Ub	0	0	Ub	0.025	61.44	Mb	0	0	Ub	0.02	0.045	Ub	0.04	7.16	Mb	0.105	4.17	Mb	0.155	44.02	Mb	0.125	112.915	Mb	0.17	116.82	Mb	1.71
E	MSTRG.3269		MSTRG.3118	MSTRG.254	0	0.11	Ub	0.17	27.015	Mb	0.035	21.57	Mb	0	19.305	Mb	0.425	Mb	0	0	Ub	0	0	Ub	0	12.615	Mb	0.05	0.035	Ub	0	0.015	Ub	0	2.575	Mb	0.02	2.18	Mb	0	19.975	Mb	0.02	9.785	Mb	0	10.495	Mb	0.12
E	MSTRG.3262		MSTRG.3112	MSTRG.257	66.52	61.445	Ub	1038.3	1035.73	Ub	196.72	390.235	Mb	211.785	264.89	Mb	7.63	Fb	103.89	124.18	Ub	118.62	106.085	Ub	111.305	230.21	Mb	54.655	69.2	Ub	741.42	651.085	Ub	138.74	162.345	Ub	36.585	75.05	Ub	397.975	286.04	Ub	156.355	38.44	Fb	96.51	17.345	Fb	0.66
E	MSTRG.3260		MSTRG.3110	MSTRG.262	8.09	8.055	Ub	16.975	34.165	Mb	13.635	20.9	Mb	17.715	9.595	Ub	2.69	Ub	11.82	10.83	Ub	8.98	7.64	Ub	9.83	13.98	Ub	8.105	10.41	Ub	26.195	27.03	Ub	11.15	13.355	Ub	5.48	6.94	Ub	18.72	21.1	Ub	21.275	17.72	Ub	17.06	14.005	Mb	2.125
E	MSTRG.3259		MSTRG.3109	MSTRG.263	6.285	5.785	Ub	51.92	44.38	Ub	9.745	20.55	Mb	32.945	26.5	Mb	9.08	Ub	5.915	9.945	Ub	4.71	4.505	Ub	8.455	16.305	Ub	4.025	5.215	Ub	68.525	65.075	Ub	8.355	16.84	Mb	13.095	19.645	Ub	113.075	115.455	Ub	29.325	23.615	Ub	32.075	18.49	Ub	14.235
E	MSTRG.3258		MSTRG.3107	MSTRG.264	1.635	2.14	Ub	6.345	4.515	Ub	5.07	5.26	Ub	0.2	3.355	Mb	0.415	Mb	6.825	6.62	Ub	5.26	1.18	Fb	0.27	3.34	Mb	2.315	3.69	Ub	2.175	2.94	Ub	4.91	5.08	Ub	2.39	2	Ub	5.35	4.66	Ub	1.645	8.49	Mb	0.095	2.625	Mb	0.375
E	MSTRG.3257		MSTRG.3106	MSTRG.265	0.685	0.62	Ub	1.215	0.69	Ub	2.85	1.975	Ub	0	0.28	Mb	0	Ub	6.775	6.01	Ub	0.395	0.195	Ub	0.485	1.5	Ub	3.455	4.055	Ub	0.49	0.325	Ub	1.285	1.31	Ub	1.115	1.245	Ub	2.1	1.835	Ub	1.27	3.57	Mb	0.025	0.46	Mb	0.055
E	MSTRG.3255		g2502	MSTRG.268	1	0.96	Ub	0.375	0.965	Ub	3.22	2.07	Ub	0.085	0.3	Mb	0.02	Ub	4.695	4.375	Ub	1.57	0.395	Ub	0.335	1.155	Ub	1.785	2.245	Ub	0.115	0.12	Ub	3.6	2.825	Ub	0.32	0.23	Ub	0.015	0	Ub	0.14	0.84	Mb	0.02	0	Ub	0.09
E	MSTRG.3250		MSTRG.3102	MSTRG.270	8.72	9.645	Ub	42.84	48.335	Ub	22.915	26.545	Ub	19.655	9.42	Ub	2.96	Fb	15.62	13.675	Ub	5.46	2.04	Ub	3.535	10.91	Mb	8.185	9.88	Ub	33.28	35.94	Ub	13.6	16.785	Ub	6.745	8.59	Ub	34.615	29.53	Ub	24.29	14.14	Fb	19.075	4.31	Fb	4.12
E	MSTRG.3246		MSTRG.3099	MSTRG.274	9.18	7.515	Ub	25.445	121.91	Mb	34.07	366.28	Mb	43.82	304.67	Mb	8.56	Fb	17.475	16.455	Ub	21.505	14.305	Ub	16.48	98.055	Mb	18.825	19.17	Ub	29.81	32.53	Ub	24.635	30.78	Ub	2.805	8.24	Mb	9.07	62.825	Mb	22.405	380.875	Mb	18.975	391.425	Mb	8.295
E	MSTRG.3240		MSTRG.3097	MSTRG.275	51.945	51.925	Ub	96.735	70.98	Ub	109.315	45.23	Fb	95.17	11.94	Fb	34.985	Mb	54.05	60.265	Ub	33.375	38.59	Ub	64.885	45.8	Ub	144.74	116.3	Ub	138.47	127.815	Ub	107.58	98.25	Ub	32.245	37.615	Ub	79.46	76.83	Ub	80.525	43.58	Fb	47.75	11.125	Fb	28.97
E	MSTRG.3245		MSTRG.3098	MSTRG.277	20.155	14.16	Fb	42.66	76.39	Mb	28.39	67.125	Mb	29.65	60.535	Mb	7.03	Ub	33.01	41.045	Ub	20.905	29.59	Ub	29.805	46.895	Ub	22.945	27.935	Ub	46.485	37.46	Ub	48.19	54.01	Ub	43.795	67.815	Ub	94.18	155.44	Ub	63.54	184.15	Mb	66.265	285.425	Mb	9.385
E	MSTRG.3241		MSTRG.3090	MSTRG.279	0	0	Ub	0	27.46	Mb	0	121.36	Mb	0	229.39	Mb	3.86	Mb	0	0	Ub	0	0	Ub	0	22.76	Mb	0	0	Ub	0	0	Ub	0	1.585	Mb	0	2.175	Mb	0	16.875	Mb	0	121.725	Mb	0	245	Mb	2.205
E	MSTRG.3239		MSTRG.3087	MSTRG.281	0.525	0.58	Ub	12.12	7.47	Fb	9.715	4.22	Fb	3.975	0.75	Fb	11.425	Mb	4.88	5.82	Ub	0.595	0.475	Ub	2.63	2.115	Ub	0.085	0.29	Ub	5.01	4.895	Ub	0.17	0.4	Ub	0.455	0.445	Ub	9.69	6.02	Ub	5.17	5.14	Ub	3.925	0.47	Fb	16.34
E	MSTRG.3238		MSTRG.3086	MSTRG.282	16.005	10.65	Fb	8.32	46.375	Mb	24.17	59.51	Mb	28.1	56.1	Mb	3.305	Fb	9.99	10.46	Ub	10.535	12.2	Ub	25.875	32.16	Ub	12.51	9.71	Ub	12.445	11.335	Ub	16.51	15.695	Ub	7.725	14.905	Ub	6.08	32.565	Mb	25.35	51.85	Mb	31.365	67.025	Mb	3.67
E	MSTRG.3237		MSTRG.3085	MSTRG.283	1.215	1.825	Mb	4.425	19.295	Mb	8.45	12.26	Mb	26.94	7.4	Fb	0.385	Fb	1.965	2.56	Ub	0.495	0.17	Ub	2.225	6.43	Mb	1.09	1.55	Ub	10.1	10.915	Ub	1.53	5.745	Mb	1.51	2.36	Ub	3.425	4.39	Ub	26.28	2.94	Fb	32.755	2.815	Fb	0.215
E	MSTRG.3236		MSTRG.3084	MSTRG.284	8.01	8.07	Ub	16.705	47.005	Mb	29.455	50.73	Mb	36.01	40.31	Mb	12.805	Mb	10.305	11.835	Ub	7.815	9.625	Ub	29.77	41.785	Ub	10.405	11.625	Ub	28.12	28.415	Ub	10.355	14.7	Ub	8.94	11.14	Ub	19.67	20	Ub	37.65	13.71	Fb	50.04	4.35	Fb	12.63
E	MSTRG.3235		MSTRG.3083	MSTRG.285	1.42	1.515	Ub	6.265	30.325	Mb	6.505	76.505	Mb	11.17	42.75	Mb	1.04	Fb	4.435	5.1	Ub	1.25	0.455	Ub	0.855	16.005	Mb	2.6	3.46	Ub	8.115	7.78	Ub	5.305	7.95	Ub	2.975	5.15	Ub	9.39	22.875	Mb	17.675	72.25	Mb	16.355	58.685	Mb	2.945
E	MSTRG.3232		MSTRG.3079	MSTRG.288	37.415	38.78	Ub	90.69	85.855	Ub	106.64	43.95	Fb	86.095	7.935	Fb	39.1	Mb	130.815	111.695	Ub	37.61	14.275	Ub	26.01	48.93	Ub	52.615	55.4	Ub	70.205	77.405	Ub	65.335	66.955	Ub	52.53	48.83	Ub	118.995	105.005	Ub	125.965	61.925	Fb	109.99	16.24	Fb	59.135
E	MSTRG.3227		MSTRG.3077	MSTRG.292	1.79	1.71	Ub	10.195	10.9	Ub	9.88	11.705	Mb	7.955	5.085	Ub	0.635	Fb	21.39	24.32	Ub	4.615	1.89	Ub	1.21	3.53	Mb	3.34	4.805	Ub	8.995	10	Ub	10.34	10.395	Ub	21.97	25.405	Ub	160.995	145.85	Ub	12.7	17.9	Mb	10.695	6.47	Mb	6.265
E	MSTRG.3226		MSTRG.3076	MSTRG.293	0.09	0.06	Ub	1.92	0.85	Ub	4	2.74	Ub	0.24	0.37	Ub	0.06	Ub	19.905	21.775	Ub	0	0.08	Ub	0	0.15	Ub	0.07	0.15	Ub	1.035	1.11	Ub	0.535	0.485	Ub	0.08	0.075	Ub	2.625	2.79	Ub	1.285	7.395	Mb	0.045	2.265	Mb	0.56
E	MSTRG.3225		MSTRG.3075	MSTRG.294	2.355	2.44	Ub	6.35	8.77	Ub	9.905	11.625	Mb	11.475	6.065	Ub	2.42	Ub	4.395	4.49	Ub	2.24	0.675	Ub	1.27	5.94	Mb	6.69	7.435	Ub	9.52	10.555	Ub	9.695	10.38	Ub	2.455	4.21	Ub	5.95	11.21	Mb	14.73	16.53	Ub	13.175	9.29	Mb	2.71
E	MSTRG.3223		MSTRG.3072	MSTRG.295	29.445	31.935	Ub	128.305	102.98	Ub	113.735	50.005	Fb	96.925	16.51	Fb	23.755	Ub	31.91	32.69	Ub	16.61	9.585	Ub	26.065	29.71	Ub	42.17	56.38	Ub	272.09	272.84	Ub	73.615	80.43	Ub	41.925	53.755	Ub	143.75	108.115	Ub	145.82	45.02	Fb	82.99	10.17	Fb	19.175
E	MSTRG.3214		MSTRG.3065	MSTRG.297	0.915	0.62	Ub	1.395	1.815	Ub	1.975	2.56	Ub	0.6	0.12	Ub	0	Ub	6.405	9.165	Ub	0.33	0.24	Ub	0.15	0.17	Ub	0.055	0.23	Ub	7.22	11.475	Ub	0.815	0.55	Ub	0.81	1.23	Ub	0.805	1.965	Ub	1.375	6.835	Mb	0.1	2.795	Mb	0.04
E	MSTRG.3215		MSTRG.3066	MSTRG.298	890.76	892.935	Ub	0.5	0.165	Ub	40.97	52.52	Mb	0.135	0.38	Ub	0.2	Ub	0.045	0.245	Ub	0.46	1.03	Ub	90.825	177.285	Ub	117.54	262.805	Ub	0.15	9.47	Mb	476.51	552.63	Ub	800.575	458.275	Ub	0.375	0.19	Ub	11.425	8.455	Ub	0.14	0.085	Ub	1.96
E	MSTRG.3212		MSTRG.3064	MSTRG.299	4.88	4.85	Ub	13.13	13.065	Ub	23.67	10.33	Fb	32.91	3.61	Fb	3.455	Fb	14.525	14.19	Ub	6.625	2.53	Ub	3.72	5.95	Ub	7.55	8.725	Ub	21.01	21.565	Ub	13.775	12.135	Ub	6.225	7.895	Ub	19.795	19.51	Ub	30.215	13.91	Fb	27.035	5.05	Fb	4.49
E	MSTRG.3476		MSTRG.3324	MSTRG.371	354.72	500.315	Ub	0.305	0.215	Ub	273.585	228	Ub	22.655	0.525	Fb	8.635	Ub	339.915	225.23	Ub	353.72	546.705	Ub	173.42	87.225	Fb	127.59	162.76	Ub	15.215	33.295	Ub	281.605	267.1	Ub	557.41	405.525	Ub	0.475	0.335	Ub	138.32	403.45	Mb	8.195	0.445	Fb	12.355
E	MSTRG.3473		MSTRG.3320	MSTRG.373	0.05	0.125	Ub	2.665	1.44	Fb	1.525	1.35	Ub	0	0.015	Ub	0	Ub	7.64	10.48	Ub	0.255	0.165	Ub	0	0	Ub	0	0.015	Ub	1.605	1.895	Ub	0.03	0.02	Ub	0.3	0.39	Ub	7.87	6.87	Ub	0.675	3.035	Mb	0	0	Ub	0
E	MSTRG.3475		MSTRG.3322	MSTRG.374	0	0	Ub	0	40.68	Mb	0	174.36	Mb	0	327.32	Mb	4.54	Mb	0	0	Ub	0	0	Ub	0	53.185	Mb	0	0	Ub	0	0	Ub	0	3.805	Mb	0	1.65	Mb	0	24.885	Mb	0	103.09	Mb	0	166.72	Mb	1.845
E	MSTRG.3474		MSTRG.3321	MSTRG.375	0	0	Ub	0	25.035	Mb	0	115.205	Mb	0	303.585	Mb	1.2	Mb	0	0	Ub	0	0	Ub	0	24.455	Mb	0	0	Ub	0	0	Ub	0	1.335	Mb	0	1.385	Mb	0	12.39	Mb	0	32.625	Mb	0	80.03	Mb	1.52
E	MSTRG.3471		MSTRG.3318	MSTRG.376	4.04	4.605	Ub	55.285	39.14	Fb	26.55	12.06	Fb	43.97	2.465	Fb	2.205	Fb	23.015	22.07	Ub	5.055	1.6	Ub	3.395	6.13	Ub	15.58	15.945	Ub	33.995	41.225	Ub	10.63	9.57	Ub	5.315	7.105	Ub	82.335	86.175	Ub	28.325	12.43	Fb	20.54	1.09	Fb	2.945
E	MSTRG.3470		MSTRG.3317	MSTRG.378	27.065	34.695	Ub	0.065	0	Ub	0.125	0	Ub	0	0	Ub	0	Ub	0	0	Ub	0	0	Ub	0.09	0	Ub	0.055	0.065	Ub	0	0.055	Ub	39.145	56.175	Ub	23.395	18.375	Ub	0	0.11	Ub	0	0	Ub	0	0	Ub	0
E	MSTRG.3469		MSTRG.3316	MSTRG.379	64.81	284.335	Mb	2.385	1.65	Ub	0	0	Ub	0	0.285	Ub	0	Ub	0	0	Ub	0.08	0	Ub	0	0.065	Ub	0	0.27	Ub	0	0	Ub	31.025	46.015	Ub	6.19	4.165	Ub	5.465	7.595	Ub	0	0	Ub	0	0	Ub	0
E	MSTRG.3468		MSTRG.3315	MSTRG.380	0.035	0.185	Mb	0.19	53.95	Mb	0.035	211.17	Mb	0	154.34	Mb	1.56	Mb	0.03	0.01	Ub	0.055	0	Ub	0.02	66.43	Mb	0.04	0.01	Ub	0.02	0.05	Ub	0.03	6.61	Mb	0	3.275	Mb	0.25	46.32	Mb	0.01	184.05	Mb	0	155.175	Mb	2.735
E	MSTRG.3467		MSTRG.3314	MSTRG.381	48.18	23.305	Fb	0.635	1.505	Ub	539.22	644.63	Ub	0.24	106.765	Mb	2.7	Mb	39.525	52.32	Ub	93.94	91.81	Ub	369.87	1282.87	Mb	1273.38	2620.26	Mb	0.305	1.06	Ub	15.835	5.805	Ub	11.475	6.67	Fb	0.66	0.93	Ub	77.92	109.785	Mb	0.805	4.34	Mb	9.46
E	MSTRG.3463		MSTRG.3309	MSTRG.382	8.665	7.625	Ub	17.74	12.56	Fb	29.905	9.66	Fb	34.18	6.57	Fb	0.685	Fb	23.38	26.16	Ub	5.025	3.56	Ub	9.625	10.605	Ub	14.055	19.73	Ub	16.92	18.89	Ub	21.115	22.165	Ub	10.985	13.68	Ub	50.275	49.63	Ub	43.65	16.035	Fb	33.225	8.455	Fb	1.705
E	MSTRG.3466		MSTRG.3312	MSTRG.383	0	0.12	Ub	0	61.795	Mb	0	38.86	Mb	0	23.585	Mb	0.185	Ub	0	0.025	Ub	0	0.025	Ub	0	31.85	Mb	0.025	0.03	Ub	0	0	Ub	0	3.815	Mb	0	3.055	Mb	0	35.06	Mb	0	27.3	Mb	0	23.675	Mb	0.32
E	g9918		g2670	MSTRG.384	2.94	2.28	Ub	2.91	7.045	Mb	16.545	10.25	Ub	0.045	0.195	Mb	0	Ub	52.97	65.05	Ub	18.715	21.39	Ub	0	0.02	Ub	0.06	0.675	Mb	53.15	51.945	Ub	0.09	0.105	Ub	5.145	7.695	Ub	6.525	6.07	Ub	1.86	6.86	Mb	0.04	0.31	Mb	0
E	MSTRG.3462		MSTRG.3308	MSTRG.388	5.62	6.34	Ub	12.095	23.78	Mb	9.445	12.815	Mb	8.565	5.89	Ub	2.345	Ub	5.945	6.515	Ub	5.155	5.855	Ub	11.035	10.875	Ub	5.995	6.84	Ub	11.885	12.475	Ub	7.855	10.37	Ub	7.08	7.725	Ub	10.09	10.445	Ub	13.335	5.37	Fb	11.495	2.115	Fb	3.565
E	MSTRG.3461		MSTRG.3307	MSTRG.389	5.7	5.265	Ub	15.03	23.875	Ub	16.45	8.94	Ub	43.535	6.09	Fb	2.58	Fb	8.34	9.065	Ub	5.635	6.14	Ub	18.205	10.045	Fb	5.485	6.49	Ub	18.515	18.085	Ub	4.185	6.955	Ub	5.35	5.415	Ub	12.635	10.29	Ub	30.075	6.6	Fb	24.45	1.26	Fb	2.36
E	MSTRG.3460		MSTRG.3306	MSTRG.390	21.195	22.09	Ub	52.085	91.3	Mb	36.065	70.055	Mb	81.835	96.255	Mb	22.73	Ub	16.465	17.74	Ub	12.455	15.93	Ub	54.32	41.445	Fb	17.49	19.545	Ub	102.13	100.225	Ub	17.56	27.995	Ub	19.805	19.595	Ub	28.45	33.365	Ub	95.55	24.43	Fb	99.64	18.305	Fb	21.57
E	MSTRG.3458		MSTRG.3304	MSTRG.391	9.83	11.145	Ub	45.01	63.465	Ub	21.005	37.58	Mb	35.535	21.37	Ub	2.59	Fb	19.905	18.495	Ub	5.145	2.605	Ub	6.98	19.035	Mb	5.87	7.695	Ub	48.22	47.735	Ub	12.765	20.905	Mb	10.5	18.105	Ub	41.28	65.085	Ub	42.07	49.715	Mb	43.935	33.265	Mb	3.33
E	MSTRG.3457		MSTRG.3303	MSTRG.392	1.87	2.69	Mb	7.425	17.635	Mb	6.94	10.83	Mb	11.32	5.8	Ub	0.7	Fb	4.725	4.96	Ub	1.61	0.785	Ub	2.365	5.455	Ub	2.475	3.05	Ub	12.785	13.4	Ub	3.28	5.635	Mb	1.785	2.14	Ub	5.82	5.865	Ub	11.775	5.67	Fb	14.36	3.535	Fb	0.605
E	MSTRG.3456		MSTRG.3302	MSTRG.393	1.29	2.485	Mb	6.03	17.145	Mb	12.65	10.18	Ub	38.965	8.57	Fb	1.225	Fb	1.865	2.18	Ub	0.56	0.445	Ub	5.085	7.12	Ub	1.88	1.915	Ub	14.99	15.99	Ub	4.07	9.085	Mb	1.865	4.93	Ub	7.695	19.13	Mb	40.91	13.035	Fb	50.35	10.75	Fb	1.64
E	MSTRG.3455		MSTRG.3301	MSTRG.394	16.06	11.485	Fb	22.23	36.13	Mb	21.615	27.64	Mb	38.905	28.935	Mb	69.61	Mb	16.625	19.875	Ub	11.62	11.945	Ub	19.695	22.03	Ub	20.83	21.065	Ub	32.21	29.995	Ub	34.88	39.595	Ub	15.865	23.975	Ub	25.345	39.8	Ub	44.045	35.815	Ub	51.605	31.25	Mb	14.96
E	MSTRG.3454		MSTRG.3299	MSTRG.395	11.86	7.345	Fb	17.38	17.5	Ub	17.505	23.205	Mb	9.825	15.125	Mb	35.1	Mb	28.075	31.44	Ub	8.79	7.425	Ub	4.665	18.235	Mb	10.675	11.67	Ub	3.76	2.295	Ub	112.935	94.305	Ub	13.79	23.25	Ub	13.36	9.785	Ub	7.205	19.065	Mb	10.635	6.2	Ub	70.085
E	MSTRG.3452		MSTRG.3296	MSTRG.398	152.66	130.245	Ub	219.93	261.08	Ub	205.04	226.175	Ub	270.755	214.555	Mb	89.825	Ub	85.105	106.87	Ub	72.845	86.395	Ub	358.865	225.94	Fb	144.06	173.4	Ub	368.17	325.86	Ub	278.435	338.87	Ub	206.07	322.24	Ub	234.71	269.67	Ub	323.685	253.395	Ub	385.025	339.655	Mb	87.675
E	MSTRG.3450		MSTRG.3294	MSTRG.399	3.085	3.665	Ub	12.415	23.37	Mb	9.695	40.65	Mb	13.245	41.8	Mb	10.865	Mb	8.23	9.79	Ub	3.75	4.67	Ub	8.995	18.605	Ub	4	5.26	Ub	16.38	16.58	Ub	4.625	8.98	Mb	3.915	5.94	Ub	9.92	20.065	Mb	21.505	33.065	Mb	25.025	33.875	Mb	13.68
E	MSTRG.3449		MSTRG.3293	MSTRG.400	17.975	17.495	Ub	41.55	49.005	Ub	95.49	73.665	Ub	71.295	10.31	Fb	9.335	Fb	43.2	40.475	Ub	115.565	91.57	Ub	28.675	26.73	Ub	25.995	36.005	Ub	55.625	52.15	Ub	54.875	48.14	Ub	20.66	27.74	Ub	42.345	37.385	Ub	127.515	85	Fb	120.68	16.29	Fb	12.67
E	MSTRG.3448		MSTRG.3292	MSTRG.401	5.585	6.68	Ub	14.64	29.22	Mb	15.86	27.465	Mb	23.045	17.605	Mb	2.465	Fb	8.065	8.69	Ub	5.835	8.485	Ub	14.885	13.725	Ub	6.63	8.76	Ub	19.185	18.11	Ub	9.355	16.69	Mb	4.84	6.155	Ub	7.525	11.015	Ub	21.345	10.575	Fb	15.465	5.72	Ub	1.32
E	MSTRG.3447		MSTRG.3291	MSTRG.402	6.515	6.22	Ub	37.475	42.26	Ub	18.595	27.545	Mb	29.905	13.3	Ub	2.405	Fb	18.355	20.515	Ub	6.015	3.425	Ub	5.11	15.095	Mb	6.38	8.855	Ub	39.92	36.655	Ub	13.055	14.04	Ub	9.755	14.34	Ub	61.57	52.3	Ub	43.015	16.015	Fb	37.12	6.185	Fb	3.915
E	MSTRG.3446		MSTRG.3290	MSTRG.403	3.71	3.89	Ub	26.675	19.835	Fb	17.7	4.44	Fb	47.305	2.31	Fb	0.695	Fb	7.725	9.295	Ub	1.825	1.02	Ub	5.475	4.695	Ub	6.835	10.325	Ub	15.32	14.95	Ub	8.065	9.58	Ub	4.64	5.835	Ub	48.335	40.045	Ub	24.67	8.4	Fb	30.87	6.645	Fb	0.765
E	MSTRG.3445		MSTRG.3289	MSTRG.404	8.97	9.33	Ub	32.52	28.515	Ub	37.7	16.69	Fb	61.48	5.07	Fb	7.195	Fb	17.925	18.635	Ub	13.73	8.495	Ub	12.42	10.955	Ub	11.085	15.19	Ub	55.705	50.02	Ub	21.175	22.51	Ub	14.035	16.79	Ub	38.855	39.505	Ub	75.88	21.07	Fb	72.695	5.695	Fb	9.075
E	MSTRG.3444		MSTRG.3288	MSTRG.405	21.78	22.565	Ub	27.43	37.075	Ub	79.6	44.32	Fb	99.785	63.38	Ub	33.63	Mb	93.36	37.225	Fb	49.35	19.195	Ub	96.995	56.725	Fb	90.91	60.4	Ub	62.5	51.995	Ub	38.96	41.965	Ub	32.67	32.395	Ub	25.69	28.28	Ub	84.685	74.065	Fb	77.615	79.04	Mb	38.905
E	MSTRG.3443		MSTRG.3287	MSTRG.406	6.9	7.34	Ub	31.845	55.54	Mb	13.645	35.135	Mb	22.345	28.01	Mb	3.655	Ub	15.17	14.05	Ub	7.2	5.81	Ub	9.035	20.3	Ub	6.19	8.13	Ub	35.125	37.655	Ub	9.915	16.325	Ub	10.09	16.84	Ub	36.23	45.52	Ub	33.665	18.665	Fb	22.89	11.895	Ub	4.545
E	MSTRG.3441		MSTRG.3285	MSTRG.407	62.995	87.98	Ub	582.425	442.655	Fb	152.81	77.895	Ub	123.52	17.815	Fb	27.38	Ub	496.695	574.25	Ub	56.88	28.15	Ub	27.15	109.105	Mb	79.555	113.495	Ub	153.685	170.85	Ub	137.86	151.275	Ub	169.465	233.03	Ub	1198.22	1073.08	Ub	196.555	135.02	Fb	107.23	15.22	Fb	49.95
E	MSTRG.3438		MSTRG.3283	MSTRG.411	1.23	1.675	Ub	8.985	11.53	Ub	4.13	4.65	Ub	22.905	3.7	Fb	0.435	Fb	1.615	1.745	Ub	0.335	0.41	Ub	3.79	4.605	Ub	0.76	0.7	Ub	14.19	13.2	Ub	1.24	4.2	Mb	2.845	4.4	Ub	13.26	14.135	Ub	23.235	4.595	Fb	10.125	2.105	Fb	0.975
E	MSTRG.3436		MSTRG.3280	MSTRG.413	38.16	46.8	Ub	121.535	198.62	Mb	185.77	74.255	Fb	167.8	58.27	Fb	9.06	Fb	43.295	34.305	Ub	15.77	9.935	Ub	130.07	80.04	Fb	42.595	38.245	Ub	312.505	290.305	Ub	53.655	82.29	Ub	54.325	75.175	Ub	125.11	133.785	Ub	266.965	48.76	Fb	174.725	31.68	Fb	7.855
E	MSTRG.3437		MSTRG.3282	MSTRG.414	1.555	2.59	Mb	10.535	13.24	Ub	5.575	3.19	Ub	5.845	1.9	Fb	0.23	Fb	2.665	2.99	Ub	0.76	0.48	Ub	3.24	2.595	Fb	0.615	0.98	Ub	16.6	17.73	Ub	1.085	2.685	Mb	4.48	5.32	Ub	13.445	11.255	Ub	16.5	2.295	Fb	12.895	0.79	Fb	0.285
E	MSTRG.3435		MSTRG.3279	MSTRG.415	20.51	23.835	Ub	30.885	71.985	Mb	125.355	460.505	Mb	8.73	343.795	Mb	22.345	Mb	54.845	46.59	Ub	75.465	15.46	Fb	3.395	106.765	Mb	73.27	107.47	Ub	48.135	44.615	Ub	125.915	104.31	Ub	37.085	34.585	Ub	42.76	48.835	Ub	52.525	456.575	Mb	9.695	324.875	Mb	37.445
E	MSTRG.3434		MSTRG.3278	MSTRG.418	66.95	51.66	Ub	0	0	Ub	0	0.585	Ub	0	0	Ub	0	Ub	4.33	6.61	Ub	0	0.485	Ub	0.415	0.8	Ub	0.44	2.22	Ub	0	15.085	Mb	22.415	25.095	Ub	0	0.365	Ub	0	0	Ub	0	0	Ub	0	0	Ub	0
E	MSTRG.3432		MSTRG.3277	MSTRG.420	0.025	0.085	Ub	0	63.99	Mb	0.105	128.78	Mb	0	144.29	Mb	1.725	Mb	0.175	0.13	Ub	0.075	0.105	Ub	0	56.06	Mb	0	0	Ub	0.065	0.2	Ub	0.065	4.465	Mb	0.04	4.725	Mb	0.4	41.665	Mb	0	97.375	Mb	0	124.57	Mb	1.445
E	MSTRG.3430		MSTRG.3274	MSTRG.421	33.5	35.94	Ub	181.64	153.08	Ub	50.225	31.325	Ub	98.27	15.42	Fb	5.92	Fb	22.47	27.935	Ub	11.59	12.225	Ub	34.975	38.65	Ub	20.935	32.675	Ub	338.555	311.385	Ub	104.995	99.025	Ub	36.265	99.56	Mb	207.98	176.545	Ub	236.705	26.595	Fb	189.63	10.515	Fb	5.16
E	MSTRG.3429		MSTRG.3273	MSTRG.424	3.67	3.185	Ub	22.81	33.03	Ub	11.33	44.895	Mb	29.96	50.58	Mb	4.755	Fb	15.445	18.125	Ub	5.945	5.515	Ub	10.61	20.5	Ub	6.68	10.9	Ub	39.95	26.455	Ub	11.785	12.195	Ub	3.81	13.895	Mb	27.48	33.73	Ub	25.075	52.625	Mb	52.38	74.48	Mb	9.965
E	MSTRG.3428		MSTRG.3272	MSTRG.425	3.215	3.605	Ub	10.405	19.265	Mb	6.975	10.89	Mb	10.855	7.995	Mb	0.81	Fb	3.115	2.865	Ub	2.035	1.18	Ub	2.96	6.51	Ub	3.91	4.27	Ub	19.635	20.265	Ub	5.865	10.675	Mb	4.16	5.615	Ub	12.69	15.185	Ub	10.43	8.205	Ub	16.145	6.22	Fb	1.06
E	MSTRG.3427		MSTRG.3271	MSTRG.426	7.48	8.255	Ub	25.535	32.41	Ub	20.385	17.87	Ub	60.215	17.89	Fb	6.62	Fb	9.3	10.175	Ub	6.285	5.88	Ub	16.135	14.75	Ub	10.305	15.35	Ub	71.19	69.69	Ub	15.535	20.155	Ub	7.455	14.18	Ub	22.38	29.31	Ub	47.125	33.19	Ub	78.27	29.61	Fb	7.415
E	MSTRG.3426		MSTRG.3269	MSTRG.427	1.615	1.175	Ub	7.435	7.04	Ub	6.105	2.84	Fb	15.205	2.32	Fb	0.59	Fb	2.5	3.035	Ub	1.38	1.445	Ub	5.54	2.465	Fb	1.365	2.075	Ub	11.36	10.015	Ub	3.79	3.72	Ub	1.55	2.35	Ub	7.305	6.625	Ub	20.71	5.135	Fb	27.225	2.28	Fb	1.185
E	MSTRG.3425		MSTRG.3267	MSTRG.428	4.22	3.47	Ub	7.205	31.125	Mb	11.46	231.675	Mb	21.4	383.065	Mb	5.77	Ub	5.275	5.46	Ub	5.87	4.725	Ub	2.315	41.89	Mb	3.43	6.01	Ub	5.39	4.115	Ub	15.46	20.18	Ub	6.54	10.41	Ub	24.175	32.86	Ub	21.59	394.375	Mb	16.845	604.98	Mb	9.19
E	MSTRG.3424		MSTRG.3266	MSTRG.429	6.925	6.725	Ub	14.935	50.78	Mb	61.495	80.475	Ub	120.915	135.72	Mb	11.325	Fb	11.43	13.78	Ub	51.66	42.26	Ub	22.945	28.695	Ub	10.505	11.58	Ub	33.81	30.93	Ub	16.58	30.14	Ub	6.345	16.325	Ub	26.815	62.415	Mb	58.215	108.8	Mb	86.93	112.61	Mb	9.11
E	MSTRG.3423		MSTRG.3265	MSTRG.430	3.46	1.595	Fb	6.155	4.055	Ub	12.785	2.69	Fb	40.87	4.905	Fb	0.19	Fb	7.94	8.595	Ub	2.35	1.43	Ub	7.545	5.075	Fb	11.61	8.005	Ub	0.5	0.325	Ub	6.4	6.45	Ub	8.805	6.69	Ub	4.985	3.09	Ub	56.835	5.315	Fb	69.435	2.45	Fb	1.135
E	MSTRG.3422		MSTRG.3263	MSTRG.432	0.01	0.01	Ub	0.655	0.505	Ub	19.685	1.9	Fb	48.405	0.2	Fb	0.43	Fb	2.12	1.89	Ub	1.6	0.64	Ub	3.615	1.03	Fb	1.19	2.11	Ub	0.05	0.15	Ub	0.005	0	Ub	0	0.2	Ub	0.705	3.43	Mb	57.35	5.535	Fb	45.545	2.14	Fb	0.75
E	MSTRG.3419		MSTRG.3261	MSTRG.433	4.86	3.66	Ub	12.355	18.895	Ub	7.15	14.42	Mb	10.165	11.21	Mb	6.04	Mb	5.795	6.33	Ub	2.61	2.42	Ub	6.225	9.445	Ub	4.285	5.525	Ub	15.095	13.235	Ub	6.145	8.765	Ub	13.91	15.355	Ub	29.84	42.485	Ub	39.455	20.08	Fb	31.565	7.73	Fb	22.77
E	MSTRG.3407		MSTRG.3257	MSTRG.437	7.82	7.685	Ub	15.62	20.095	Ub	37.45	22.835	Fb	55.535	15.295	Fb	17.275	Ub	19.32	25.365	Ub	17.13	17.81	Ub	30.395	22.72	Fb	27.97	33.72	Ub	28.19	28.405	Ub	11.35	14.11	Ub	7.55	9.39	Ub	27.2	26.19	Ub	43.955	6.13	Fb	38.99	2.46	Fb	4.57
E	MSTRG.3406		MSTRG.3256	MSTRG.438	5.305	4.86	Ub	19.985	18.99	Ub	13.11	5.97	Fb	34.075	2.32	Fb	2.205	Fb	6.8	7.095	Ub	3.685	4.61	Ub	12.19	7.525	Fb	4.61	5.825	Ub	23.06	23.88	Ub	7.95	9.635	Ub	7.735	9.965	Ub	16.415	17.98	Ub	30.065	6.06	Fb	33.35	1.905	Fb	2.65
E	MSTRG.3405		MSTRG.3255	MSTRG.439	10.47	13.635	Ub	16.39	50.64	Mb	49.25	98.035	Mb	74.02	89.215	Mb	17.82	Ub	23.66	25.3	Ub	7.535	3.51	Ub	15.24	50.39	Mb	39.9	45.655	Ub	44.87	39.18	Ub	30.9	53.44	Mb	16.125	20.42	Ub	25.705	47.95	Mb	65.11	77.59	Mb	80.66	83.56	Mb	24.36
E	MSTRG.3400		MSTRG.3248	MSTRG.440	0.08	0.165	Ub	2.045	6.805	Mb	2.51	16.14	Mb	0	16.43	Mb	0.24	Mb	7.945	11.095	Ub	0.215	0.115	Ub	0.01	4.255	Mb	0.05	0.12	Ub	2.845	2.945	Ub	0.065	0.945	Mb	0.195	0.35	Ub	1.565	3.28	Mb	0.505	11.495	Mb	0	13.45	Mb	0.205
E	MSTRG.3401		MSTRG.3250	MSTRG.441	0.645	0.865	Ub	32.035	16.495	Fb	8.4	7.825	Ub	0.975	0.72	Ub	0.14	Ub	28.465	37.965	Ub	1.9	0.97	Ub	0.07	0.585	Mb	0.38	0.55	Ub	11.53	12.67	Ub	0.69	0.995	Ub	2.38	2.425	Ub	58.82	52.21	Ub	4.035	20.49	Mb	0.07	0.82	Mb	0.065
E	MSTRG.3398		MSTRG.3245	MSTRG.442	18.75	15.355	Ub	20.7	31.255	Ub	44.38	81.75	Mb	43.145	226.09	Mb	11.995	Ub	33.67	43.645	Ub	24.405	28.795	Ub	57.145	55.59	Ub	61.29	56.07	Ub	30.095	26.33	Ub	24.235	26.93	Ub	24.075	23.36	Ub	17.81	23.875	Ub	57.595	62.085	Ub	84.3	163.215	Mb	19.34
E	MSTRG.3396		MSTRG.3242	MSTRG.444	8.78	5.555	Ub	0.615	0.235	Ub	5.33	2.025	Fb	0.03	0.54	Mb	0.045	Ub	0.19	0.19	Ub	0.765	0.5	Ub	5.06	3.89	Ub	11.81	15.77	Ub	0	0.025	Ub	14.685	14.82	Ub	5.005	3.49	Ub	0.485	0.275	Ub	0.91	1.785	Ub	0.04	0	Ub	0.06
E	MSTRG.3395		MSTRG.3240	MSTRG.445	14.57	13.06	Ub	4.13	4.15	Ub	9.335	6.045	Ub	0.865	0.175	Fb	0.08	Ub	1.45	1.54	Ub	1.125	1.15	Ub	9.065	16.86	Ub	18.56	32.425	Ub	3.11	3.8	Ub	16.41	19	Ub	18.04	14.67	Ub	13.735	9.74	Ub	4.775	7.45	Ub	0.085	0.125	Ub	0.595
E	MSTRG.3393		MSTRG.3239	MSTRG.447	7.775	6.22	Ub	0.55	0.58	Ub	18.355	8.7	Fb	0	0.03	Ub	0.065	Ub	0.115	0.175	Ub	1.585	1.075	Ub	11.48	19.805	Ub	45.45	66.365	Ub	0.89	1.005	Ub	25.355	23.945	Ub	4.97	6.445	Ub	0.535	0.355	Ub	2.605	4.57	Mb	0.015	0.155	Mb	0.145
E	MSTRG.3392		MSTRG.3238	MSTRG.448	8.025	6.08	Ub	7.88	6.86	Ub	6.39	4.305	Ub	0	0.52	Mb	0.045	Ub	0.53	1.025	Ub	1.065	1.105	Ub	3.6	6.735	Ub	19.08	22.885	Ub	3.27	2.465	Ub	25.11	17.495	Ub	9.13	9.7	Ub	3.535	2.44	Ub	1.96	4.36	Mb	0	0.295	Mb	0.46
E	MSTRG.3391		MSTRG.3237	MSTRG.449	0.1	0.11	Ub	0	25.135	Mb	0.07	151.57	Mb	0	236.595	Mb	2.745	Mb	0	0.12	Ub	0	0	Ub	0	37.015	Mb	0.175	0.2	Ub	0	0.16	Ub	0.475	2.395	Mb	0	2.175	Mb	0	20.015	Mb	0	80.34	Mb	0	106.18	Mb	1.55
E	MSTRG.3389		MSTRG.3236	MSTRG.450	35.4	9.195	Fb	93.6	52.645	Fb	34.68	9.415	Fb	0.33	0.64	Mb	0.295	Ub	81.335	80.185	Ub	50.69	43.64	Ub	27.66	15.075	Fb	69.775	24.275	Fb	14.435	10.295	Ub	328.625	216.755	Ub	25.52	81.03	Mb	31.215	23.295	Ub	7.645	11.135	Mb	0.35	3.305	Mb	1.165
E	MSTRG.3388		MSTRG.3235	MSTRG.451	0	0	Ub	0	34.41	Mb	0	163.62	Mb	0	213.85	Mb	2.775	Mb	0	0.07	Ub	0.085	0	Ub	0	49.255	Mb	0	0	Ub	0	0.065	Ub	0.055	3.195	Mb	0.125	4.41	Mb	0	32.26	Mb	0.375	108.335	Mb	0.195	163.005	Ub	1.73
E	MSTRG.3387		MSTRG.3234	MSTRG.452	0	0	Ub	0.1	35.695	Mb	0	53.51	Mb	0	87.8	Mb	0.415	Ub	0	0	Ub	0	0	Ub	0	38.24	Mb	0	0	Ub	0	0	Ub	0.11	0.645	Ub	0	3.04	Mb	0	19.815	Mb	0	36.28	Mb	0	52.045	Mb	0.27
E	MSTRG.3382		MSTRG.3231	MSTRG.456	0	0.195	Ub	0	74.635	Mb	0	37.745	Mb	0	37.965	Mb	0.055	Ub	0	0	Ub	0	0	Ub	0	33.04	Mb	0	0	Ub	0	0	Ub	0.04	3.365	Mb	0	0.685	Mb	0	3.92	Mb	0.03	4.645	Mb	0	7.02	Mb	0.195
E	MSTRG.3377		MSTRG.3228	MSTRG.459	0.11	0.11	Ub	3.98	2.17	Fb	1.195	1.2	Ub	0.015	0	Ub	0	Ub	10.055	9.885	Ub	0.265	0.195	Ub	0.005	0.04	Ub	0	0.06	Ub	1.375	1.12	Ub	0.245	0.18	Ub	0.41	0.43	Ub	8.88	7.45	Ub	0.49	2.615	Mb	0.005	0.065	Mb	0
E	MSTRG.3376		MSTRG.3226	MSTRG.462	7.23	6.645	Ub	9.91	9.33	Ub	10.09	8.295	Ub	1.99	6.035	Mb	0.42	Ub	16.615	19.255	Ub	6.355	5.235	Ub	10.35	16.1	Ub	21.475	22.72	Ub	0.275	0.585	Ub	9.81	11.125	Ub	8.005	5.78	Ub	11.435	9.115	Ub	6.165	12.59	Mb	1.94	7.8	Mb	0.93
E	MSTRG.3375		MSTRG.3225	MSTRG.463	15.015	22.86	Mb	1.345	7.145	Mb	47.875	60.485	Ub	5.065	47.585	Mb	3.105	Mb	114.825	200.47	Ub	37.735	50.23	Ub	45.965	107.585	Ub	106.89	198.125	Ub	0.07	0.175	Ub	8.045	6.875	Ub	11.41	8.135	Ub	1.255	7.135	Mb	13.085	60.58	Mb	10.035	94.62	Mb	2.555
E	MSTRG.3372		MSTRG.3223	MSTRG.464	236.935	226.93	Ub	105.745	105.55	Mb	111.385	103.845	Mb	28.37	192.415	Mb	13.15	Mb	180.985	218.815	Ub	76.595	72.015	Ub	124.77	181.18	Ub	229.34	291.13	Ub	11.725	17.55	Ub	255.67	263.565	Ub	22.75	21.86	Ub	2.73	19.8	Mb	29.72	108.49	Mb	27.23	217.21	Mb	8.63
E	MSTRG.3371		MSTRG.3219	MSTRG.466	11.67	7.84	Ub	4.03	2.55	Ub	19.41	13.215	Ub	3.66	0.175	Fb	3.19	Mb	29.03	40.655	Ub	15.375	12.775	Ub	5.035	15.675	Mb	25.91	33.48	Ub	0.71	1.08	Ub	12.165	13.085	Ub	10.4	5.435	Fb	4.42	3.985	Ub	14.605	14.975	Ub	0.43	0.19	Ub	0.635
E	MSTRG.3364		MSTRG.3213	MSTRG.473	2.63	5.215	Mb	2.11	28.54	Mb	0	0	Ub	0	0	Ub	0	Ub	0.165	0.07	Ub	0	0.065	Ub	0	0	Ub	0	0	Ub	37.59	29.605	Ub	8.4	2.94	Ub	2.735	38.975	Mb	0.17	0.405	Ub	0.065	0.135	Ub	0	0.11	Ub	0
E	MSTRG.3363		MSTRG.3212	MSTRG.474	3.23	0.805	Fb	2.17	20.57	Mb	2.695	71.755	Mb	0.385	77.3	Mb	1.26	Mb	6.81	10.69	Ub	3.085	3.38	Ub	2.535	22.18	Mb	9.665	12.21	Ub	7.66	4.61	Ub	11.37	9	Ub	6.905	9.17	Ub	3	14.245	Mb	0.78	83.4	Mb	0.045	134.545	Mb	1.63
E	MSTRG.3360		MSTRG.3211	MSTRG.475	0	0.065	Ub	0	16.115	Mb	0	137.68	Mb	0.08	916.73	Mb	2.525	Mb	0	0	Ub	0	0	Ub	0	22.18	Mb	0	0	Ub	0	0	Ub	0.03	3.675	Mb	0	2.675	Mb	0	21.34	Mb	0	147.14	Mb	0	1190.01	Mb	4.405
E	MSTRG.3359		MSTRG.3209	MSTRG.477	0	0.35	Mb	0	137.8	Mb	0	717.27	Mb	0	2048.53	Mb	22.13	Mb	0	0	Ub	0.29	0	Ub	0	71.295	Mb	0	0	Ub	0	0.035	Ub	0	13.375	Mb	0	3.295	Mb	0	26.885	Mb	0	189.81	Mb	0	466.6	Mb	3.835
E	MSTRG.3357		MSTRG.3208	MSTRG.478	0	0.19	Ub	0	60.185	Mb	0	121.615	Mb	0	181.085	Mb	0.89	Mb	0	0	Ub	0	0	Ub	0	98.165	Mb	0	0	Ub	0	0	Ub	0	2.92	Mb	0	4.235	Mb	0	48.345	Mb	0	64.95	Mb	0	110.265	Mb	0.35
E	MSTRG.3356		MSTRG.3207	MSTRG.479	107.395	125.575	Ub	0.3	0	Ub	0	55.12	Mb	0	2.195	Mb	386.15	Mb	0	0	Ub	0	0	Ub	0	105.89	Mb	0	3.33	Mb	11.825	12.22	Ub	88.12	94.76	Ub	99.79	105.635	Ub	0.26	0.28	Ub	0	54.03	Mb	0	2.12	Mb	366.905
E	MSTRG.3353		MSTRG.3204	MSTRG.480	0	0	Ub	0	0	Ub	0	78.4	Mb	0	0.96	Mb	428.03	Mb	0	0	Ub	0	0	Ub	0	158.725	Mb	0	4.36	Mb	0	0	Ub	0	0.055	Ub	0	0	Ub	0	0	Ub	0	92.285	Mb	0	2.5	Mb	466.695
E	MSTRG.3352		MSTRG.3203	MSTRG.481	0	0	Ub	0	0	Ub	0	16.95	Mb	0.43	0.46	Ub	880.66	Mb	0	0	Ub	0	0	Ub	0	22.43	Mb	0	1.48	Ub	0	0	Ub	0	0	Ub	0	0	Ub	0	0	Ub	0	42.895	Mb	0	1.12	Ub	1947.57
E	MSTRG.3349		MSTRG.3201	MSTRG.482	0.21	0.115	Ub	0.9	47.265	Mb	0	298.35	Mb	0	641.945	Mb	8.555	Mb	0.36	0	Ub	0	0	Ub	0	57.095	Mb	0	0	Ub	2.12	3.09	Ub	0.05	2.45	Mb	0	5.565	Mb	0.105	37.27	Mb	0	316.205	Mb	0	716.185	Mb	8.755
E	MSTRG.3347		MSTRG.3199	MSTRG.483	0.99	0.99	Ub	4.465	15.865	Mb	0.88	17.535	Mb	0	14.225	Mb	0.195	Mb	1.315	2.13	Ub	0.135	0.115	Ub	0.08	5.15	Mb	0.015	0.075	Ub	16.865	18.205	Ub	0.065	1.365	Mb	1.805	2.755	Ub	8.37	11.58	Ub	0.385	7.9	Mb	0.015	7.36	Mb	0.12
E	MSTRG.3348		MSTRG.3200	MSTRG.484	0	0.11	Ub	0	14.32	Mb	0	17.825	Mb	0	33.51	Mb	0.255	Mb	0	0	Ub	0	0	Ub	0	15.415	Mb	0	0	Ub	0	0.02	Ub	0	2.135	Mb	0	1.495	Mb	0	9.23	Mb	0	15.225	Mb	0.02	33.395	Mb	0.405
E	MSTRG.3346		MSTRG.3197	MSTRG.486	19.75	10.985	Fb	50.05	33.48	Fb	15	9.385	Ub	0.025	0.06	Ub	0.235	Mb	44.565	56.395	Ub	6.38	5.63	Ub	8.96	5.575	Fb	26.205	17.075	Fb	15.82	17.475	Ub	83.025	57.94	Ub	4.9	7.345	Ub	59.795	49.985	Ub	5.385	24.575	Mb	0.01	1.505	Mb	0.11
E	MSTRG.3345		MSTRG.3196	MSTRG.487	6.37	5	Ub	0.99	1.47	Ub	7.02	9.615	Mb	0.075	0.075	Ub	0	Ub	10.44	12.655	Ub	21.055	26.1	Ub	0.835	9.06	Mb	0.625	1.34	Ub	3.505	4.24	Ub	89.77	60.12	Ub	8.445	45.515	Mb	5.68	2.375	Ub	1.5	10.22	Mb	0.02	0	Ub	0.035
E	MSTRG.3343		MSTRG.3194	MSTRG.488	0.565	0.75	Ub	3.09	3.45	Ub	3.145	1.985	Ub	12.81	2.865	Fb	0.76	Fb	1.14	1.33	Ub	0.61	0.295	Ub	1.86	1.85	Ub	1.82	1.715	Ub	4.97	5.375	Ub	1.395	2.1	Ub	0.83	1.24	Ub	3.56	3.57	Ub	5.015	2.985	Fb	6.46	1.18	Fb	0.395
E	MSTRG.3342		MSTRG.3193	MSTRG.489	8.23	9.27	Ub	12.24	17.85	Ub	28.08	25.46	Ub	44.465	25.495	Ub	4.285	Fb	19.41	17.715	Ub	9.79	10.08	Ub	32.545	18.93	Fb	24.04	29.175	Ub	27.01	25.755	Ub	10.455	14.645	Ub	5.33	5.37	Ub	12.555	10.45	Ub	37.7	9.39	Fb	40.07	5.525	Fb	2.31
E	MSTRG.3341		MSTRG.3192	MSTRG.490	4.305	5.815	Ub	20.9	27.805	Ub	11.115	14.97	Ub	22.47	10.3	Ub	6.29	Ub	4.13	6.265	Ub	7.11	7.235	Ub	13.145	10.845	Ub	7.745	8.975	Ub	41.345	35.75	Ub	7.695	12.005	Ub	3.535	6.545	Ub	14.625	13.73	Ub	27.68	9.095	Fb	31.795	5.13	Fb	5.085
E	MSTRG.3340		MSTRG.3191	MSTRG.491	4.43	5.44	Ub	12.495	19.805	Mb	53.115	9.84	Fb	56.28	6.46	Fb	2	Fb	4.77	3.7	Ub	1.33	0.9	Ub	24.35	7.8	Fb	5.14	4.69	Ub	34.56	38.045	Ub	4.875	8.59	Ub	4.755	6.04	Ub	11.885	11.59	Ub	70.835	5.05	Fb	47.72	2.48	Fb	1.3
E	MSTRG.3339		MSTRG.3190	MSTRG.492	0.025	0	Ub	0.04	0.065	Ub	3.3	1.92	Ub	0	0	Ub	0	Ub	0.045	0.03	Ub	10.235	20.44	Ub	0.205	1.91	Mb	0.125	2.12	Mb	0.03	0	Ub	0.04	0.095	Ub	0	0	Ub	0.12	0	Ub	0.78	2.75	Mb	0	0	Ub	0
E	MSTRG.3338		MSTRG.3189	MSTRG.493	10.065	8.49	Ub	3.885	2.43	Ub	0.125	0.115	Ub	0.025	0.055	Ub	0	Ub	1.63	2.025	Ub	0.035	0	Ub	0	0.25	Mb	0.025	0.04	Ub	3.775	3.855	Ub	50.595	42.315	Ub	8.135	6.98	Ub	4.445	2.37	Ub	0.025	0.24	Mb	0	0.09	Mb	0.07
E	MSTRG.3337		MSTRG.3188	MSTRG.494	3.27	5.135	Ub	0.235	0.155	Ub	17.965	7.605	Fb	0.315	0.06	Ub	0	Ub	4.865	0.705	Fb	7.145	0.895	Fb	16.855	9.925	Fb	39.305	42.52	Ub	0.325	0.3	Ub	3.965	1.175	Ub	1.985	1.32	Ub	0.175	0.27	Ub	1.215	2.455	Mb	0.08	0.05	Ub	0.845
E	MSTRG.3336		MSTRG.3187	MSTRG.495	0.11	0.61	Mb	0.22	91.49	Mb	0.46	927.8	Mb	0.23	2262.68	Mb	27.03	Mb	0.125	0	Ub	0.06	0	Ub	0	170.61	Mb	0.18	0.1	Ub	0.045	0.085	Ub	0.54	25.305	Mb	0	9.345	Mb	0	61.335	Mb	0	849.58	Mb	0	3223.16	Mb	27.25
E	MSTRG.3334		MSTRG.3185	MSTRG.497	13.67	11.98	Ub	32.865	36.175	Mb	63.23	61.93	Mb	63.83	59.415	Mb	22.385	Mb	57.4	65.525	Ub	12.595	9.18	Ub	29.5	35.675	Ub	31.165	37.275	Ub	37.78	41.71	Ub	46.39	45.875	Ub	12.155	20.855	Ub	72.3	75.795	Ub	53.08	73.045	Mb	31.955	73.545	Mb	15.12
E	MSTRG.3332		MSTRG.3183	MSTRG.498	7.17	8.115	Ub	23.35	83.495	Mb	21.51	143.365	Mb	38.065	106.53	Mb	5.235	Fb	20.65	21.335	Ub	5.985	4.485	Ub	17.975	53.74	Mb	10.99	14.05	Ub	13.71	13.545	Ub	12.87	24.75	Mb	12.01	19.665	Ub	32.44	61.225	Mb	52.875	57.765	Ub	38.63	38.18	Mb	5.305
E	MSTRG.3331		MSTRG.3181	MSTRG.499	17.11	25.615	Ub	53.965	44.96	Ub	9.39	7.89	Ub	0.075	0.94	Mb	0.085	Ub	37.155	32.705	Ub	11.69	4.8	Ub	1.425	10.745	Mb	10.235	14.795	Ub	53.77	67.425	Ub	17.865	12.605	Ub	25.515	25.09	Ub	144.46	137.69	Ub	2.88	20.36	Mb	0.095	2.89	Mb	0.865
E	MSTRG.3328		MSTRG.3179	MSTRG.501	10.975	11.76	Ub	21.655	40.075	Mb	55.805	66.36	Mb	112.445	50.13	Mb	11.895	Fb	23.27	20.955	Ub	12.19	9.075	Ub	48.405	24.61	Ub	29.505	21.91	Ub	56.51	61.02	Ub	14.815	22.325	Mb	5.63	8.235	Ub	16.615	19.645	Ub	25.14	21.19	Ub	33.7	19.235	Ub	3.125
E	MSTRG.3329		MSTRG.3180	MSTRG.503	7.435	8.19	Ub	13.035	31.08	Mb	14.385	25.925	Mb	13.205	16.145	Mb	1.775	Fb	18.26	16.595	Ub	12.65	15.925	Ub	4.745	16.185	Mb	7.065	9.75	Ub	23.21	24.075	Ub	13.78	16.055	Ub	22.035	26.72	Ub	50.7	73.04	Ub	68.555	26.915	Fb	118.095	20.69	Fb	4.49
E	MSTRG.3326		MSTRG.3178	MSTRG.504	0.495	0.3	Ub	12.49	7.09	Fb	1.945	1.6	Ub	0	0	Ub	0.285	Mb	6.5	8.52	Ub	0.855	1.17	Ub	0.08	0.105	Ub	0.27	0.59	Ub	6.05	6.45	Ub	0.195	0.21	Ub	0.62	0.775	Ub	11.01	11.145	Ub	0.995	4.015	Mb	0	0.035	Ub	1.835
E	MSTRG.3324		MSTRG.3176	MSTRG.506	3.845	3.685	Ub	10.075	8.72	Ub	16.17	9.435	Ub	40	9.645	Fb	13.4	Ub	20.305	18.06	Ub	8.5	8.57	Ub	15.78	10.495	Fb	15.185	13.895	Ub	19.115	20.31	Ub	10.635	10.515	Ub	7.24	8.87	Ub	23.22	19.98	Ub	21.02	9.815	Fb	43.83	6.31	Fb	15
E	MSTRG.3323		MSTRG.3175	MSTRG.507	9.235	7.975	Ub	19.21	45.765	Mb	23.375	33.94	Mb	38.39	30.32	Mb	6.195	Ub	13.495	15.985	Ub	7.89	10.935	Ub	27.495	32.01	Ub	11.285	14.81	Ub	21.265	20.875	Ub	12.775	18.81	Ub	10.04	16.665	Ub	23.775	34.235	Ub	30.67	21.3	Ub	29.445	19.465	Mb	7.175
E	MSTRG.3322		MSTRG.3174	MSTRG.508	7.585	7.46	Ub	61.805	51.365	Ub	9.055	13.45	Mb	24.635	8.95	Fb	8.725	Ub	17.05	20.695	Ub	5.04	6.58	Ub	8.825	13.97	Ub	6.12	7.41	Ub	52.34	42.47	Ub	15.475	16.845	Ub	8.54	16.83	Ub	61.555	57.77	Ub	14.25	12.025	Ub	22.11	6.74	Fb	6.69
E	MSTRG.3321		MSTRG.3172	MSTRG.511	407.455	572.79	Mb	2.06	1.23	Ub	350.325	308.79	Ub	13.58	2.355	Fb	32.05	Mb	344.17	236.245	Ub	680.015	714.465	Ub	83.635	112.48	Ub	96.275	159.36	Ub	5.94	14.905	Mb	427.795	288.67	Ub	674.99	645.525	Ub	6.935	8.225	Ub	121.615	413.87	Mb	5.28	2.04	Ub	24.905
E	MSTRG.3320		MSTRG.3170	MSTRG.512	2.19	2.02	Ub	20.73	18.005	Ub	9.51	7.745	Ub	10.38	1.92	Fb	1.78	Ub	6.16	5.64	Ub	1.7	0.82	Ub	2.43	4.515	Ub	5.935	7.89	Ub	25.59	24.955	Ub	6.99	7.275	Ub	2.825	5.365	Ub	31.165	29.305	Ub	13.775	9.21	Fb	6.585	1.565	Fb	2.66
E	MSTRG.3319		MSTRG.3169	MSTRG.513	1.905	2.26	Ub	0.31	67.23	Mb	10.64	165.065	Mb	42.735	251.06	Mb	1.26	Fb	1.245	0.315	Ub	0.685	0.765	Ub	12.63	80.975	Mb	1.335	1.245	Ub	5.56	7.275	Ub	2.6	17.725	Mb	0.78	10.92	Mb	0.975	117.92	Mb	62.44	182.725	Mb	58.92	262.2	Mb	2.735
E	MSTRG.3316		MSTRG.3166	MSTRG.514	1814.08	2053.72	Ub	6021.24	5193.42	Ub	1214.74	2015.11	Mb	866.535	1134.15	Mb	358.315	Mb	1449.63	1594.56	Ub	716.285	530.92	Ub	1092.22	1829.89	Ub	962.17	862.835	Ub	6814.15	6205.46	Ub	1429.87	1606.86	Ub	2579.43	2855.41	Ub	7463.99	5259.26	Ub	1729.8	1931.04	Ub	1596.86	1115.62	Mb	182.76
E	MSTRG.3317		MSTRG.3167	MSTRG.515	0.045	0.215	Ub	33.905	9.625	Fb	0.15	0.03	Ub	0.15	0.17	Ub	0.41	Mb	0.45	2.395	Mb	0	0.245	Ub	0.115	0.26	Ub	0.135	0.115	Ub	38.305	36.055	Ub	0.53	2.56	Ub	4.265	4.505	Ub	26.925	19	Ub	0.36	0.155	Ub	0.2	1.475	Mb	0.485
E	MSTRG.3782		MSTRG.3621	MSTRG.516	9.125	9.525	Ub	30.285	77.585	Mb	21.6	73.7	Mb	25.605	57.18	Mb	9.2	Mb	11.855	12.085	Ub	8.835	6.635	Ub	10.46	62.06	Mb	12.17	16.255	Ub	32.96	33.67	Ub	16.735	25.39	Ub	14.98	26.47	Ub	35.36	80.79	Mb	67.51	94.18	Mb	44.48	88.58	Mb	14.805
E	MSTRG.3783		MSTRG.3622	MSTRG.517	5.695	6.415	Ub	12.725	38.19	Mb	33.79	42.08	Ub	254.72	76.255	Fb	14.57	Fb	22.145	26.475	Ub	9.7	11.06	Ub	35.33	23.405	Fb	18.38	20.135	Ub	32.615	29.475	Ub	20.805	34.33	Ub	8.215	17.3	Ub	24.065	37.445	Ub	79.42	47.675	Fb	120.48	73.605	Ub	15.07
E	MSTRG.3784		MSTRG.3623	MSTRG.518	28.46	29.7	Ub	116.425	144.405	Ub	83.925	60.895	Ub	286.77	56.02	Fb	14.84	Fb	20.47	22.335	Ub	14.245	17.685	Ub	84.585	51.385	Fb	36.28	35.15	Ub	245.8	236.93	Ub	51.24	75.62	Ub	30.495	46.63	Ub	126.19	147.265	Ub	211.54	62.425	Fb	489.925	52.3	Fb	17.87
E	MSTRG.3785		MSTRG.3624	MSTRG.519	99.47	90.075	Ub	366.445	278.435	Fb	186.155	60.29	Fb	435.285	48.31	Fb	19.51	Fb	81.01	108.82	Ub	16.055	18.745	Ub	189.805	74.97	Fb	34.865	48.225	Ub	260.06	256.92	Ub	188.88	221.1	Ub	83.87	118.915	Ub	602.695	510.405	Ub	553.85	78.53	Fb	397.965	35.195	Fb	12.03
E	MSTRG.2496		MSTRG.2352	MSTRG.520	14.51	17.485	Ub	27.465	92.215	Mb	26.05	261.44	Mb	24.465	259.67	Mb	24.045	Mb	23.5	21.475	Ub	9.325	4.82	Ub	9.285	80.645	Mb	22.045	26.68	Ub	37.26	31.62	Ub	30.825	60.55	Mb	17.845	22.78	Ub	26.505	48.47	Mb	37.36	69.385	Mb	33.62	63.655	Mb	26.975
E	MSTRG.2497		MSTRG.2353	MSTRG.521	2.11	2.24	Ub	8.89	9.49	Ub	12.625	8	Ub	20.37	4.235	Fb	3.7	Ub	4.155	4.78	Ub	2.065	1.275	Ub	3.39	3.375	Ub	5.575	6.765	Ub	20.48	21.945	Ub	8.245	9.38	Ub	3.545	4.755	Ub	13.225	13.24	Ub	29.995	12.97	Fb	33.105	6.19	Fb	5.43
E	MSTRG.2498		MSTRG.2354	MSTRG.522	39.465	34.735	Ub	34.53	53.92	Mb	25.02	41.275	Mb	90.63	92.445	Mb	17.065	Ub	44.115	30.25	Ub	30.175	22.195	Ub	29.555	32.65	Ub	24.57	34.81	Ub	83.03	82.54	Ub	71.31	68.8	Ub	65.535	69.62	Ub	53.21	54.605	Ub	40.645	39.29	Ub	73.45	48.035	Mb	30.83
E	MSTRG.2503		MSTRG.2357	MSTRG.523	16.86	32.525	Mb	1.775	26.605	Mb	182.59	355.38	Mb	0.305	236.995	Mb	13.88	Mb	275.355	365.99	Ub	98.5	87.44	Ub	208.475	301.625	Ub	599.36	492.84	Ub	0	0.055	Ub	12.17	16.105	Ub	7.265	8.86	Ub	1.23	13.6	Mb	8.81	246.215	Mb	0.56	217.99	Mb	9.84
E	MSTRG.2504		MSTRG.2358	MSTRG.524	5.68	6.765	Ub	31.245	20.365	Fb	5.06	3.59	Ub	0.53	1.345	Mb	0.92	Mb	1.93	1.625	Ub	3.755	3.72	Ub	1.55	3.895	Ub	4.59	5.31	Ub	21.745	24.84	Ub	15.225	12.485	Ub	12.18	13.52	Ub	60.085	59.18	Ub	1.715	8.155	Mb	0.345	1.81	Mb	1.485
E	MSTRG.2509		MSTRG.2364	MSTRG.527	0.695	0.525	Ub	12.28	6.13	Fb	1.62	1.48	Ub	0.01	0.04	Ub	0	Ub	5.075	5.325	Ub	1.66	1.29	Ub	0	0	Ub	0	0.01	Ub	14.655	13.015	Ub	1.225	0.795	Ub	1.535	3.07	Ub	30.675	27.29	Ub	0.43	3.345	Mb	0	0.045	Ub	0
E	MSTRG.2519		MSTRG.2369	MSTRG.533	21.05	8.38	Fb	51.41	34.555	Fb	1.445	0.465	Fb	0.915	0.055	Fb	0.465	Ub	0.415	0.47	Ub	0.13	0.21	Ub	1.37	0.925	Fb	1.01	1.145	Ub	111.745	86.85	Ub	68.095	50.65	Ub	75.49	150.45	Ub	97.675	83.555	Ub	10.9	0.135	Fb	11.26	0.215	Fb	0.06
E	MSTRG.2521		MSTRG.2371	MSTRG.534	0	0	Ub	0	5.285	Mb	0	6.73	Mb	0	5.72	Mb	0	Ub	0	0	Ub	0	0	Ub	0	3.575	Mb	0	0	Ub	0	0	Ub	0	0	Ub	0	0.46	Ub	0	5.375	Mb	0	4.195	Mb	0	4.595	Mb	0
E	MSTRG.2525		MSTRG.2374	MSTRG.536	9.69	19.19	Mb	0.275	10.78	Mb	3.185	10.085	Mb	0	0.27	Ub	0.09	Ub	25.895	7.11	Ub	14.195	5.725	Ub	0.055	18.28	Mb	1.005	3.505	Ub	0.575	0.325	Ub	1.14	0.105	Ub	20.485	14.895	Ub	0.115	0.685	Ub	0.275	2.99	Mb	0	0	Ub	0
E	MSTRG.2526		MSTRG.2375	MSTRG.537	2.76	7.285	Mb	2.035	15.47	Mb	0.41	1.23	Mb	0	0	Ub	0	Ub	15.685	2.015	Ub	2.19	0.555	Ub	0	2.08	Mb	0.08	0	Ub	0.855	0.675	Ub	0.23	0	Ub	9.495	6.295	Ub	2.33	2.345	Ub	0	0.1	Ub	0	0	Ub	0
E	MSTRG.2527		MSTRG.2376	MSTRG.538	0	0.175	Ub	0	74.99	Mb	0	346.715	Mb	0	1045.89	Mb	9.915	Mb	0.28	0	Ub	0	0	Ub	0	110.41	Mb	0	0	Ub	0	0	Ub	0.24	5.835	Mb	0	3.275	Mb	0	33.075	Mb	0	272.105	Mb	0	735.245	Mb	8.025
E	g9113		g1933	MSTRG.539	1.07	1.54	Ub	0	0.67	Ub	0	0.485	Ub	0	0.71	Mb	0	Ub	0	0	Ub	0	0	Ub	0	0.11	Ub	0	0	Ub	0.2	0.095	Ub	0.21	0.18	Ub	1.595	0.67	Ub	0	0	Ub	0	1.465	Mb	0	0.975	Mb	0
E	MSTRG.2529		MSTRG.2378	MSTRG.540	7.93	17.75	Mb	4.735	69.835	Mb	0	0	Ub	0	0	Ub	0	Ub	0.28	0.42	Ub	0.18	0.155	Ub	0.065	0	Ub	0.205	0.435	Ub	2.15	2.77	Ub	2.13	0.5	Ub	23.995	9.51	Fb	4.595	6.75	Ub	0.155	0.175	Ub	0	0.07	Ub	0
E	g9115		g1936	MSTRG.541	0.62	0.46	Ub	0.57	0.34	Ub	0.525	0.35	Ub	0	0.015	Ub	0	Ub	0.725	0.785	Ub	0.015	0.01	Ub	0.21	0.495	Ub	0.485	1.29	Ub	1.445	1.175	Ub	0.395	0.47	Ub	0.575	0.505	Ub	0.65	0.495	Ub	0.155	0.57	Mb	0	0.085	Mb	0
E	MSTRG.2531		MSTRG.2379	MSTRG.543	5.755	4.285	Ub	3.895	24.395	Mb	34.39	8.4	Fb	21.625	6.965	Fb	1.805	Fb	10.715	11.555	Ub	2.555	1.93	Ub	62.925	10.075	Fb	3.885	2.27	Ub	12.985	17.43	Ub	4.31	4.635	Ub	4.565	11.26	Ub	1.575	17.07	Mb	56.245	20.6	Fb	30.785	13.835	Ub	12.105
E	MSTRG.2532		MSTRG.2380	MSTRG.544	133.355	117.105	Ub	205.315	177.275	Ub	99.815	178.67	Mb	94.095	45.995	Ub	565.34	Mb	66.12	72.44	Ub	45.6	39.85	Ub	150.74	348.18	Ub	116.42	123.695	Ub	280.15	226.93	Ub	115.055	110.695	Ub	131.765	134.085	Ub	158.975	161.21	Ub	132.48	148.58	Ub	88.98	75.125	Mb	677.195
E	MSTRG.2533		MSTRG.2381	MSTRG.545	7.49	8.065	Ub	14.91	16.615	Ub	17.09	7.275	Fb	75.44	6.085	Fb	8.575	Fb	6.445	8.35	Ub	5.165	6.925	Ub	24.105	9.195	Fb	10.935	9.895	Ub	33.375	30.47	Ub	7.465	10.27	Ub	9.265	11.845	Ub	11.915	17.085	Ub	49.165	16.5	Fb	95.39	31.5	Fb	16.35
E	MSTRG.2534		MSTRG.2382	MSTRG.546	4.16	4.61	Ub	11.785	17.075	Mb	13.15	11.32	Ub	14.85	4.7	Fb	3.075	Ub	6.255	5.855	Ub	2.585	1.225	Ub	2.52	7.76	Mb	6.445	8.055	Ub	20.29	21.705	Ub	8.88	11.14	Ub	4.685	5.495	Ub	10.345	9.36	Ub	24.845	8.045	Fb	23.595	2.32	Fb	3.55
E	MSTRG.2536		MSTRG.2383	MSTRG.547	2.94	4.34	Ub	6.51	49.72	Mb	15.18	36.35	Mb	9.395	30.65	Mb	1.42	Ub	4.91	5.76	Ub	3.15	1.97	Ub	9.465	31.275	Mb	5.27	6.3	Ub	18.745	13.115	Ub	6.735	21.23	Mb	0.31	10.125	Mb	0.035	71.015	Mb	1.25	69.04	Mb	0	70.37	Mb	1.015
E	MSTRG.2537		MSTRG.2384	MSTRG.548	2.535	0.705	Fb	1.775	1.675	Ub	3.935	1.895	Ub	0.795	0.33	Ub	0.985	Mb	3.57	2.4	Ub	1.525	1.105	Ub	1.785	1.07	Fb	5.22	3.255	Ub	5.53	6.145	Ub	4.04	2.87	Ub	47.435	30.76	Ub	0.79	1.46	Ub	22.035	31.04	Mb	0.42	3.06	Mb	5.065
E	MSTRG.2539		MSTRG.2385	MSTRG.549	0	0	Ub	0	58.115	Mb	0	336.28	Mb	0	1371.51	Ub	4.195	Mb	0	0	Ub	0	0	Ub	0	103.47	Mb	0	0	Ub	0.055	0.15	Ub	0.07	7.97	Mb	0	11.81	Mb	0.055	103.39	Mb	0	290.16	Mb	0.075	689.795	Mb	6.305
E	MSTRG.2540		MSTRG.2386	MSTRG.550	0	0.045	Ub	0	44.815	Mb	0	58.735	Mb	0	188.26	Mb	0.56	Mb	0	0.115	Ub	0	0.17	Ub	0	43.51	Mb	0	0.11	Ub	0	0.325	Ub	0	2.49	Mb	0	1.805	Mb	0	28.58	Mb	0	48.015	Mb	0	235.695	Ub	0.755
E	MSTRG.2544		MSTRG.2388	MSTRG.551	0	0	Ub	0	67.64	Mb	0	348.84	Mb	0	2780.17	Mb	10.145	Mb	0	0	Ub	0	0	Ub	0	39.255	Mb	0	0	Ub	0	0.035	Ub	0	22.57	Mb	0	3.57	Mb	0.06	32.645	Mb	0.05	122.955	Mb	0	424.61	Mb	4.055
E	MSTRG.2545		MSTRG.2389	MSTRG.552	0	0.425	Mb	0	16.82	Mb	0	11.44	Mb	0	10.075	Mb	0	Ub	0	0	Ub	0	0	Ub	0	8.775	Mb	0	0	Ub	0	0	Ub	0	5.22	Mb	0	2.23	Mb	0	12.99	Mb	0.025	14.69	Mb	0	11.125	Mb	0.15
E	MSTRG.2547		MSTRG.2390	MSTRG.553	0	0.155	Ub	0	59.23	Mb	0	135.545	Mb	0	156.745	Mb	1.42	Mb	0	0	Ub	0	0	Ub	0	31.565	Mb	0	0	Ub	0	0	Ub	0	3.235	Mb	0	2.935	Mb	0.335	17.325	Mb	0.045	93.33	Mb	0.04	116.96	Mb	1.7
E	MSTRG.2548		MSTRG.2391	MSTRG.554	0.1	0.13	Ub	4.11	2.16	Fb	0.875	0.91	Ub	0	0.01	Ub	0	Ub	7.29	7.84	Ub	0.19	0.125	Ub	0	0.035	Ub	0.03	0.045	Ub	1.065	1.16	Ub	0.04	0.025	Ub	0.75	0.785	Ub	16.64	15.4	Ub	0.95	3.955	Mb	0	0.19	Mb	0
E	MSTRG.2549		MSTRG.2392	MSTRG.555	0	0.03	Ub	0	15.34	Mb	0	62.93	Mb	0	71.905	Mb	0.8	Mb	0	0	Ub	0	0	Ub	0	14.24	Mb	0	0	Ub	0	0	Ub	0	0.82	Mb	0	1.28	Mb	0	15.285	Mb	0	69.78	Mb	0	103.345	Mb	1.34
E	MSTRG.2550		MSTRG.2393	MSTRG.556	0	0.185	Ub	0.04	26.71	Mb	0	184.9	Mb	0	191.4	Mb	1.85	Mb	0.05	0	Ub	0	0	Ub	0	38.725	Mb	0	0	Ub	0.105	0.065	Ub	0	5.12	Mb	0	3.86	Mb	0.135	38.325	Mb	0	155.14	Mb	0	190.425	Mb	3.54
E	MSTRG.2559		MSTRG.2398	MSTRG.562	0.815	1.23	Ub	0.35	11.02	Mb	0.215	5.795	Mb	0	31.235	Mb	0.155	Ub	0	0	Ub	0	0	Ub	0.245	3.635	Mb	0.295	0	Ub	0	0	Ub	1.6	6.91	Mb	0	4.005	Mb	0	38.46	Mb	0	38.495	Mb	0	66.415	Mb	0.385
E	MSTRG.2560		g1953	MSTRG.563	0	0.655	Mb	0	3.3	Mb	0	1.095	Mb	0	1.54	Mb	0	Ub	0	0	Ub	0	0	Ub	0	1.265	Mb	0	0	Ub	0	0	Ub	0	1.515	Mb	0	0.6	Mb	0	1.52	Mb	0.045	1.355	Mb	0	3.565	Mb	0.065
E	MSTRG.2561		MSTRG.2407	MSTRG.564	0.6	0.74	Ub	1.3	3.115	Mb	2.595	3.125	Ub	0.62	1.85	Mb	0.08	Ub	2.235	2.935	Ub	0.505	0.525	Ub	0.455	1.13	Ub	2.17	3.55	Ub	0.605	1.13	Ub	3.665	5.055	Ub	0.615	4.01	Mb	1.32	1.695	Ub	2.27	6.15	Mb	1.26	6.075	Mb	1.31
E	MSTRG.2562		MSTRG.2408	MSTRG.565	57.76	82.475	Mb	32.12	16.235	Fb	22.075	14.09	Ub	2.12	0.995	Ub	3.715	Mb	18.64	9.265	Fb	26.655	9.315	Ub	6.06	15.765	Mb	16.885	21.37	Ub	7.08	9.835	Ub	144.095	110.64	Ub	117.755	119.6	Ub	92.295	44.13	Fb	14.065	31.26	Mb	1.715	0.895	Ub	6.925
E	MSTRG.2564		MSTRG.2411	MSTRG.566	5.815	6.025	Ub	20.06	24.035	Ub	18.76	18.395	Ub	44.985	16.775	Fb	1.575	Fb	8.285	8.74	Ub	4.785	4.385	Ub	16.775	8.45	Fb	6.84	7.505	Ub	41.86	38.39	Ub	9.15	11.81	Ub	4.85	7.445	Ub	20.335	21.115	Ub	36.695	18.325	Fb	35.52	14.835	Fb	1.82
E	MSTRG.2565		MSTRG.2413	MSTRG.567	3.575	3.57	Ub	8.175	10.62	Ub	12.145	8.895	Ub	8.9	3.28	Fb	1.385	Fb	8.235	8.005	Ub	3.45	1.155	Ub	2.15	5.475	Ub	5.285	6.705	Ub	8.03	8.5	Ub	9.845	11.685	Ub	4.06	5.01	Ub	11.195	13.06	Ub	14.775	10.87	Ub	9.23	6.755	Mb	2.3
E	MSTRG.2566		MSTRG.2414	MSTRG.568	4.075	3.825	Ub	17.59	17.78	Ub	19.34	8.49	Fb	21.965	2.085	Fb	1.42	Fb	15.96	14.835	Ub	3.74	1.305	Ub	3.31	6.615	Ub	7.955	8.7	Ub	17.715	17.945	Ub	20.885	19.11	Ub	4.645	9.095	Ub	33.015	30.87	Ub	32.7	10.55	Fb	30.09	2.895	Fb	2.035
E	MSTRG.2568		MSTRG.2415	MSTRG.569	5.55	4.86	Ub	22.855	25.42	Ub	27.885	20.7	Ub	21.755	7.145	Fb	6.36	Ub	21.615	21	Ub	11.655	6.67	Ub	6.225	17.11	Mb	21.05	31.215	Ub	23.41	23.75	Ub	21.245	22.805	Ub	6.5	9.095	Ub	29.505	24.215	Ub	39.27	14.88	Fb	22.775	3.975	Fb	7.005
E	MSTRG.2570		MSTRG.2417	MSTRG.570	18.155	15.59	Ub	30.555	43	Ub	49.34	45.7	Ub	57.51	34.515	Ub	14.615	Ub	55.635	65.31	Ub	33.19	25.03	Ub	22.105	48.405	Ub	49.455	56.635	Ub	42.035	43.065	Ub	61.155	63.245	Ub	13.405	16.415	Ub	33.825	29.625	Ub	41.74	37.89	Ub	54.18	26.58	Ub	13.89
E	MSTRG.2571		MSTRG.2420	MSTRG.571	14.47	15.78	Ub	64.32	64.47	Ub	31.075	53.14	Mb	31.235	37.965	Mb	9.955	Ub	15	17.65	Ub	8.345	9.81	Ub	23.715	23.8	Ub	12	14.2	Ub	58.03	48.975	Ub	18.225	23.195	Ub	20.03	25.56	Ub	62.34	62.335	Ub	86.27	77.585	Ub	59.875	51.995	Mb	12.635
E	MSTRG.2572		MSTRG.2419	MSTRG.573	6.13	6.18	Ub	25.045	34.15	Ub	17.655	20.51	Ub	67.19	19.795	Fb	3.375	Fb	7.42	7.18	Ub	4.405	3.42	Ub	14.555	11.505	Fb	6.665	7.4	Ub	41.255	38.03	Ub	9.835	14.59	Ub	6.7	8.465	Ub	20.96	23.18	Ub	41.475	10.19	Fb	62.63	8.93	Fb	4.375
E	MSTRG.2575		MSTRG.2423	MSTRG.577	4.985	6.18	Ub	34.505	32.315	Ub	32.89	31.51	Ub	22.81	10.79	Ub	7.88	Mb	11.725	10.59	Ub	5.545	3.19	Ub	4.635	9.52	Ub	15.53	17.515	Ub	64.4	57.375	Ub	16.01	17.73	Ub	4.77	6.94	Ub	23.19	21.135	Ub	25.395	23.57	Ub	14.075	7.81	Ub	7.29
E	MSTRG.2576		MSTRG.2424	MSTRG.578	5.33	6.18	Ub	13.805	19.225	Ub	11.815	14.2	Ub	12.205	13.82	Mb	2.67	Ub	13.18	12.735	Ub	3.29	2.075	Ub	5.5	15.265	Mb	11.78	12.235	Ub	17.98	18.605	Ub	10.125	11.72	Ub	10.415	9.6	Ub	29.02	25.07	Ub	21.91	16.455	Ub	27.215	10.43	Ub	2.925
E	MSTRG.2578		MSTRG.2425	MSTRG.579	8.02	8.615	Ub	23.665	29.085	Ub	17.655	10.14	Ub	31.165	6.77	Fb	3.625	Fb	7.665	9.415	Ub	2.755	3.32	Ub	21.875	12.125	Fb	6.195	7.365	Ub	41.33	41.505	Ub	7.635	10.98	Ub	8.61	8.915	Ub	19.395	19.39	Ub	38.06	7.525	Fb	48.445	4.835	Fb	3.17
E	MSTRG.2579		MSTRG.2427	MSTRG.581	0	0.04	Ub	0	67.84	Mb	0.025	126.11	Mb	0	105.725	Mb	1.215	Mb	0	0	Ub	0	0	Ub	0.02	101.11	Mb	0	0	Ub	0	0.045	Ub	0	3.175	Mb	0	2.86	Mb	0.075	66.85	Mb	0	181.385	Mb	0	182.245	Mb	2.655
E	MSTRG.2580		g1970	MSTRG.582	0.28	0.645	Mb	0.715	0.35	Ub	3.33	3.035	Ub	0.03	0.06	Ub	2.37	Mb	21.335	24.65	Ub	1.085	0.485	Ub	0.18	1.18	Mb	1.17	2.535	Ub	0.19	0.32	Ub	0.19	0.615	Ub	0.125	0.12	Ub	0.735	0.59	Ub	1.515	5.03	Mb	0	0.4	Mb	3.55
E	MSTRG.2581		MSTRG.2428	MSTRG.583	0	0.05	Ub	0	75.255	Mb	0.06	157.12	Mb	0	226.85	Mb	1.585	Mb	0.075	0	Ub	0	0	Ub	0.04	97.125	Mb	0	0	Ub	0	0	Ub	0	4.975	Mb	0.065	7.015	Mb	0	81.37	Mb	0	163.15	Mb	0	264.66	Mb	2.38
E	MSTRG.2582		MSTRG.2429	MSTRG.584	15.745	13.245	Ub	46.29	38.735	Ub	39.665	25.505	Ub	46.67	7.62	Fb	16.78	Mb	18.235	19.43	Ub	10.47	12.665	Ub	30.505	16.465	Fb	18	19.26	Ub	90.74	85.55	Ub	25.915	26.405	Ub	14.175	20.03	Ub	60.875	51.41	Ub	62.58	41.35	Fb	57.39	12.33	Fb	38.27
E	MSTRG.2583		MSTRG.2430	MSTRG.585	68.22	64.09	Ub	230.01	328.74	Ub	189.025	318.57	Mb	165.45	229.215	Mb	65.93	Ub	84.755	91.505	Ub	56.415	48.995	Ub	115.31	169.52	Ub	141.695	144.12	Ub	328.545	286.405	Ub	178.08	202.83	Ub	5.725	8.375	Ub	20.975	19.68	Ub	39.835	18.385	Fb	42.73	14.285	Fb	6.19
E	MSTRG.2586		MSTRG.2434	MSTRG.589	0.18	1.56	Mb	0.59	24.055	Mb	28.78	22.15	Ub	44.94	12.125	Fb	0.505	Fb	1.92	2.245	Ub	0.275	0.09	Ub	5.995	11.775	Ub	0.785	0.645	Ub	0.78	1.1	Ub	1.115	11.705	Mb	0.63	5.745	Mb	2.03	23.28	Mb	42.52	24.415	Fb	60.07	15.765	Fb	0.26
E	MSTRG.2587		MSTRG.2433	MSTRG.590	7.885	8.38	Ub	22.715	20.605	Ub	23.845	4.64	Fb	7.355	1.645	Fb	4.405	Ub	6.135	6.64	Ub	4.025	4.26	Ub	25.27	8.02	Fb	4.595	6.355	Ub	30.21	31.27	Ub	7.45	7.455	Ub	89.47	89.65	Ub	75.36	94.11	Ub	164.475	307.86	Mb	72.975	35.025	Ub	43.875
E	MSTRG.2588		MSTRG.2435	MSTRG.591	9.465	8.935	Ub	39.3	32.07	Ub	19.04	20.445	Ub	6.95	10.42	Mb	1.52	Ub	28.295	25.095	Ub	10.385	4.74	Ub	5.085	21.21	Mb	24.195	29.16	Ub	22.08	17.14	Ub	21.74	19.345	Ub	12.05	14.115	Ub	19.265	20.885	Ub	13.83	13.785	Ub	9.575	5.975	Mb	2.295
E	MSTRG.2589		MSTRG.2436	MSTRG.592	0.09	0.86	Mb	0.28	186.61	Mb	1.38	788.185	Mb	4.465	947.505	Mb	13.71	Mb	1.66	2.21	Ub	0.615	0.31	Ub	0.355	347.77	Mb	0.135	0.145	Ub	0.215	0.145	Ub	0.29	27.805	Mb	0.03	16.14	Mb	0.405	163.935	Mb	0.6	762.02	Mb	0.195	962.585	Mb	16.545
E	MSTRG.2590		MSTRG.2437	MSTRG.594	2.875	1.545	Fb	0.745	2.62	Mb	8.515	9.38	Ub	0.415	3.99	Mb	0.96	Mb	5.775	8.16	Ub	2.445	1.845	Ub	1.455	8.535	Mb	13.64	17.285	Ub	0.73	0.485	Ub	13.635	11.645	Ub	1.965	3.28	Ub	0.435	0.475	Ub	1.455	2.93	Mb	0.63	0.645	Mb	0.365
E	MSTRG.2591		MSTRG.2438	MSTRG.595	0	0	Ub	0	7.855	Mb	0	48.715	Mb	0	102.905	Mb	1.45	Mb	0	0	Ub	0	0	Ub	0	7.935	Mb	0	0	Ub	0	0	Ub	0	0.775	Mb	0	0.92	Mb	0	8.11	Mb	0	84.045	Mb	0	198.46	Mb	2.1
E	MSTRG.2592		MSTRG.2439	MSTRG.596	90.865	91.305	Ub	23.405	15.045	Ub	139.91	78.645	Fb	86.725	17.63	Fb	109.165	Mb	113.775	161.475	Ub	65.695	58.2	Ub	164.35	130.095	Fb	244.86	285.29	Ub	7.945	10.045	Ub	96.575	99.955	Ub	55.04	34.44	Fb	19.02	17.615	Ub	134.995	112.55	Fb	78.155	15.145	Fb	119.395
E	MSTRG.2593		MSTRG.2441	MSTRG.597	8.24	8.485	Ub	15.64	9.7	Fb	12.03	9.66	Ub	17.415	5.475	Fb	12.085	Mb	6.055	7.25	Ub	3.95	4.73	Ub	8.69	13.425	Ub	5.3	8.755	Ub	24.01	19.065	Ub	13.275	12.035	Ub	5.505	6.435	Ub	10.89	11.37	Ub	22.355	8.68	Fb	30.02	4.765	Fb	12.535
E	MSTRG.2594		MSTRG.2442	MSTRG.598	0.115	0.125	Ub	4.095	2.875	Ub	0.3	3.845	Mb	0	2.7	Mb	0	Ub	0.21	0.42	Ub	0.4	0.315	Ub	0.02	0.73	Mb	0.095	0.18	Ub	0.9	0.74	Ub	0.2	0.315	Ub	0.215	0.2	Ub	8.815	5.625	Ub	0.22	0.55	Mb	0	0.06	Mb	0
E	MSTRG.2595		MSTRG.2443	MSTRG.599	2.005	2.415	Ub	33.87	25.07	Fb	2.665	5.175	Mb	0	1.63	Mb	0.045	Ub	7.79	11.665	Ub	3.42	3.98	Ub	0.78	4.605	Mb	2.13	4.93	Ub	25.535	21.54	Ub	4.615	5.445	Ub	3.71	6.525	Ub	50.315	50.245	Ub	0.6	4.15	Mb	0	1.065	Mb	0
E	MSTRG.2600		MSTRG.2449	MSTRG.601	13.4	17.995	Ub	16.675	43.605	Mb	58.735	135.65	Mb	251.475	406.445	Mb	16.02	Fb	25.82	24.765	Ub	45.625	54.905	Ub	67.285	33.795	Fb	40.83	34.39	Ub	48.18	47.04	Ub	14.95	19.56	Ub	18.78	18.34	Ub	15.805	32.795	Mb	136.21	187.68	Mb	441.73	754.995	Mb	20.85
E	MSTRG.2601		MSTRG.2450	MSTRG.602	16.525	16.08	Ub	36.87	37.14	Ub	60.865	65.455	Ub	21.895	18.15	Mb	18.62	Mb	291.41	379.965	Ub	20.075	14.425	Ub	11.415	23.995	Ub	22.885	31.005	Ub	32.88	39.905	Ub	49.33	48.925	Ub	26.46	32.505	Ub	83.345	87.26	Ub	50.29	137.565	Mb	20.985	12.79	Mb	32.75
E	MSTRG.2603		MSTRG.2456	MSTRG.605	11.565	9.695	Ub	21.915	18.94	Ub	39.89	23.39	Ub	104.915	21.945	Fb	76.55	Mb	27.55	22.69	Ub	16.855	14.985	Ub	43.01	27.875	Fb	39.55	41.88	Ub	35.65	33.19	Ub	23.535	20.89	Ub	8.29	10.61	Ub	14.99	17.49	Ub	57.295	32.58	Fb	90.275	50.43	Ub	8.52
E	MSTRG.2604		MSTRG.2459	MSTRG.608	3.58	3.545	Ub	13.62	20.87	Mb	11.29	16.605	Mb	49.08	17.945	Fb	13.11	Ub	7.285	9.13	Ub	3.575	3.775	Ub	8.4	10.455	Ub	5.37	5.23	Ub	23.645	23.005	Ub	5.66	9.3	Ub	2.125	3.14	Ub	2.46	5.515	Mb	23.95	5.52	Fb	28.7	3.095	Fb	6.04
E	MSTRG.2605		MSTRG.2460	MSTRG.609	18.705	17.725	Ub	68.76	76.385	Ub	35.645	23.645	Ub	63.325	14.76	Fb	4.15	Fb	16.23	17.07	Ub	6.15	4.975	Ub	20.075	20.025	Ub	10.285	12.295	Ub	112.365	115.03	Ub	21.615	26.08	Ub	22.13	26.64	Ub	73.51	64.155	Ub	103	18.16	Fb	121.295	9.62	Fb	7.005
E	MSTRG.2606		MSTRG.2462	MSTRG.610	7.095	6.415	Ub	16.41	22.71	Ub	17.965	17.74	Ub	13.705	5.425	Fb	5.165	Mb	12.685	11.27	Ub	8.68	4.43	Ub	4.5	11.42	Mb	14.645	14.445	Ub	23.345	22.415	Ub	16.88	17.38	Ub	5.815	8.98	Ub	14.555	15.245	Ub	18.67	15.5	Ub	16.03	4.365	Fb	7.11
E	MSTRG.2607		MSTRG.2463	MSTRG.611	1.325	1.85	Ub	7.375	12.72	Mb	6.145	3.365	Ub	11.585	1.655	Fb	0.35	Fb	3.665	3.46	Ub	0.915	0.395	Ub	1.9	3.495	Ub	0.955	1.435	Ub	6.205	5.45	Ub	1.325	3.215	Mb	3.63	5.02	Ub	9.5	9.34	Ub	13.305	4.27	Fb	15.22	2.475	Fb	0.755
E	MSTRG.2608		MSTRG.2464	MSTRG.612	3.03	3.155	Ub	3.39	5.82	Ub	7.67	6.825	Ub	5.655	3.36	Ub	1.81	Ub	9.975	9.195	Ub	6.795	7.545	Ub	4.455	6.64	Ub	8.91	10.125	Ub	3.005	3.485	Ub	5.715	7.52	Ub	14.72	10.69	Ub	2.08	1.805	Ub	16.85	24.63	Mb	4.33	2.105	Mb	2.695
E	MSTRG.2611		MSTRG.2466	MSTRG.616	28.005	29.325	Ub	0.035	1.305	Mb	66.725	36.715	Fb	1.66	3.375	Mb	0.225	Ub	0.49	1.54	Ub	5.395	5.385	Ub	57.385	68.13	Ub	158.625	192.235	Ub	0	0.605	Mb	9.06	6.82	Ub	37.425	20.655	Fb	0.06	14.74	Mb	13.4	144.81	Mb	0.06	175.805	Mb	2.81
E	MSTRG.2614		MSTRG.2468	MSTRG.618	10.55	10.305	Ub	0.08	0	Ub	79.175	56.23	Ub	0.315	19.315	Mb	1.25	Mb	122.78	117.135	Ub	70.485	68.555	Ub	39.97	64.915	Ub	109.895	118.145	Ub	0.895	1.145	Ub	25.995	12.3	Fb	5.525	3.75	Ub	0	0	Ub	19.86	63.84	Mb	0.345	21.465	Mb	3.455
E	MSTRG.2615		MSTRG.2469	MSTRG.619	1.95	2.97	Ub	0.26	0.31	Ub	5.875	4.475	Ub	0.08	0.075	Ub	0.755	Mb	1.62	2.105	Ub	0.97	1.345	Ub	6.195	6.17	Ub	15.29	18.635	Ub	0.095	0.29	Ub	2.555	2.34	Ub	1.645	1.085	Ub	1.615	0.805	Ub	2.76	8.325	Mb	0.025	0.295	Mb	6.99
E	MSTRG.2616		MSTRG.2470	MSTRG.620	4.705	6.76	Ub	0.96	1.25	Ub	39.53	26.38	Ub	3.5	1.155	Ub	1.29	Ub	16.36	13.8	Ub	27.555	27.925	Ub	45.03	36.825	Fb	80.48	87.875	Ub	0.81	0.68	Ub	10.71	4.455	Fb	2.335	2.4	Ub	0.27	0.44	Ub	2.41	23.125	Mb	0.065	1.695	Mb	77.815
E	MSTRG.2617		MSTRG.2471	MSTRG.621	1.58	1.48	Ub	0	0	Ub	54.53	56.275	Ub	0.075	2.245	Mb	1.47	Mb	13.35	17.2	Ub	10.32	15.5	Ub	73.225	130.035	Ub	137.31	270.325	Mb	0.14	0.225	Ub	1.395	0.54	Ub	0.165	0.085	Ub	0.075	0	Ub	20.91	77.39	Mb	0.525	1.525	Mb	14.295
E	MSTRG.2620		MSTRG.2472	MSTRG.624	12.86	13.85	Ub	4.385	7.975	Ub	28.595	12.65	Fb	31.205	3.585	Fb	1.825	Fb	12.275	13.095	Ub	5.255	5.305	Ub	43.91	26.105	Fb	26.1	32.695	Ub	8.2	7.865	Ub	12.585	14.265	Ub	23.725	22.505	Ub	8.06	12.65	Ub	44.49	19.02	Fb	51.14	7.3	Fb	4.005
E	MSTRG.2621		MSTRG.2473	MSTRG.625	4.95	5.51	Ub	0.245	0.09	Ub	64.735	50.765	Ub	0.035	3.73	Mb	0.145	Ub	56.7	52.55	Ub	45.575	36.595	Ub	51.395	95.12	Ub	122.625	211.785	Ub	0.09	0.14	Ub	3.87	3.55	Ub	6.965	3.945	Fb	0.74	0.425	Ub	17.605	49.345	Mb	3.575	7.695	Mb	8.81
E	MSTRG.2622		MSTRG.2475	MSTRG.627	159.405	166.06	Ub	0.77	0.48	Ub	168.315	153.685	Ub	0.375	4.67	Mb	0.41	Mb	10.5	9.62	Ub	14.26	17.145	Ub	279.095	428.125	Ub	507.795	1106.1	Mb	0.08	4.625	Ub	291.135	359.135	Ub	151.205	197.275	Ub	0.985	0.645	Ub	105.595	295.705	Mb	3.5	1.265	Ub	79.285
E	MSTRG.2623		MSTRG.2476	MSTRG.628	235.175	227.805	Ub	0.925	1.005	Ub	218.505	289.11	Mb	0.085	1.61	Mb	1.11	Mb	13.41	13.32	Ub	10.905	19.58	Ub	383.23	713	Ub	623.75	1747.04	Mb	0.23	4.905	Ub	313.505	388.17	Ub	143.155	160.405	Ub	0.825	0.78	Ub	85.715	241.105	Mb	1.665	0.845	Ub	45.105
E	MSTRG.2624		MSTRG.2477	MSTRG.629	64.95	63.375	Ub	1.69	0.11	Fb	111.415	270.775	Mb	0.235	128.47	Mb	3.655	Mb	62.22	91.89	Ub	15.88	32.495	Mb	257.525	779.56	Mb	373.355	1499.56	Mb	0	0.57	Ub	24.14	16.51	Ub	24.235	11.595	Fb	0.66	0.145	Ub	27.74	98.74	Mb	0.81	5.37	Mb	29.56
E	MSTRG.2625		MSTRG.2478	MSTRG.630	5.865	5.85	Ub	7.575	13.56	Mb	46.775	36.27	Ub	46.425	13.95	Fb	3.685	Fb	6.775	7.61	Ub	7.17	14.515	Mb	62	102.165	Ub	45.855	193.04	Mb	33.35	33.31	Ub	8.36	10.31	Ub	5.245	5.88	Ub	7.545	7.635	Ub	39.36	43.955	Ub	21.865	15.5	Mb	5.885
E	MSTRG.2626		MSTRG.2479	MSTRG.631	16.54	18.98	Ub	37.625	50.035	Ub	43.205	14.385	Fb	32.605	6.41	Fb	3.065	Fb	20.88	18.725	Ub	11.285	7.77	Ub	37.755	23.165	Fb	11.805	13.77	Ub	38.84	33.38	Ub	18.46	22.685	Ub	33.345	37.89	Ub	51.19	49.935	Ub	95.21	19.19	Fb	68.94	6.47	Fb	7.43
E	MSTRG.2627		MSTRG.2480	MSTRG.632	40.86	37.23	Ub	112.1	173.89	Mb	80.615	103.57	Mb	140.39	168.04	Mb	16.895	Fb	35.28	35.53	Ub	32.37	32.76	Ub	136.515	78.035	Fb	38.65	32.955	Ub	199.585	179.465	Ub	25.865	45.85	Ub	39.7	52.08	Ub	106.755	125.08	Ub	142.045	86.825	Fb	124.855	131.05	Mb	32.32
E	MSTRG.2695		MSTRG.2551	MSTRG.634	11.65	9.885	Ub	23.25	63.515	Mb	31.87	107.515	Mb	39.37	96.535	Mb	4.46	Fb	29.13	25.995	Ub	11.62	4.52	Ub	7.995	36.335	Mb	24.595	31.155	Ub	17.54	16.215	Ub	33.51	39.02	Ub	34.36	44.58	Ub	58.09	73.235	Mb	79.71	161.755	Mb	49.155	156.075	Mb	49.945
E	MSTRG.2696		MSTRG.2552	MSTRG.635	0.865	1.435	Mb	2.42	11.165	Mb	7.225	8.185	Ub	18.91	7.82	Fb	0.9	Fb	1.445	1.365	Ub	0.4	0.26	Ub	3.305	7.13	Ub	0.995	1.815	Ub	6.945	8.11	Ub	1.92	3.83	Mb	1.53	3.79	Ub	3.96	17.69	Mb	32.545	12.665	Fb	31.32	9.87	Fb	0.42
E	MSTRG.2697		MSTRG.2553	MSTRG.636	30.73	24.685	Ub	52.125	98.335	Mb	62.53	217.925	Mb	112.65	612.73	Mb	67.245	Mb	67.975	80.465	Ub	110.86	112.45	Ub	38.155	99.155	Mb	56.08	69.38	Ub	70.28	70.195	Ub	79.22	94.31	Ub	17.85	24.475	Ub	46.77	65.995	Ub	65.585	135.36	Mb	157.2	603.43	Mb	75.69
E	MSTRG.2698		MSTRG.2554	MSTRG.637	2.44	2.91	Ub	12.325	13.52	Ub	13.02	10.4	Ub	12.235	4.675	Fb	1.815	Ub	7.665	9.085	Ub	2.075	1.01	Ub	2.405	5.365	Ub	6.285	8.12	Ub	16.205	17.205	Ub	7.77	12.485	Ub	3.29	6.09	Ub	22.215	19.745	Ub	16.125	11.785	Ub	12.135	6.765	Ub	3.24
E	MSTRG.2699		MSTRG.2555	MSTRG.638	2.59	2.44	Ub	3.43	2.8	Ub	13.885	7	Fb	9.565	1.4	Fb	1.04	Fb	10.605	10.91	Ub	3.01	1.235	Ub	1.33	6.085	Mb	12.515	15.165	Ub	9.09	8.92	Ub	11.37	9.015	Ub	3.29	3.35	Ub	5.55	4.18	Ub	10.335	6.4	Fb	8.555	1.26	Fb	2.12
E	MSTRG.2701		MSTRG.2557	MSTRG.639	0.15	0.18	Ub	0.905	0.53	Ub	2.77	3.3	Ub	0	0.28	Mb	0	Ub	6.415	8.64	Ub	0.425	0.56	Ub	0.01	0.085	Ub	0.02	0.135	Ub	2.555	2.27	Ub	0.07	0.155	Ub	0.24	0.455	Ub	1.275	1.37	Ub	0.995	5.44	Mb	0.075	0.51	Mb	0
E	MSTRG.2705		MSTRG.2560	MSTRG.640	7.27	4.195	Fb	0.39	2.12	Mb	10.305	6.27	Ub	0.66	0.74	Mb	0.675	Mb	7.9	6.145	Ub	2.91	0.505	Fb	2.15	6.315	Mb	9.34	10.305	Ub	2.88	2.11	Ub	43.345	28.985	Ub	10.975	17.58	Ub	1.32	1.365	Ub	4.345	9.5	Mb	0.775	0.37	Ub	2.135
E	MSTRG.2707		MSTRG.2561	MSTRG.642	2.585	3.11	Ub	9.56	14.12	Ub	20.88	21.01	Ub	18.025	19.27	Mb	2.5	Fb	16.255	16.01	Ub	3.62	2.37	Ub	4.5	9.42	Ub	6.675	8.12	Ub	16.635	14.71	Ub	6.5	8.775	Ub	6.455	7.975	Ub	25.95	22.39	Ub	47.14	33.795	Fb	30.755	10.215	Fb	7.5
E	MSTRG.2708		MSTRG.2563	MSTRG.643	3.59	3.795	Ub	13.6	20.935	Mb	17.22	21.835	Mb	27.71	16.59	Ub	1.76	Fb	7.625	8.17	Ub	2.655	1.245	Ub	6.32	8.15	Ub	4.09	5.33	Ub	14.85	13.785	Ub	7.515	9.59	Ub	6.285	8.305	Ub	24.475	26.185	Ub	38.835	16.345	Fb	32.01	12.695	Fb	2.515
E	MSTRG.2709		MSTRG.2564	MSTRG.644	7.225	8.02	Ub	21.4	25.495	Ub	17.66	8.255	Fb	60.325	4.025	Fb	3.8	Fb	9.415	9.475	Ub	3.805	5.025	Ub	14.735	7.405	Fb	6.11	6.955	Ub	42.79	46.245	Ub	8.94	12.385	Ub	9.18	12.915	Ub	19.75	20.21	Ub	45.89	10.255	Fb	73.605	5.07	Fb	2.765
E	MSTRG.2710		MSTRG.2565	MSTRG.645	13.185	12.575	Ub	58.515	71.11	Ub	24.145	23.815	Ub	49.745	17.835	Fb	5.95	Fb	13.705	12.39	Ub	5.205	5.605	Ub	28.9	21.945	Fb	8.04	9.405	Ub	83.07	79.515	Ub	10.46	17.59	Ub	18.955	29.555	Ub	69.17	76.97	Ub	84.355	25.625	Fb	82.85	17.145	Fb	7.265
E	MSTRG.2711		MSTRG.2566	MSTRG.646	12.97	16.595	Ub	32.08	62.105	Mb	60.235	36.215	Ub	123.075	36.62	Fb	9.03	Fb	34.21	39.785	Ub	30.215	35.23	Ub	91.18	36.57	Fb	30.74	22.73	Ub	43.7	37.32	Ub	14.405	25.145	Ub	17.49	21.815	Ub	31.445	33.945	Ub	85.065	35.74	Fb	109.05	25.575	Fb	10.905
E	MSTRG.2712		MSTRG.2568	MSTRG.647	11.16	12.725	Ub	22.055	74.735	Mb	55.535	258.205	Mb	28.965	269.82	Mb	7.56	Ub	46.805	42.76	Ub	130.105	128.02	Ub	30.85	63.71	Ub	22.88	22.91	Ub	22.35	20.07	Ub	10.16	25.99	Mb	17.735	22.52	Ub	34.255	60.12	Mb	46.475	246.655	Mb	50.515	241.125	Mb	10.89
E	MSTRG.2713		MSTRG.2569	MSTRG.648	1206.06	1222.77	Ub	2770.16	2149.61	Ub	1581.69	515.035	Fb	805.985	134.275	Fb	486.49	Mb	1575.68	1301.11	Ub	802.365	681.4	Ub	1969.45	1069.29	Fb	1033.95	689.395	Fb	2541.26	2453.18	Ub	1078.4	1001.42	Ub	1686.27	2068.97	Ub	3185.5	3096.2	Ub	1800.32	668.37	Fb	1361.71	260.15	Fb	432.535
E	MSTRG.2715		MSTRG.2571	MSTRG.650	6.735	8.885	Ub	21.21	31.615	Ub	31.505	28.475	Ub	31.465	13.075	Fb	8.61	Ub	27.295	26.22	Ub	7.68	3.16	Ub	6.74	22.17	Mb	14.175	19.045	Ub	33.365	35.04	Ub	13.43	16.545	Ub	10.395	12.105	Ub	15.515	19.23	Ub	36.015	26.31	Ub	28.21	15.58	Ub	9.59
E	MSTRG.2716		MSTRG.2573	MSTRG.651	0.06	0.06	Ub	1.77	1.5	Ub	1.27	2.94	Mb	0	1.895	Mb	0.02	Ub	5.79	5.38	Ub	0.13	0.21	Ub	0	0.26	Mb	0.01	0.01	Ub	0.915	1.36	Ub	0.005	0.105	Ub	0.24	0.15	Ub	3.105	2.88	Ub	0.765	4.825	Mb	0	1.525	Mb	0.02
E	MSTRG.2718		MSTRG.2574	MSTRG.652	0	0	Ub	0	21.26	Mb	0	59.225	Mb	0	57.575	Mb	0.635	Mb	0	0	Ub	0	0	Ub	0	13.445	Mb	0.03	0	Ub	0.03	0	Ub	0	0.835	Mb	0	1.16	Mb	0	27.73	Mb	0	77.005	Mb	0	91.54	Mb	1.535
E	MSTRG.2719		MSTRG.2575	MSTRG.653	2.935	2.2	Ub	46.395	12.725	Fb	0.335	53.335	Mb	0	0.085	Ub	0.19	Ub	0	0.205	Ub	0.045	0.19	Ub	0.12	134.43	Mb	0	65.765	Mb	91.24	33.015	Fb	9.085	5.83	Ub	6.165	8.515	Ub	67.315	46.11	Ub	0.125	42.295	Mb	0	1.51	Mb	2.455
E	MSTRG.2720		MSTRG.2576	MSTRG.654	7.625	7.01	Ub	18.765	56.86	Mb	20.28	160.985	Mb	110.49	592.79	Mb	6.755	Fb	12.27	15.975	Ub	7.035	9.645	Ub	22.78	49.9	Ub	15.98	17.14	Ub	14.805	16.3	Ub	43.34	42.865	Ub	5.89	14.835	Mb	15.71	29.3	Mb	28.05	78.61	Mb	70.945	461.26	Mb	4.785
E	MSTRG.2721		MSTRG.2578	MSTRG.655	4.51	2.74	Ub	2.49	11.265	Mb	14.415	4.97	Fb	93.59	5.115	Fb	0.68	Fb	11.71	11.235	Ub	5.745	5.61	Ub	20.125	8.45	Fb	23.04	21.28	Ub	4.795	7.07	Ub	5.675	3.32	Ub	6.505	3.995	Ub	3.16	3.05	Ub	32.725	5.355	Fb	54.77	3.085	Fb	1.475
E	MSTRG.2722		MSTRG.2579	MSTRG.656	8.02	8.085	Ub	23.4	28.905	Ub	23.175	13.26	Ub	29.01	5.63	Fb	3.58	Fb	13.295	12.86	Ub	7.24	6.245	Ub	13.175	13.04	Ub	11.715	14.845	Ub	25.07	24.515	Ub	17.105	19.04	Ub	15.83	23.485	Ub	36.275	49.595	Ub	50.905	31.71	Fb	29.335	14.95	Ub	7.32
E	MSTRG.2724		MSTRG.2582	MSTRG.658	40.17	36.475	Ub	12.4	34.735	Mb	6.89	14.195	Mb	15.585	0.295	Fb	79.125	Mb	12.175	19.525	Ub	6.605	12.795	Ub	8.04	39.795	Mb	2.255	5.91	Ub	22.605	13.01	Ub	69.22	70.08	Ub	30.75	27.77	Ub	24.86	25.97	Ub	36.375	14.78	Fb	7.33	0.1	Fb	49.1
E	MSTRG.2725		MSTRG.2583	MSTRG.659	8.75	7.325	Ub	8.865	32.705	Mb	10.475	34.56	Mb	1.93	15.48	Mb	9.575	Mb	21.915	23.175	Ub	12.34	8.71	Ub	2.925	21.13	Mb	7.7	12.765	Ub	14.11	14.32	Ub	20.705	19.935	Ub	8.335	8.85	Ub	13.89	12.545	Ub	6.125	24.39	Mb	2.845	7.405	Mb	15.14
E	MSTRG.2728		MSTRG.2585	MSTRG.661	23.445	21.26	Ub	55.265	118.375	Mb	32.625	86.02	Mb	56.575	67.27	Mb	9.13	Ub	20.415	22.6	Ub	17.315	14.885	Ub	32.445	54.96	Ub	17.135	21.015	Ub	52.34	47.755	Ub	37.22	44.235	Ub	16.79	26.97	Ub	30.88	47.895	Ub	47.35	38.57	Ub	50.13	24.375	Ub	15.545
E	MSTRG.2729		MSTRG.2586	MSTRG.662	23.405	28.425	Ub	34.99	52.39	Mb	38.98	87.385	Mb	30.09	22.475	Mb	141.675	Mb	31.75	32.91	Ub	20.875	16.17	Ub	33.55	145.31	Mb	41.9	60.06	Ub	44.815	34.015	Ub	27.095	30.245	Ub	37.7	37.13	Ub	43.055	46.965	Ub	60.775	69.355	Ub	45.155	22.87	Ub	160.19
E	MSTRG.3046		MSTRG.2894	MSTRG.663	2.625	3.23	Ub	8.865	17.78	Mb	6.865	8.66	Ub	15.545	3.515	Fb	1.155	Fb	4.77	5.215	Ub	2.44	2.24	Ub	4.385	5.895	Ub	2.875	3.37	Ub	12.535	12.47	Ub	3.525	6.64	Mb	4.07	4.5	Ub	11.065	9.765	Ub	20.49	5.915	Fb	23.7	2.125	Fb	2.02
E	MSTRG.2636		MSTRG.2488	MSTRG.664	2.125	2.055	Ub	9.155	11.88	Ub	8.22	5.555	Ub	19.855	4.555	Fb	4.34	Ub	4.805	3.725	Ub	2.285	2.775	Ub	6.98	3.745	Fb	4.82	5.27	Ub	27.17	27.445	Ub	4.945	6.96	Ub	1.91	2.605	Ub	5.27	5.265	Ub	7.675	5.01	Ub	8.865	3.32	Ub	2.21
E	MSTRG.2633		MSTRG.2486	MSTRG.666	1.5	2.77	Mb	8.655	23.31	Mb	11.865	8.63	Ub	42.745	6.915	Fb	0.37	Fb	3.875	4.36	Ub	1.025	1.57	Ub	14.355	7.205	Fb	0.675	1.11	Ub	11.765	11.435	Ub	2.425	7.005	Mb	1.385	2.15	Ub	7.8	8.965	Ub	26.33	5.155	Fb	24.09	4.245	Fb	0.46
E	MSTRG.2632		MSTRG.2485	MSTRG.667	4.07	4.085	Ub	19.04	26.665	Ub	14.305	11.35	Ub	21.82	5.255	Fb	1.565	Fb	7.995	8.59	Ub	4.14	2.815	Ub	4.885	9.75	Ub	5.495	7.97	Ub	28.99	29.765	Ub	8.66	11.08	Ub	5.46	6.14	Ub	11.615	10.275	Ub	18.625	6.49	Fb	25.955	1.455	Fb	2.44
E	MSTRG.2629		MSTRG.2482	MSTRG.669	24.895	22.925	Ub	31.06	43.915	Ub	51.43	85.865	Mb	54.91	55.135	Mb	88.925	Mb	35.925	42.625	Ub	22.095	25.54	Ub	54.955	88.9	Ub	57.48	78.74	Ub	52.93	41.925	Ub	42.39	44.13	Ub	29.095	34.555	Ub	59.635	68.915	Ub	65.8	108.93	Mb	56.815	108.34	Mb	93.125
E	MSTRG.2628		MSTRG.2481	MSTRG.670	12.785	11.65	Ub	12.835	14.865	Ub	17.905	10.27	Ub	23.2	6.175	Fb	4.41	Ub	12.675	13.325	Ub	5.15	5.64	Ub	23.015	14.415	Fb	23.6	21.91	Ub	17.19	16.29	Ub	17.17	19.035	Ub	7.425	8.155	Ub	7.21	12.46	Mb	20.835	10.47	Fb	22.015	10.2	Ub	3.27
E	MSTRG.2693		MSTRG.2550	MSTRG.671	7.215	5.595	Ub	7.475	6.795	Ub	23.525	12.595	Fb	26.095	2.145	Fb	17.035	Mb	16.005	16.53	Ub	8.34	8.065	Ub	25.905	27.665	Ub	29.16	41.015	Ub	9.865	6.48	Ub	7.65	7.665	Ub	7.565	8.775	Ub	10.59	12.745	Ub	36.42	33.07	Ub	28.315	13.59	Mb	22.155
E	MSTRG.2692		MSTRG.2549	MSTRG.672	9.9	10.685	Ub	35.415	101.6	Mb	18.57	210.98	Mb	22.04	233.805	Mb	6.73	Ub	23.445	23.34	Ub	11.69	12.01	Ub	18.475	75.29	Mb	9.215	13.53	Ub	34.5	32.7	Ub	11.725	25.385	Mb	16.16	24.03	Ub	57.19	82.71	Ub	49.39	66.815	Mb	55.435	68.67	Mb	8.41
E	MSTRG.2691		MSTRG.2548	MSTRG.673	54.03	34.06	Fb	74.955	57.49	Fb	92.55	59.18	Ub	127.51	25.34	Fb	53.855	Mb	55.035	56.77	Ub	72.655	63.76	Ub	55.51	45.89	Fb	82.31	93.3	Ub	82.96	73.7	Ub	181.595	163.925	Ub	45.32	64.985	Ub	94.19	92.28	Ub	130	75.655	Fb	131.935	26.205	Fb	75.385
E	MSTRG.2987		MSTRG.2848	MSTRG.674	11.78	14.02	Ub	67.945	42.82	Fb	31.12	21.415	Ub	13.27	5.49	Ub	2.06	Ub	28.975	31.91	Ub	19.705	21.425	Ub	21.335	23.765	Ub	39.245	49.035	Ub	60.08	57.44	Ub	25.235	25.69	Ub	12.625	15.355	Ub	100.225	72.995	Ub	8.3	30.795	Mb	0.475	8.35	Mb	3.02
E	MSTRG.2988		MSTRG.2849	MSTRG.675	5.2	5.32	Ub	14.775	19.045	Ub	18.12	14.71	Ub	28.385	5.38	Fb	3.12	Fb	12.12	11.48	Ub	3.645	1.615	Ub	2.67	10.46	Mb	8.31	10.82	Ub	21.145	22.13	Ub	15.4	14.245	Ub	5.535	7.675	Ub	20.85	19.27	Ub	27.865	11.925	Fb	28.615	4.44	Fb	2.595
E	MSTRG.2989		MSTRG.2850	MSTRG.676	9.525	9.405	Ub	21.74	15.615	Ub	13.445	7.555	Ub	51.51	5.9	Fb	12.025	Ub	11.615	10.48	Ub	4.68	3.63	Ub	29.78	10.635	Fb	11	11.29	Ub	35.395	32.91	Ub	10.66	7.485	Ub	5.825	6.465	Ub	15.27	10.86	Ub	21.31	2.735	Fb	23.99	1.64	Fb	5.155
E	MSTRG.2990		MSTRG.2851	MSTRG.677	13.555	13.395	Ub	44.33	62.99	Ub	34.68	35.9	Ub	61.89	25.87	Ub	6.415	Fb	18.41	19.785	Ub	8.44	6.005	Ub	27.62	24.86	Ub	13.595	14.83	Ub	90.645	84.315	Ub	16.77	21.725	Ub	15.83	23.365	Ub	43.72	47.25	Ub	77.78	25.435	Fb	106.585	18.84	Fb	7.375
E	MSTRG.2946		MSTRG.2815	MSTRG.678	409.705	403.87	Ub	216.26	203.34	Ub	585.155	384.605	Ub	320.31	205.005	Ub	55.265	Ub	493.54	580.355	Ub	261.525	192.75	Ub	428.97	552.555	Ub	635.245	844.04	Ub	202.37	217.73	Ub	514.92	473.305	Ub	414.53	410.12	Ub	224.605	244.425	Ub	552.215	445.99	Ub	270.525	126.28	Ub	59.335
E	MSTRG.2944		MSTRG.2813	MSTRG.680	170.345	150.84	Ub	295.045	215.15	Fb	528.24	315.33	Ub	551.585	226.77	Fb	71.495	Fb	280.465	210.045	Ub	250.11	164.82	Ub	315.035	234.77	Fb	235.02	232.32	Ub	422.22	347.145	Ub	555.21	535.235	Ub	186.235	258.6	Ub	417.925	385.26	Ub	802.48	427.785	Fb	756.175	376.725	Ub	68.72
E	MSTRG.2945		MSTRG.2812	MSTRG.681	7.15	6.775	Ub	17.535	27.89	Ub	17.295	15.79	Ub	27.165	10.82	Ub	3.845	Ub	5.72	5.495	Ub	3.51	3.88	Ub	13.6	10.66	Fb	8.91	10.25	Ub	39.805	35.185	Ub	14.315	18.345	Ub	0.255	0.265	Ub	2.29	1.65	Ub	2.74	0.58	Fb	2.145	0.055	Fb	0
E	MSTRG.2943		MSTRG.2810	MSTRG.683	5.945	6.92	Ub	25.99	45.16	Mb	22.195	21.925	Ub	106.59	34.52	Fb	3.025	Fb	8.29	8.36	Ub	12.675	17.2	Ub	29.125	18.04	Fb	6.865	6.43	Ub	68.845	72.74	Ub	4.68	10.505	Mb	12.95	19.88	Ub	31.465	50.55	Mb	58.36	46.825	Ub	65.795	45.065	Mb	6.275
E	MSTRG.2941		MSTRG.2809	MSTRG.684	0.55	0	Ub	25.805	8.35	Fb	0.6	0.53	Ub	0	0	Ub	0	Ub	0.4	0.76	Ub	0.365	0	Ub	0.57	0.75	Ub	0.95	0.44	Ub	0	0.255	Ub	37.005	8.605	Fb	0.725	11.13	Mb	74.415	71.635	Ub	0.52	1.2	Ub	0	0	Ub	0
E	MSTRG.2940		MSTRG.2808	MSTRG.685	8.46	8.995	Ub	0.21	0.155	Ub	12	6	Ub	0.03	0.025	Ub	0	Ub	0.315	0.355	Ub	1.24	0.97	Ub	11.585	17.44	Ub	29.53	35.975	Ub	0.2	0.305	Ub	4.5	2.575	Ub	1.785	1.045	Ub	0.025	0.045	Ub	4.385	5.7	Ub	0	0	Ub	0.35
E	MSTRG.2939		MSTRG.2807	MSTRG.686	8.72	10.665	Ub	17.555	55.755	Mb	21.24	43.23	Mb	22.595	26.44	Mb	11.245	Mb	13.035	15.46	Ub	6.005	7.765	Ub	12.58	41.25	Mb	19.23	32.235	Ub	29.015	35.455	Ub	16.115	26.75	Ub	10.055	16.13	Ub	25.7	54.49	Mb	25.11	35.875	Mb	25.03	25.54	Mb	10.7
E	MSTRG.2436		MSTRG.2289	MSTRG.688	0	0.06	Ub	0	7.37	Mb	0	9.07	Mb	0	28.33	Mb	0.115	Ub	0	0	Ub	0	0	Ub	0	8.735	Mb	0	0	Ub	0.05	0	Ub	0	1.775	Mb	0	1.715	Mb	0	14.97	Mb	0	9.91	Mb	0	52.815	Mb	5.81
E	MSTRG.2936		MSTRG.2804	MSTRG.689	0.17	0.29	Ub	7.625	10.235	Ub	1.945	11.585	Mb	0.51	6.705	Mb	0.275	Ub	4.305	4.995	Ub	0.255	0.18	Ub	0.13	5.68	Mb	0.535	0.415	Ub	2.565	3.045	Ub	0.39	1.185	Mb	0.425	1.245	Ub	14.405	19.74	Ub	1.295	23.455	Mb	0.65	26.105	Mb	0.645
E	MSTRG.2934		MSTRG.2803	MSTRG.691	4.365	3.935	Ub	11.705	16.285	Ub	12.72	9.365	Ub	23.675	5.17	Fb	3.445	Fb	4.605	4.195	Ub	5.69	6.72	Ub	11.68	6.685	Fb	4.155	5.23	Ub	18.42	19.17	Ub	8.675	11.09	Ub	3.935	7.315	Ub	7.575	9.67	Ub	17.65	6.28	Fb	15.6	3.47	Fb	2.625
E	MSTRG.2933		MSTRG.2802	MSTRG.692	6.62	5.905	Ub	21.705	50.505	Mb	11.945	30.435	Mb	16.415	15.825	Mb	1.13	Fb	8.575	7.37	Ub	4.855	3.595	Ub	7.445	16.435	Ub	5.995	8.445	Ub	20.8	19.15	Ub	8.76	13.165	Ub	9.665	13.51	Ub	23.515	31.57	Ub	26.755	21.53	Ub	23.21	11.12	Ub	2.355
E	MSTRG.2932		MSTRG.2801	MSTRG.693	6.11	6.02	Ub	25.4	26.5	Ub	15.97	10.08	Ub	36.575	3.4	Fb	5.48	Ub	10.755	10.315	Ub	4.435	2.305	Ub	5.975	7.94	Ub	7.38	8.585	Ub	33.695	36.805	Ub	10.295	9.995	Ub	6.3	8.885	Ub	28.7	24.725	Ub	39.91	11.12	Fb	45.955	3.475	Fb	3.635
E	MSTRG.2931		MSTRG.2800	MSTRG.694	272.21	175.34	Fb	89.96	46.855	Fb	106.79	115.295	Ub	2.975	2.32	Ub	1.21	Ub	390.525	630.49	Ub	97.615	150.225	Ub	26.03	61.435	Ub	43.305	69.45	Ub	240.39	216.22	Ub	395.82	249.805	Ub	405.085	327.4	Ub	154.825	103.075	Ub	53.915	196.48	Mb	7.005	3.63	Ub	13.545
E	MSTRG.2929		MSTRG.2799	MSTRG.695	31.855	33.615	Ub	53.275	89.845	Mb	220.33	279.905	Mb	200.99	362.36	Mb	65.685	Ub	213.4	238.07	Ub	307.495	308.255	Ub	97.345	137.005	Ub	152.04	164.78	Ub	76.87	82.075	Ub	77.97	80.94	Ub	50.525	65.915	Ub	87.77	150.515	Mb	152.775	339.095	Mb	63.31	158.225	Mb	55.395
E	MSTRG.2928		MSTRG.2798	MSTRG.696	4.645	4.49	Ub	8.64	11.76	Ub	13.3	10.37	Ub	16.905	3.635	Fb	4.945	Ub	6.765	7.02	Ub	2.785	1.66	Ub	4.13	9.885	Ub	7.24	9.72	Ub	13.615	12.455	Ub	11.16	11.715	Ub	8.37	10.97	Ub	16.23	18.61	Ub	30.545	18.6	Fb	28.245	9.41	Fb	9.815
E	MSTRG.2923		MSTRG.2794	MSTRG.697	6.69	6.74	Ub	44.465	34.795	Fb	34.045	19.695	Ub	16.53	5.02	Fb	4.32	Ub	20.415	17.795	Ub	11.465	5.84	Ub	5.07	9.15	Ub	15.005	20.795	Ub	64.015	70.785	Ub	20.69	16.09	Ub	5.935	8.025	Ub	40.79	36.04	Ub	23.245	16.345	Ub	12.56	3.335	Fb	4.315
E	MSTRG.648		MSTRG.559	MSTRG.1579	3.46	3.775	Ub	8.045	18.64	Mb	15.385	14.97	Ub	26.255	10.26	Fb	4.31	Ub	5.655	7.54	Ub	2.225	1.945	Ub	9.315	13.055	Ub	7.07	9.03	Ub	13.825	15.025	Ub	6.305	9.9	Ub	3.145	4.685	Ub	11.84	14.525	Ub	27.4	11.42	Fb	21.995	6.09	Fb	4.23
E	MSTRG.649		MSTRG.560	MSTRG.1580	78.355	55.925	Ub	0	0.125	Ub	12.36	5.135	Fb	0	0	Ub	0	Ub	0.265	0.265	Ub	0	0	Ub	38.39	18.375	Fb	41.285	20.605	Fb	0.445	0.12	Ub	21.945	14.05	Ub	44.425	48.695	Ub	0.33	0.13	Ub	23.165	31.58	Mb	0.075	0.04	Ub	0
E	MSTRG.650		MSTRG.561	MSTRG.1581	0.285	0.39	Ub	4.155	2	Fb	6.125	6.145	Ub	0	0.04	Ub	0	Ub	34.38	47.65	Ub	2.71	4.805	Ub	0.03	0.1	Ub	0.03	0.525	Mb	5.55	7.475	Ub	0.015	0	Ub	0.36	0.765	Ub	6.82	5.435	Ub	2.245	12.885	Mb	0	0.745	Mb	0.025
E	MSTRG.651		MSTRG.563	MSTRG.1583	3.35	4.285	Ub	4.685	5.3	Ub	22.125	12.635	Fb	12.2	1.1	Fb	1.675	Fb	12.98	15.805	Ub	15.07	10.48	Ub	6.82	11.345	Ub	16.505	21.715	Ub	3.24	4.295	Ub	5.885	6.795	Ub	4.495	3.215	Ub	5.15	5.525	Ub	17.175	15.555	Ub	15	1.62	Fb	2.175
E	MSTRG.652		MSTRG.564	MSTRG.1584	7.32	11.66	Mb	26.235	37.61	Ub	38.92	19.42	Fb	55.21	15.23	Fb	5.18	Fb	17.325	22.02	Ub	19.54	21.195	Ub	53.275	20.185	Fb	16.73	16.765	Ub	42.095	36.325	Ub	9.995	16.035	Ub	20.145	24.115	Ub	37.64	48.605	Ub	107.23	34.585	Fb	85.28	17.275	Fb	12.995
E	MSTRG.653		MSTRG.565	MSTRG.1585	3.855	5.21	Ub	10.065	11.7	Ub	12.4	8.925	Ub	6.68	2.89	Ub	1.46	Ub	10.33	13.035	Ub	12.7	15.72	Ub	16.36	9.45	Fb	5.76	6.29	Ub	7.695	6.995	Ub	4.125	7.29	Ub	4.325	5.175	Ub	8.065	8.2	Ub	9.785	6.99	Ub	3.09	1.6	Ub	1.925
E	MSTRG.654		MSTRG.566	MSTRG.1586	8.545	7.695	Ub	19.975	44.27	Mb	17.28	42.735	Mb	24.875	33.71	Mb	5.685	Ub	10.75	11.325	Ub	8.69	10.29	Ub	12.825	26.47	Ub	12.705	15.255	Ub	32.37	32.33	Ub	15.365	19.68	Ub	7.85	13.54	Ub	23.28	56.51	Mb	32.42	57.185	Mb	42.425	66.42	Mb	7
E	g7417		g465	MSTRG.1587	0	0	Ub	0.16	0.095	Ub	1.39	1.075	Ub	0.165	0	Ub	0.08	Ub	6.825	5.05	Ub	0.58	0.31	Ub	0	0.145	Ub	0.085	0.05	Ub	0	0.04	Ub	0.02	0	Ub	0	0	Ub	1.045	0.36	Ub	0.155	0.36	Ub	0	0	Ub	0
E	MSTRG.655		MSTRG.567	MSTRG.1588	0	0	Ub	166.375	3.74	Fb	0.14	0.11	Ub	0	0	Ub	0	Ub	0.355	0.805	Ub	0	0	Ub	0	0	Ub	0	0	Ub	0	0	Ub	0	0	Ub	0	0	Ub	241.22	144.99	Ub	0	0	Ub	0	0	Ub	0
E	MSTRG.658		MSTRG.571	MSTRG.1590	4.54	5.15	Ub	0.145	0.495	Ub	3.76	4.015	Ub	0.03	0.2	Ub	0.035	Ub	0.32	0.655	Ub	1.84	1.655	Ub	2.795	6.06	Ub	4.895	14.74	Mb	0.23	0.625	Ub	2.95	6.15	Mb	6.44	6.51	Ub	0.05	0	Ub	1.01	2.41	Mb	0.025	0.09	Ub	0.04
E	MSTRG.659		MSTRG.572	MSTRG.1591	0.74	0.925	Ub	12.01	7.12	Fb	5.31	2.53	Fb	4.365	0.72	Fb	0.055	Fb	4.135	3.96	Ub	1.015	0.33	Ub	0.93	2.05	Ub	2.195	3.285	Ub	13.75	11.76	Ub	2.88	2.86	Ub	1.255	3.185	Mb	34.41	30.315	Ub	5.45	5.65	Ub	1.455	1.7	Mb	0.32
E	MSTRG.660		MSTRG.574	MSTRG.1592	0	1.445	Mb	0	48.98	Mb	0.025	160.31	Mb	0	218.99	Mb	2.68	Mb	0	0	Ub	0	0	Ub	0.035	84.015	Mb	0.02	0	Ub	0	0.02	Ub	0.025	6.755	Mb	0	7.275	Mb	0.26	48.11	Mb	0.305	163.555	Mb	0.08	262.765	Mb	4.42
E	MSTRG.661		MSTRG.576	MSTRG.1593	29.99	22.75	Ub	38.61	27.67	Fb	26.495	15.785	Ub	0.185	0.33	Mb	0.84	Mb	65.825	55.035	Ub	19.555	9.145	Ub	6.69	21.34	Mb	45.39	41.775	Ub	185.295	213.1	Ub	77.14	61.9	Ub	25.65	44.745	Ub	57.04	59.505	Ub	5.35	13.88	Mb	0.145	0.115	Ub	0.33
E	MSTRG.662		MSTRG.577	MSTRG.1594	0.015	0.05	Ub	0	22.65	Mb	0.485	187.08	Mb	0.465	245.48	Mb	3.17	Mb	0.025	0	Ub	0	0	Ub	0.085	53.435	Mb	0.02	0	Ub	0.02	0.02	Ub	0.025	2.675	Mb	0	1.99	Mb	0.02	13.82	Mb	0.105	190.655	Mb	0.025	269.99	Mb	3.735
E	MSTRG.663		MSTRG.578	MSTRG.1596	2.735	2.675	Ub	4.91	17.74	Mb	8.805	19.865	Mb	10.99	12.98	Mb	1.495	Fb	3.29	2.655	Ub	1.425	1.065	Ub	3.485	10.355	Mb	4.895	4.965	Ub	10.165	10.995	Ub	4.93	7.15	Ub	2.185	2.885	Ub	8.21	8.255	Ub	17.55	8.98	Fb	16.52	6.1	Fb	2.855
E	MSTRG.664		MSTRG.579	MSTRG.1597	9.47	12.15	Ub	10.825	32.11	Mb	25.92	39.13	Mb	34.4	52.335	Mb	2.69	Fb	11.42	10.87	Ub	9.735	9	Ub	30.55	22.66	Fb	15.95	13.28	Ub	30.115	30.4	Ub	7.265	15.51	Mb	12.2	13.145	Ub	8.14	17.08	Mb	33.19	83.325	Mb	45.54	153.79	Mb	4.47
E	MSTRG.665		MSTRG.580	MSTRG.1598	6.14	5.775	Ub	28.39	27.1	Ub	16.045	9.805	Ub	21.775	3.805	Fb	3.045	Fb	14.72	15.73	Ub	2.94	1.43	Ub	3.72	6.76	Ub	7.155	8.405	Ub	22.295	21.37	Ub	21.84	18.475	Ub	7.855	11.83	Ub	41.395	37.56	Ub	26.335	11.885	Fb	21.9	2.535	Fb	3.285
E	MSTRG.666		MSTRG.583	MSTRG.1600	23.28	19.295	Ub	8.66	11.225	Ub	46.45	25.62	Ub	30.065	8.755	Fb	17.255	Mb	46.725	21.625	Fb	23.58	26.15	Ub	74.94	49.33	Fb	64.785	55.89	Ub	15.775	16.54	Ub	16.92	15.48	Ub	19.58	12.67	Fb	6.59	6.15	Ub	45.21	24.015	Fb	38.57	4.13	Fb	20.13
E	MSTRG.668		MSTRG.585	MSTRG.1601	0	0	Ub	0	49.565	Mb	0	193.355	Mb	0	627.65	Mb	3.455	Mb	0	0	Ub	0	0	Ub	0	68.54	Mb	0	0	Ub	0	0	Ub	0	3.13	Mb	0	4.315	Mb	0.215	44.785	Mb	0	204.58	Mb	0	469.025	Mb	5.69
E	MSTRG.669		MSTRG.586	MSTRG.1602	0	0.22	Ub	0	17.145	Mb	0	9.63	Mb	0	7.725	Mb	0.07	Ub	0	0	Ub	0	0	Ub	0	8.885	Mb	0	0	Ub	0.04	0.04	Ub	0	1.48	Mb	0	3.6	Mb	0	29.475	Mb	0	21.18	Mb	0	20.47	Mb	0.46
E	MSTRG.534		MSTRG.444	MSTRG.2252	9.24	9.38	Ub	74.655	55.735	Ub	23.03	16.48	Ub	44.465	14.46	Ub	16.795	Mb	13.965	14.02	Ub	6.74	8.17	Ub	19.49	21.26	Ub	5.98	8.83	Ub	99.06	90.005	Ub	19.825	21.67	Ub	11.465	20.3	Ub	96.845	90.89	Ub	42.28	20.315	Fb	31.525	11.06	Fb	14.98
E	MSTRG.530		MSTRG.440	MSTRG.2259	72.44	91.41	Ub	1.985	1.085	Ub	48.175	53.11	Ub	0.255	2.08	Mb	10.065	Mb	28.79	29.6	Ub	10.13	7.145	Ub	29.64	77.02	Mb	144.085	127.04	Ub	0.11	0.735	Ub	60.105	56.71	Ub	54.23	30.955	Fb	4.04	2.54	Ub	17.285	52.965	Mb	0.155	5.87	Mb	11.465
E	MSTRG.529		MSTRG.439	MSTRG.2260	6.135	6.8	Ub	16.11	13.43	Ub	11.565	9.905	Ub	1.425	1.19	Ub	0.89	Mb	13.815	16.5	Ub	6.46	3.765	Ub	1.76	4.245	Ub	7.005	12.39	Ub	34.125	36.795	Ub	22.345	20.115	Ub	13.845	18.315	Ub	36.085	33.775	Ub	9.905	25.655	Mb	0.515	2.415	Mb	1.96
E	MSTRG.526		MSTRG.435	MSTRG.2264	1945.06	1832.45	Ub	2884.09	2401.61	Ub	1653.93	527.695	Fb	847.08	141.075	Fb	350.175	Mb	1267.15	1148.02	Ub	1244.53	1274.4	Ub	3656.43	1196.03	Fb	1052.79	720.415	Fb	2127.93	2180.3	Ub	894.975	836.93	Ub	1131.88	1293.97	Ub	1326.18	1272.93	Ub	1806.55	376.56	Fb	1413.6	116.475	Fb	232.335
E	MSTRG.525		MSTRG.434	MSTRG.2266	24.595	23.65	Ub	28.05	35.04	Ub	63.94	41.95	Ub	26.19	20.76	Ub	4.935	Ub	36.245	32.81	Ub	33.135	41.24	Ub	71.455	49.89	Fb	86.455	72.585	Ub	19.465	17.045	Ub	26.86	27.26	Ub	32.71	26.135	Ub	24.605	20.64	Ub	60.1	34.845	Fb	34.74	3.845	Fb	6.095
E	MSTRG.524		MSTRG.433	MSTRG.2267	7.505	7.9	Ub	16.23	41.515	Mb	11.655	134.64	Mb	16.205	148.395	Mb	11.79	Mb	7.805	7.79	Ub	4.94	4.02	Ub	7.905	40.69	Mb	8.705	11.255	Ub	21.195	16.265	Ub	14.605	16.52	Ub	5.17	8.745	Ub	11.815	21.07	Mb	21.125	71.855	Mb	27.78	84.445	Mb	7.48
E	MSTRG.523		MSTRG.432	MSTRG.2268	6.535	7.88	Ub	20.395	35.52	Mb	18.43	27.32	Mb	21.225	13.39	Ub	6.475	Ub	25.845	30.505	Ub	6.665	3.865	Ub	6.44	17.26	Mb	6.57	8.025	Ub	23.565	18.41	Ub	9.945	15.58	Ub	8.515	10.275	Ub	27.105	24.815	Ub	30.375	16.1	Fb	24.53	9.4	Fb	6.875
E	MSTRG.522		MSTRG.431	MSTRG.2269	1.03	2.11	Mb	22.3	462.975	Mb	5.355	1751.15	Mb	2.435	1311.68	Mb	27.61	Mb	26.97	32.325	Ub	1.32	1.755	Ub	1.145	601.47	Mb	0.585	0.315	Ub	16.3	14.745	Ub	0.245	74.765	Mb	0.475	3.36	Mb	5.68	58.35	Mb	0.77	1085.5	Mb	0.045	604	Mb	31.605
E	MSTRG.520		MSTRG.429	MSTRG.2270	8.91	10.07	Ub	35.7	80.575	Mb	14.08	106.42	Mb	18.78	65.39	Mb	50.735	Mb	21.78	22.175	Ub	6.56	3.595	Ub	4.87	65.37	Mb	7.35	10.555	Ub	39.74	34.295	Ub	11.765	21.745	Mb	12.93	20.86	Ub	43.445	80.22	Mb	22.81	85.12	Mb	31.165	77.75	Mb	41.415
E	MSTRG.519		MSTRG.425	MSTRG.2272	20.005	24.81	Ub	23.335	19.655	Ub	71.62	70.43	Ub	5.945	16.005	Mb	10.48	Mb	184.66	203.925	Ub	46.36	27.215	Ub	7.585	51.575	Mb	55.495	77.515	Ub	13.755	16.365	Ub	41.325	39.98	Ub	39.14	30.635	Ub	49.92	58.235	Ub	28.57	108.61	Mb	2.345	18.285	Mb	12.16
E	MSTRG.517		MSTRG.424	MSTRG.2275	15.2	11.5	Ub	30.42	25.215	Ub	8.065	6.545	Ub	0	1.31	Mb	0.04	Ub	10.665	13.59	Ub	9.675	10.88	Ub	3.035	7.2	Ub	12.37	16.105	Ub	77.525	67.505	Ub	10.85	5.785	Ub	36.33	38.8	Ub	78.8	62.895	Ub	48.275	26.84	Ub	24.05	3.405	Fb	8.22
E	MSTRG.515		MSTRG.422	MSTRG.2276	80.79	86.405	Ub	112.315	184.915	Mb	83.37	123.22	Mb	71.61	55.615	Mb	19.27	Ub	58.69	71.235	Ub	33.27	21.37	Ub	37.67	118.675	Mb	48.59	67.81	Ub	144.01	140.37	Ub	193.49	220.405	Ub	109.46	152.365	Ub	104.39	120.79	Ub	151.72	85.26	Fb	111.27	40.1	Fb	16.82
E	MSTRG.516		MSTRG.423	MSTRG.2277	0.3	0.325	Ub	3.345	2.945	Ub	1.08	2.315	Mb	0.54	0.065	Ub	0	Ub	0.525	1.365	Ub	0.075	0.07	Ub	0.095	0.455	Ub	0.715	0.92	Ub	9.135	7.97	Ub	3.31	4.65	Ub	3.005	3.445	Ub	7.07	9.12	Ub	3.615	2.245	Ub	1.35	0.475	Ub	0.23
E	MSTRG.513		MSTRG.421	MSTRG.2280	1.425	2.01	Ub	6.535	30.085	Mb	4.76	23.27	Mb	15.355	12.32	Mb	0.65	Fb	2.405	1.99	Ub	2.38	1.47	Ub	1.71	8.915	Mb	1.89	2.3	Ub	9.785	8.965	Ub	3.195	8.325	Mb	2.17	5.1	Ub	9.23	23.3	Mb	25.52	28.92	Ub	37.645	31.375	Mb	1.42
E	MSTRG.512		MSTRG.420	MSTRG.2281	5.25	5.755	Ub	12.315	16.23	Ub	19.75	8.165	Fb	34.8	3.505	Fb	3.295	Fb	13.655	12.28	Ub	4.335	2.18	Ub	5.38	7.21	Ub	9.89	10.885	Ub	24.195	22.895	Ub	13.265	12.605	Ub	5.99	6.725	Ub	16.66	14.835	Ub	48.635	10.21	Fb	44.665	3.71	Fb	4
E	MSTRG.511		MSTRG.419	MSTRG.2282	2.47	2.82	Ub	23.03	28.795	Ub	23.9	16.815	Ub	23.57	7.12	Fb	1.215	Fb	14.17	14.74	Ub	3.95	1.735	Ub	4.07	10.14	Ub	9.775	12.95	Ub	22.52	19.54	Ub	10.09	11.14	Ub	4.81	7.995	Ub	34.68	32.78	Ub	42.105	14.145	Fb	37.075	5.5	Fb	2.975
E	MSTRG.507		MSTRG.415	MSTRG.2283	1.565	1.715	Ub	36	21.335	Fb	23.22	21.345	Ub	0.025	0.01	Ub	0.015	Ub	98.155	121.555	Ub	4.925	3.18	Ub	0.045	0.445	Mb	0.41	1.01	Ub	14.205	16.01	Ub	0.43	0.37	Ub	3.54	4.145	Ub	72.24	61.975	Ub	9.21	38.815	Mb	0	0.62	Mb	0.015
E	MSTRG.510		MSTRG.418	MSTRG.2285	106.83	85.955	Ub	4.425	2.43	Ub	51.22	34.055	Ub	2.19	0.445	Fb	0.555	Ub	6.16	2.885	Fb	3.7	2.985	Ub	93.215	85.005	Ub	195.19	166.78	Ub	2.245	2.44	Ub	71.18	72.475	Ub	12.895	8.105	Fb	1.73	1.01	Ub	11.34	11.77	Ub	7.015	0.115	Fb	2.52
E	MSTRG.509		MSTRG.417	MSTRG.2286	91.655	108.72	Ub	58.29	28.105	Fb	155.89	100.62	Ub	26.035	4.075	Fb	5.405	Ub	38.67	34.695	Ub	14.665	12.33	Ub	170.145	250.165	Ub	386.45	486.63	Ub	36.89	37.49	Ub	82.75	59.915	Ub	73.35	41.535	Fb	39.46	29.26	Ub	70.295	71.3	Ub	32.805	4.24	Fb	15.955
E	MSTRG.506		MSTRG.414	MSTRG.2287	0.2	0.585	Mb	0.08	2.875	Mb	11.825	10.71	Ub	0.395	2.87	Mb	4.595	Mb	64.99	70.415	Ub	15.31	12.84	Ub	4.41	16.83	Mb	6.71	11.12	Ub	0.155	0.175	Ub	0.2	1.23	Mb	0.935	0.875	Ub	0.435	1.185	Mb	4.995	13.58	Mb	0.325	2.19	Mb	4.47
E	MSTRG.505		MSTRG.413	MSTRG.2288	9.22	8.635	Ub	27.57	52.945	Mb	15.8	41.42	Mb	36.18	52.165	Mb	6.285	Ub	8.65	10.715	Ub	6.115	7.19	Ub	23.3	26.26	Ub	8.595	11.705	Ub	37.06	37.42	Ub	12.53	20.24	Ub	10.535	21.97	Ub	22.085	42.845	Mb	37.065	43.32	Ub	42.935	48.54	Mb	4.31
E	MSTRG.504		MSTRG.412	MSTRG.2289	109.84	91.775	Ub	131.83	222.04	Mb	105.465	130.235	Mb	222.95	92.255	Fb	37.42	Ub	45.885	62.82	Ub	43.175	50.575	Ub	152.89	147.74	Ub	81.96	103.55	Ub	233.295	220.77	Ub	258.865	280.075	Ub	114.26	190.16	Ub	124.05	174.125	Ub	231.4	137.44	Fb	225.095	100.97	Ub	27.815
E	MSTRG.502		MSTRG.410	MSTRG.2290	37.21	33.655	Ub	54.895	97.31	Mb	63.93	351.195	Mb	22.595	756.295	Mb	82.575	Mb	28.43	26.905	Ub	48.135	37.46	Ub	61.84	60.825	Ub	82.225	99.405	Ub	12.76	11.78	Ub	99.735	110.145	Ub	30.66	28.115	Ub	58.635	85.435	Ub	46.095	418.655	Mb	28.87	641.725	Mb	119.805
E	MSTRG.501		MSTRG.407	MSTRG.2292	0.775	0.94	Ub	0.735	0.83	Ub	2.255	3.445	Ub	0	0.79	Mb	0	Ub	0.995	1.315	Ub	3.44	3.9	Ub	0.105	0.435	Ub	0.47	0.4	Ub	0.18	0.475	Ub	1.39	0.955	Ub	0.685	0.855	Ub	0.875	0.9	Ub	0.84	3.75	Mb	0.055	1.47	Mb	0.085
E	MSTRG.498		MSTRG.405	MSTRG.2295	45.025	65.7	Ub	0	1.52	Mb	35.41	13.76	Ub	0.045	3.85	Mb	0.06	Ub	0.25	0.05	Ub	0.02	0	Ub	45.145	62.93	Ub	103.64	93.36	Ub	0.015	0.19	Ub	23.435	18.68	Ub	49.875	24.435	Fb	0.2	1.435	Mb	1.875	8.375	Mb	0	6.405	Mb	0.145
E	MSTRG.496		MSTRG.402	MSTRG.2297	0	1.68	Mb	0.07	314.89	Mb	0	1321.36	Mb	0	2620.3	Mb	38.87	Mb	0	0	Ub	0	0	Ub	0	204.74	Mb	0	0.06	Ub	0	0.165	Ub	0	34.98	Mb	0	40.22	Mb	0.06	251.13	Mb	0	1467.39	Mb	0	3423.22	Mb	45.12
E	MSTRG.495		MSTRG.401	MSTRG.2298	2.78	4.1	Mb	11.35	74.365	Mb	89.33	157.9	Mb	97.775	96.44	Mb	3.715	Fb	19.42	22.425	Ub	3.275	1.77	Ub	21.76	55.44	Ub	3.54	4.595	Ub	13.005	11.58	Ub	5.92	19.27	Mb	5.635	14.315	Mb	17.275	91.49	Mb	240.99	291.49	Mb	157.97	244.94	Mb	7.19
E	MSTRG.493		MSTRG.400	MSTRG.2299	90.41	46.675	Fb	318.305	234.01	Fb	86.79	21.75	Fb	0.36	5.045	Mb	1.565	Mb	332.13	152.775	Fb	95.3	55.905	Ub	115.75	59.855	Fb	218.055	72.43	Fb	19.725	11.35	Ub	99.46	78.675	Ub	141.645	115.415	Ub	234.495	186.55	Ub	28.205	20.625	Ub	0.975	2.275	Mb	2.305
E	MSTRG.491		MSTRG.399	MSTRG.2301	81.505	83.94	Ub	122.35	146.635	Ub	223.79	65.06	Fb	123.71	17.19	Fb	48.66	Mb	78.845	77.725	Ub	41.45	39.17	Ub	282.675	118.925	Fb	85.99	85.83	Ub	236.145	234.415	Ub	70.22	72.525	Ub	80.57	93.685	Ub	122.435	122.52	Ub	268.955	63.34	Fb	187.925	19.535	Fb	43.27
E	MSTRG.489		MSTRG.397	MSTRG.2302	3.165	5.84	Mb	11.7	4.35	Fb	12.64	4.47	Fb	34.16	6.285	Fb	4.02	Ub	32.64	37.135	Ub	4.325	5.295	Ub	16.68	10.155	Fb	5.5	10.75	Ub	3.9	3.48	Ub	3.13	0.8	Fb	13.33	9.195	Ub	18.315	18.865	Ub	59.98	16.175	Fb	49.745	19.355	Fb	0.565
E	MSTRG.484		MSTRG.392	MSTRG.2303	8.865	6.215	Fb	9.855	7.045	Ub	49.48	53.46	Ub	10.685	1.305	Fb	149.33	Mb	58.555	52.94	Ub	18.71	8.535	Ub	7.77	52.32	Mb	51.31	32.595	Fb	3	3.235	Ub	27.33	24.035	Ub	9.705	9.315	Ub	14.7	9.285	Ub	30.72	78.3	Mb	4.08	2.15	Ub	187.765
E	MSTRG.483		MSTRG.391	MSTRG.2304	3.25	4.635	Ub	1.89	2.685	Ub	20.555	7.285	Fb	5.875	0.295	Fb	2.22	Ub	19.27	21.19	Ub	17.51	22.27	Ub	31.12	13.64	Fb	20.33	17.87	Ub	7.965	7.07	Ub	1.825	0.97	Ub	14.045	12.725	Ub	6.02	6.335	Ub	23.4	8.75	Fb	20.235	0.77	Fb	10.88
E	MSTRG.480		MSTRG.387	MSTRG.2307	0.19	0.17	Ub	5.975	2.915	Fb	1.47	1.67	Ub	0	0.015	Ub	0	Ub	10.685	11.43	Ub	0.56	0.52	Ub	0.015	0.08	Ub	0.075	0.07	Ub	2.735	2.295	Ub	0.085	0.08	Ub	0.4	0.425	Ub	11.835	8.655	Ub	0.72	4.29	Mb	0	0.03	Ub	0.055
E	MSTRG.478		MSTRG.385	MSTRG.2309	0	0.155	Ub	0	24.995	Mb	0	196.78	Mb	0	280.895	Mb	4.725	Mb	0	0	Ub	0	0	Ub	0	32.84	Mb	0	0.025	Ub	0	0	Ub	0	4.7	Mb	0	2.525	Mb	0.025	18.375	Mb	0	162.715	Mb	0	173.575	Mb	3.17
E	MSTRG.476		MSTRG.383	MSTRG.2310	2.41	2.67	Ub	0	0.215	Ub	1.68	1.615	Ub	0	0	Ub	0	Ub	0.04	0.14	Ub	0.7	0.4	Ub	1.17	3.08	Ub	5.065	7.27	Ub	0.03	0.22	Ub	3.86	5.845	Ub	3.56	3.895	Ub	0.375	0.755	Ub	1.655	1.71	Ub	0	0	Ub	0.155
E	MSTRG.475		MSTRG.382	MSTRG.2311	0.215	0.385	Ub	0.41	1.56	Ub	7.56	5.675	Ub	0.535	0.205	Ub	0.03	Ub	37.845	33.86	Ub	3.405	2.165	Ub	1.26	1.545	Ub	3.095	2.93	Ub	0.195	0.095	Ub	0.21	0.195	Ub	0.845	0.59	Ub	0.55	0.415	Ub	4.2	9.815	Mb	0.02	0.29	Mb	0.48
E	MSTRG.474		MSTRG.381	MSTRG.2312	17.41	28.56	Mb	4.22	20.995	Mb	24.93	94.1	Mb	0	79.26	Mb	1.82	Mb	42.89	49.46	Ub	24.465	19.265	Ub	12.71	43.65	Mb	27.335	48.565	Ub	1.02	0.61	Ub	11.08	12.805	Ub	43.705	34.01	Ub	4.87	10.075	Mb	13.6	65.52	Mb	0.075	60.66	Mb	2.67
E	MSTRG.473		MSTRG.380	MSTRG.2313	0	0	Ub	0	10.835	Mb	0	28.425	Mb	0	38.335	Mb	0.2	Ub	0	0	Ub	0	0	Ub	0	11.765	Mb	0	0	Ub	0	0	Ub	0	1.52	Mb	0	2	Mb	0	22.9	Mb	0	44.095	Mb	0	70.295	Mb	0.59
E	MSTRG.470		MSTRG.378	MSTRG.2315	0	0	Ub	0	0	Ub	0	23.415	Mb	0	0.705	Mb	281.775	Mb	0	0.04	Ub	0	0	Ub	0	59.91	Mb	0	1.31	Mb	0	0	Ub	0	0	Ub	0	0	Ub	0.1	0	Ub	0	89.535	Mb	0	1.965	Mb	594.95
E	MSTRG.467		MSTRG.375	MSTRG.2317	0	0	Ub	0.265	0.115	Ub	0	232.705	Mb	0	410.805	Mb	13.4	Mb	0	0	Ub	0	0	Ub	0	466.99	Mb	0.055	0	Ub	0.06	0.105	Ub	0	0	Ub	0	0.14	Ub	0.74	0.51	Ub	0.065	173.005	Mb	0	226.025	Mb	5.115
E	g7244		g302	MSTRG.2318	0	0	Ub	0	0	Ub	0	0.06	Ub	0	0.175	Mb	1.415	Mb	0	0	Ub	0	0	Ub	0	0.245	Mb	0	0	Ub	0	0	Ub	0	0	Ub	0	0	Ub	0	0	Ub	0	0.065	Ub	0	0.065	Ub	0.055
E	MSTRG.464		MSTRG.373	MSTRG.2319	0.635	0.58	Ub	14.805	7.655	Fb	1.605	1.725	Ub	0.25	0.825	Mb	0.445	Mb	3.485	3.935	Ub	0.33	0.24	Ub	0.355	1.925	Mb	2.135	3.09	Ub	2.11	1.945	Ub	1.015	1.15	Ub	0.765	0.78	Ub	24.51	19.63	Ub	1.065	2.61	Mb	0.22	0.63	Mb	0.39
E	MSTRG.463		MSTRG.372	MSTRG.2320	0	0	Ub	0	0	Ub	0	37.755	Mb	0	4.095	Mb	25.945	Mb	0	0	Ub	0	0	Ub	0	68.41	Mb	0.05	0	Ub	0	0	Ub	0	0	Ub	0	0	Ub	1.71	0	Ub	0	151.57	Mb	0	476.745	Mb	98.26
E	MSTRG.461		MSTRG.370	MSTRG.2324	0	0	Ub	0.185	0	Ub	0	8.31	Mb	0	152.56	Mb	2.115	Mb	0	0	Ub	0	0	Ub	0	14.275	Mb	0	0	Ub	0	0	Ub	0	0	Ub	0	0	Ub	0	0	Ub	0	45.795	Mb	0	115.46	Mb	0.35
E	MSTRG.457		MSTRG.364	MSTRG.2328	0	0	Ub	0	0	Ub	0	23.15	Mb	0	470.98	Mb	7.645	Mb	0	0	Ub	0	0	Ub	0	26.76	Mb	0	0	Ub	0	0	Ub	0	0	Ub	0	0	Ub	0	0	Ub	0	184.285	Mb	0	1466.88	Mb	1.465
E	MSTRG.456		MSTRG.365	MSTRG.2329	0	0	Ub	0	0.055	Ub	0	4.45	Mb	0	22.805	Mb	0.51	Mb	0	0	Ub	0	0	Ub	0	5.235	Mb	0	0	Ub	0	0	Ub	0	0	Ub	0	0	Ub	0	0	Ub	0.075	27.195	Mb	0.06	60.5	Mb	0.995
E	MSTRG.454		MSTRG.236	MSTRG.2331	27.125	15.82	Fb	3.525	1.465	Ub	24.605	4.02	Fb	18.155	0.115	Fb	0.105	Fb	43.155	27.38	Ub	20.77	10.13	Ub	32.375	24.025	Fb	30.795	23.68	Ub	0.02	0.45	Mb	15.75	7.2	Fb	39.14	27.515	Ub	16.775	12.885	Ub	36.755	4.61	Fb	40.98	0.285	Fb	0.155
E	MSTRG.452		MSTRG.237	MSTRG.2332	721.04	732.615	Ub	1359.87	1301.38	Ub	875.74	320.69	Fb	610.895	77.82	Fb	270.02	Mb	767.04	667.35	Ub	494.785	418.305	Ub	1164.62	645.14	Fb	679.715	505.24	Ub	1649.07	1813.02	Ub	564.54	551.765	Ub	1769.24	2049.95	Ub	2825.59	2731.34	Ub	2367.64	669.045	Fb	2463.14	200.42	Fb	575.33
E	MSTRG.453		MSTRG.238	MSTRG.2333	0.045	0	Ub	15.355	3.06	Fb	0.43	0.15	Ub	0.615	0.19	Ub	0.56	Ub	0.615	2.755	Mb	0.22	0.175	Ub	0.345	0.305	Ub	0.545	0.12	Ub	22.96	24.345	Ub	0.6	2.31	Ub	4.38	4.505	Ub	13.845	11.035	Ub	0.645	0.295	Ub	0.595	0.445	Ub	1.445
E	MSTRG.449		MSTRG.241	MSTRG.2334	12.255	8.35	Fb	34.395	33.675	Ub	17.635	12.795	Ub	13.85	3.985	Fb	4.42	Ub	23.53	25.845	Ub	11.19	9.335	Ub	11.05	12.605	Ub	9.82	13.84	Ub	33.02	34.345	Ub	20.54	22.81	Ub	11.095	14.015	Ub	31.84	30.48	Ub	20.785	14.015	Fb	20.82	3.455	Fb	8.42
E	MSTRG.448		MSTRG.242	MSTRG.2335	10.32	11.715	Ub	42.67	58.825	Ub	37.325	36.27	Ub	27.87	11.12	Fb	7.26	Ub	21.06	21.08	Ub	9.01	7.795	Ub	16.31	20.255	Ub	21.74	25.05	Ub	82.475	89.51	Ub	17.79	20.345	Ub	10.17	14.46	Ub	32.96	39.265	Ub	45.695	34.445	Fb	35.365	12.37	Fb	7.395
E	MSTRG.447		MSTRG.243	MSTRG.2336	7.5	8.57	Ub	26.4	47.05	Mb	26.14	15.35	Ub	40.1	9.28	Fb	3.52	Fb	7.99	7.905	Ub	2.45	1.29	Ub	9.055	11.445	Ub	5.445	5.15	Ub	39.83	39.93	Ub	7.69	12.545	Ub	9.68	10.945	Ub	24.675	24.985	Ub	68.5	13.56	Fb	86.035	11.28	Fb	3.58
E	MSTRG.446		MSTRG.244	MSTRG.2337	2.825	3	Ub	3.31	15.47	Mb	18.51	56.66	Mb	27.01	187.15	Mb	4.47	Ub	11.3	13.435	Ub	35.245	36.045	Ub	8.475	10.295	Ub	7.695	7.38	Ub	5.42	5.41	Ub	2.915	8.99	Mb	3.46	4.865	Ub	4.065	9.78	Mb	15.49	47.745	Mb	29.645	222.7	Mb	6.115
E	MSTRG.445		MSTRG.247	MSTRG.2339	0.44	0.34	Ub	1.645	105.935	Mb	0	92.46	Mb	0.435	66.44	Mb	0.735	Mb	0.225	0.07	Ub	0	0.145	Ub	0	81.345	Mb	0	0.12	Ub	0.59	0.05	Ub	0.105	5.715	Mb	0.135	13.06	Mb	3.31	72.035	Mb	0.07	131.47	Mb	0.07	123.385	Mb	1.51
E	MSTRG.444		MSTRG.248	MSTRG.2340	7.495	9.68	Ub	17.845	37.76	Mb	19.175	43.69	Mb	44.625	36.895	Mb	2.33	Fb	8.39	8.57	Ub	5.7	4.27	Ub	5.04	14.76	Ub	6.86	9.1	Ub	28.45	31.69	Ub	12.59	14.62	Ub	6.01	6.935	Ub	13.02	14.1	Ub	23.245	6.705	Fb	34.17	3.16	Fb	1.8
E	MSTRG.443		MSTRG.250	MSTRG.2343	7.32	8.59	Ub	14.585	22.255	Ub	27.14	19.865	Ub	20.67	8.31	Fb	3.335	Ub	15.31	16.765	Ub	13.18	9.385	Ub	11.42	13.165	Ub	22.155	24.77	Ub	8.84	9.03	Ub	14.83	13.875	Ub	7.39	8.025	Ub	29.08	29.3	Ub	31.62	19.325	Fb	28.945	6.45	Fb	5.22
E	MSTRG.442		MSTRG.251	MSTRG.2344	17.135	17.57	Ub	7.475	15.425	Ub	62.57	62.645	Ub	17.08	3.29	Fb	77.83	Mb	107.34	140.085	Ub	47.04	59.87	Ub	48.385	78.575	Ub	61.85	100.295	Ub	7.95	10.24	Ub	29.465	29.43	Ub	19.275	21.29	Ub	9.945	10.865	Ub	52.24	84.19	Mb	22.16	3.515	Fb	62.96
E	MSTRG.441		MSTRG.252	MSTRG.2345	7.595	6.585	Ub	3.995	5.92	Ub	8.26	13.265	Mb	0.06	9.89	Mb	0.11	Ub	26.89	44.29	Ub	5.72	8.625	Ub	4.105	7.475	Ub	6.135	12.58	Ub	8.645	10.82	Ub	4.735	4.805	Ub	7.26	8.225	Ub	3.73	4.605	Ub	4.79	20.65	Mb	0	0.33	Mb	0.175
E	MSTRG.440		MSTRG.253	MSTRG.2346	2.035	2.455	Ub	12.28	35.345	Mb	16.665	15.325	Ub	34.2	7.055	Fb	0.27	Fb	0.475	0.31	Ub	0.125	0.065	Ub	3.435	7.43	Ub	0.545	0.4	Ub	29.105	30.135	Ub	2.505	5.99	Mb	2.65	5.49	Ub	3.665	14.565	Mb	47.765	10.705	Fb	44.505	6.55	Fb	0.115
E	MSTRG.439		MSTRG.255	MSTRG.2348	11.075	9.165	Ub	19.44	12.61	Fb	12.95	7.16	Ub	1.13	1.845	Mb	0.735	Mb	27.725	32.49	Ub	5.755	2.815	Ub	2.505	11.54	Mb	21.245	22.59	Ub	38.11	42.245	Ub	33.19	24.21	Ub	11.005	14.86	Ub	30.855	22.16	Ub	5.76	5.92	Ub	0.385	1.08	Mb	0.56
E	MSTRG.438		MSTRG.256	MSTRG.2349	17.13	20.805	Ub	46.5	117.795	Mb	48.03	192.685	Mb	34.955	212.935	Mb	5.665	Ub	40.42	44.42	Ub	51.02	49.945	Ub	38.785	71.005	Ub	31.085	33.565	Ub	71.93	67.385	Ub	18.345	34.41	Mb	34.475	47.71	Ub	77.65	104.305	Ub	64.07	127.915	Mb	42.28	146.79	Mb	5.145
E	MSTRG.437		MSTRG.257	MSTRG.2350	53.86	52.815	Ub	205.44	183.525	Ub	171.21	156.87	Ub	245.91	316.605	Mb	150.02	Mb	107.92	123.395	Ub	124.55	138.685	Ub	229.305	106.465	Fb	77.67	76.01	Ub	398.435	357.17	Ub	79.775	98.825	Ub	62.165	88.075	Ub	177.275	182.83	Ub	203.635	119.525	Fb	176.82	143.31	Mb	130.455
E	MSTRG.434		MSTRG.259	MSTRG.2351	4.14	3.505	Ub	1.66	0.46	Fb	16.84	14.58	Ub	0.21	0.63	Mb	0.15	Ub	9.505	10.135	Ub	14.2	4.975	Ub	0.375	1.5	Mb	3.245	5.42	Ub	0.72	1.265	Ub	8.745	7.545	Ub	3.24	4.32	Ub	5.255	1.72	Fb	8.165	30.29	Mb	0.19	0.68	Mb	0.62
E	MSTRG.433		MSTRG.260	MSTRG.2352	17.25	18.1	Ub	22.18	111.455	Mb	24.61	126.94	Mb	11.465	108.58	Mb	8.915	Mb	18.99	20.725	Ub	10.545	9.765	Ub	26.34	74.115	Mb	21.565	19.855	Ub	37.64	35.355	Ub	16.04	23.27	Ub	13.89	19.875	Ub	15.69	45.16	Mb	42.41	75.06	Mb	29.225	75.915	Mb	8.135
E	MSTRG.432		MSTRG.261	MSTRG.2353	5.535	5.46	Ub	12.445	22.77	Mb	19.605	22.585	Ub	20.21	15.595	Mb	4.395	Ub	7.5	8.075	Ub	13.955	17.205	Ub	15.28	11.44	Fb	10.49	9.815	Ub	31.53	32.88	Ub	7.3	10.13	Ub	5.39	7.055	Ub	10.495	13.96	Ub	32.665	22.625	Fb	29.415	17.95	Mb	4.34
E	MSTRG.431		MSTRG.262	MSTRG.2354	0.865	1.775	Mb	7.135	12.155	Ub	0.6	6.585	Mb	0.345	5.02	Mb	0	Ub	2.475	2.805	Ub	0.19	0.2	Ub	0.185	2.25	Mb	0.03	0.115	Ub	15.98	19.55	Ub	0.205	2.575	Mb	0.665	1.43	Ub	4.02	3.765	Ub	0.41	4.415	Mb	0.175	7.19	Mb	0.175
E	MSTRG.430		MSTRG.263	MSTRG.2355	24.11	26.695	Ub	62.065	79.155	Ub	29.085	29.01	Ub	15.88	9.8	Mb	10.815	Mb	47.095	50.65	Ub	21.54	13.06	Ub	11.785	29.95	Ub	23.305	27.2	Ub	60.61	58.455	Ub	30.73	33.895	Ub	20.085	23.525	Ub	43.145	44.65	Ub	24.17	23.075	Ub	16.38	8.45	Ub	6.18
E	MSTRG.429		MSTRG.264	MSTRG.2356	2.255	2.965	Ub	10.05	29.19	Mb	7.71	38.54	Mb	7.71	178.21	Mb	1.845	Ub	4.315	3.78	Ub	1.065	0.525	Ub	1.445	11.725	Mb	3.045	3.55	Ub	10.045	10.17	Ub	4.165	7.675	Mb	2.53	4.75	Ub	10.29	17.37	Mb	11.89	37.73	Mb	10.34	65.605	Mb	2.375
E	MSTRG.427		MSTRG.266	MSTRG.2357	34.67	37.805	Ub	48.725	94.605	Mb	82.5	170.66	Mb	43.745	91.275	Mb	12.14	Ub	86.43	86.945	Ub	73.535	58.05	Ub	30.685	93.03	Mb	60.01	78.995	Ub	58.5	55.055	Ub	61.23	65.37	Ub	46.385	49.965	Ub	63.91	77.905	Ub	93.77	154.355	Mb	62.74	87.16	Mb	17.01
E	MSTRG.428		MSTRG.267	MSTRG.2358	4.25	4.265	Ub	13.62	15.06	Ub	5.875	4.2	Ub	2.195	2.94	Mb	0.55	Ub	15.27	15.94	Ub	2.42	1.68	Ub	4.625	5.2	Ub	2.545	3.645	Ub	18.31	18.175	Ub	4.95	5.275	Ub	6.65	8.305	Ub	13.16	12.345	Ub	3.12	5.495	Mb	1.64	5.36	Mb	0.595
E	MSTRG.425		MSTRG.272	MSTRG.2363	2.01	1.69	Ub	4.855	5.35	Ub	67.48	4.23	Fb	76.565	0.555	Fb	0.79	Fb	3.81	3.54	Ub	1.635	0.8	Ub	13.915	5.175	Fb	12.87	14.035	Ub	2.02	1.44	Ub	11.735	7.945	Ub	3.015	3.415	Ub	6.08	5.54	Ub	149.19	6.3	Fb	91.245	1.33	Fb	3.875
E	MSTRG.423		MSTRG.274	MSTRG.2365	0.42	0.61	Ub	10.28	6.51	Fb	11.835	12.825	Ub	0.035	0.055	Ub	3.31	Mb	75.345	89.915	Ub	5.37	4.51	Ub	0.13	1.56	Mb	0.335	0.995	Ub	4.545	4.335	Ub	0.3	0.27	Ub	1.385	1.95	Ub	23.875	26.385	Ub	6.825	34.735	Mb	0.155	0.1	Ub	3.015
E	MSTRG.422		MSTRG.276	MSTRG.2367	28.615	20.15	Fb	251.755	187.13	Fb	107.355	35.1	Fb	76.225	4.72	Fb	25.335	Ub	156.765	210.995	Ub	44.665	45.81	Ub	112.085	130.94	Ub	140.675	174.685	Ub	273.145	196.275	Ub	116.48	138.69	Ub	42.16	107.365	Ub	210.78	161.54	Ub	213.79	33.86	Fb	136.675	10.44	Fb	29.115
E	MSTRG.421		MSTRG.275	MSTRG.2368	8.7	7.785	Ub	11.795	17.755	Ub	15.2	11.47	Ub	11.08	4.25	Ub	6.87	Mb	8.035	8.785	Ub	9.645	14.935	Ub	21.33	11.605	Fb	5.795	7.58	Ub	14.6	19.565	Ub	5.74	7.38	Ub	2.095	1.895	Ub	2.82	2.5	Ub	3.905	2.72	Ub	1.41	0.99	Ub	2.085
E	MSTRG.420		MSTRG.277	MSTRG.2369	0	4.66	Mb	0.495	60.03	Mb	0.04	20.02	Mb	0.09	22.13	Mb	0.18	Ub	0.095	0	Ub	0.045	0.12	Ub	0.12	18.65	Mb	0	0.04	Ub	0.21	0.265	Ub	0.015	19.405	Mb	0.135	12.335	Mb	0.77	37.835	Mb	0.98	29.515	Mb	0.565	27.8	Mb	0.325
E	MSTRG.416		MSTRG.281	MSTRG.2371	3.68	4.2	Ub	16.185	41.08	Mb	10.615	23.685	Mb	17.19	12.94	Mb	1.205	Fb	3.405	3.18	Ub	1.08	0.625	Ub	5.125	12.45	Ub	2.225	3.26	Ub	22.905	22.555	Ub	3.17	7.2	Mb	4.105	7.675	Ub	15.385	18.43	Ub	32.19	7.935	Fb	28.945	4.96	Fb	1.265
E	MSTRG.1805		MSTRG.1731	MSTRG.2372	9.185	11.195	Ub	18.22	24.785	Ub	36.29	14.505	Fb	31.28	4.045	Fb	3.125	Fb	28.525	25.475	Ub	11.26	4.29	Ub	7.31	10.52	Ub	13.995	14.41	Ub	31.92	31.84	Ub	14.06	18.775	Ub	10.415	11.625	Ub	17.325	18.695	Ub	35.945	17.025	Fb	27.985	3.745	Fb	4.315
E	MSTRG.1802		MSTRG.1729	MSTRG.2373	567.66	532.195	Ub	1239.84	1149.62	Ub	59.03	54.185	Ub	4.745	4.935	Ub	2.59	Ub	188.265	272	Ub	41.59	64.17	Ub	116.2	211.87	Ub	163.545	233.455	Ub	49.62	65.255	Ub	511.79	431.24	Ub	591.945	551.05	Ub	1130.61	1129.47	Ub	168.96	508.87	Mb	56.18	783.29	Mb	434.145
E	MSTRG.1799		MSTRG.1722	MSTRG.2380	1.765	1.34	Ub	0.655	0.055	Fb	6.49	9.445	Ub	0.05	2.96	Mb	0.63	Mb	15.55	19.385	Ub	17.34	27.32	Ub	1.37	5.29	Mb	2.555	5.02	Ub	0.375	0.43	Ub	2.83	2.58	Ub	1	5.955	Mb	0.26	0.205	Ub	2.045	6.24	Mb	0	0.05	Ub	0.17
E	MSTRG.1798		MSTRG.1721	MSTRG.2381	1.095	0.89	Ub	2.395	1.69	Ub	3.635	3.43	Ub	0.33	0.16	Ub	0.76	Mb	9.17	9.685	Ub	0.85	0.49	Ub	0.41	1.425	Mb	4.155	4.15	Ub	1.14	1.035	Ub	4.8	3.92	Ub	1.85	1.94	Ub	4.89	3.605	Ub	1.855	6.98	Mb	0.055	0.425	Mb	0.39
E	MSTRG.1795		MSTRG.1718	MSTRG.2384	2.93	3.19	Ub	5.025	3.86	Ub	6.11	6.365	Ub	0	0	Ub	0	Ub	38.49	42.35	Ub	1.26	0.875	Ub	0.12	0	Ub	0.06	2.78	Mb	20.805	27.535	Ub	0	0	Ub	3.85	4.61	Ub	1.775	1.31	Ub	1.815	7.555	Mb	0	0.07	Ub	0
E	MSTRG.1793		MSTRG.1717	MSTRG.2385	7.895	7.38	Ub	21.79	19.04	Ub	22.175	13.365	Ub	59.585	7.8	Fb	3.425	Fb	14.035	16.265	Ub	6.085	7.99	Ub	18.73	10.69	Fb	11.97	14.8	Ub	25.27	22.045	Ub	17.225	21.22	Ub	126.295	119.46	Ub	18.305	21.46	Ub	34.775	16.255	Fb	33.105	12.085	Fb	3.51
E	MSTRG.1792		MSTRG.1716	MSTRG.2386	8.67	11.87	Ub	0	0	Ub	0.12	0	Ub	0	0	Ub	0	Ub	0	0.055	Ub	0.145	0.05	Ub	0.235	0.06	Ub	0.44	0.06	Ub	0.715	1.745	Ub	3.34	2.13	Ub	18.43	12.88	Ub	0	0.23	Ub	0.395	1.59	Mb	0	1.15	Mb	0
E	MSTRG.1791		MSTRG.1715	MSTRG.2387	10.745	7.41	Fb	81.35	48.31	Fb	26.865	12.01	Fb	4.12	0.085	Fb	5.225	Mb	39.995	61.22	Ub	13.885	10.22	Ub	6.165	13.795	Ub	34.845	30.91	Ub	14.215	13.27	Ub	74.99	55.29	Ub	6.99	16.445	Ub	47.27	32.94	Ub	25.155	13.325	Fb	10	0.575	Fb	3.95
E	MSTRG.1789		MSTRG.1714	MSTRG.2388	0	0.025	Ub	0	30.105	Mb	0.035	79.375	Mb	0.035	188.05	Mb	1.94	Mb	0	0	Ub	0	0	Ub	0.03	32.545	Mb	0.03	0.035	Ub	0.03	0	Ub	0.105	1.16	Mb	0	1.32	Mb	0.07	18.165	Mb	0	65.49	Mb	0	156.69	Mb	1.56
E	MSTRG.1788		MSTRG.1712	MSTRG.2390	37.835	7.345	Fb	88.315	49.965	Fb	9.325	4.795	Ub	0.88	0.065	Fb	1.285	Mb	23.84	21.13	Ub	5.98	6.385	Ub	11.965	14.67	Ub	18.97	18.39	Ub	0.875	1.695	Ub	153.38	109.39	Ub	38.795	154.095	Mb	92.71	64.4	Ub	7.545	6.6	Ub	0.21	0.1	Ub	2.305
E	MSTRG.1786		MSTRG.1711	MSTRG.2391	2.24	2.305	Ub	2.185	2.82	Ub	7.09	6.845	Ub	1.73	1.495	Ub	3.99	Mb	8.275	3.36	Fb	3.225	2.03	Ub	6.89	13.47	Ub	2.725	4.975	Ub	16.585	12.605	Ub	2.195	2.25	Ub	3.195	4.89	Ub	3.49	3.175	Ub	6.59	4.035	Ub	1.04	0.93	Mb	7.315
E	MSTRG.1784		MSTRG.1710	MSTRG.2393	25.26	23.875	Ub	50.405	69.195	Ub	68.005	232.365	Mb	41.64	216.005	Mb	13.535	Ub	60.29	57.84	Ub	14.78	6.385	Ub	17.915	75.41	Mb	55.95	76.245	Ub	90.04	78.815	Ub	127.475	114.64	Ub	25.505	49.09	Ub	62.28	59.78	Ub	70.215	245.09	Mb	49.2	243.04	Mb	15.745
E	MSTRG.1782		MSTRG.1708	MSTRG.2394	6.42	8.085	Ub	14.44	38.845	Mb	15.395	12.985	Ub	34.29	7.93	Fb	0.34	Fb	2.02	2.005	Ub	0.485	0.455	Ub	9.54	9.31	Ub	1.455	1.365	Ub	54.015	64.44	Ub	3.24	7.37	Mb	11.22	12.27	Ub	8.31	9.72	Ub	80.145	2.9	Fb	73.13	1.415	Fb	0.2
E	MSTRG.1781		MSTRG.1707	MSTRG.2395	16.115	17.63	Ub	47.58	69.655	Mb	46.09	25.55	Ub	112.325	13.64	Fb	5.635	Fb	16.495	19.92	Ub	6.925	8.255	Ub	44.485	23.18	Fb	12.085	15.495	Ub	116.26	138.44	Ub	14.53	22.185	Ub	19.84	27.895	Ub	42.47	49.335	Ub	158.9	19.64	Fb	133.925	7.24	Fb	4.74
E	MSTRG.1779		MSTRG.1704	MSTRG.2396	0	0	Ub	0.015	0.045	Ub	0.11	14.77	Mb	0.035	0.25	Mb	116.25	Mb	0	0.03	Ub	0.015	0	Ub	0.015	21.32	Mb	0.1	0.64	Ub	0.015	0.065	Ub	0.07	0.065	Ub	0.02	0.035	Ub	0	0.025	Ub	0.015	25.65	Mb	0	0.665	Mb	159.135
E	MSTRG.1778		MSTRG.1703	MSTRG.2397	27.305	29.81	Ub	56.14	108.84	Mb	44.07	132.94	Mb	64.87	130.345	Mb	17.27	Ub	20.175	26.36	Ub	9.905	9.325	Ub	45.82	73.895	Ub	20.065	26.6	Ub	85.795	78.8	Ub	30.555	46.31	Ub	40.55	55.575	Ub	56.035	81.16	Ub	114.695	128.895	Ub	98.87	130.075	Mb	19.34
E	MSTRG.1777		MSTRG.1702	MSTRG.2398	8.025	10.93	Mb	8.32	13.575	Ub	18.14	10.97	Ub	36.06	4.005	Fb	0.88	Fb	5.68	6.395	Ub	4.32	3.03	Ub	11.33	12.2	Ub	16.715	19.56	Ub	21.22	19.15	Ub	8.53	9.09	Ub	18.06	17.515	Ub	25.89	21.875	Ub	45.64	7.79	Fb	75.75	1.815	Fb	2.64
E	MSTRG.1775		MSTRG.1700	MSTRG.2399	14.1	16.9	Ub	49.08	43.135	Ub	45.07	31.93	Ub	47.935	8.485	Fb	4.35	Fb	30.2	34.155	Ub	8.62	4.01	Ub	5.94	20.17	Mb	32.735	32.655	Ub	37.76	35.87	Ub	35.77	35.08	Ub	21.98	25.535	Ub	88.79	80.215	Ub	73.25	42.81	Fb	45.805	8.575	Fb	10.795
E	MSTRG.1774		MSTRG.1699	MSTRG.2400	3.44	3.6	Ub	16.59	29.75	Mb	12.015	20.83	Mb	23.11	14.955	Ub	4.005	Ub	10.165	9.25	Ub	3.565	2.54	Ub	6.08	12.765	Ub	5.755	7.48	Ub	17.735	17.735	Ub	8.435	14.38	Ub	4.125	7.265	Ub	22.43	24.58	Ub	38.83	11.95	Fb	30.975	5.695	Fb	4.225
E	MSTRG.1773		MSTRG.1698	MSTRG.2401	13.335	15.835	Ub	24.15	115.405	Mb	25.115	111.705	Mb	18.41	62.205	Mb	29.18	Mb	30.61	30.315	Ub	14.31	9.165	Ub	12.675	85.915	Mb	21.24	28.375	Ub	30.915	29.74	Ub	22.605	34.985	Ub	17.515	24.37	Ub	26.995	62.09	Mb	38.92	78.515	Mb	30.665	62.175	Mb	28.05
E	MSTRG.1772		MSTRG.1696	MSTRG.2402	56.86	60.19	Ub	72.75	146.15	Mb	116.865	295.8	Mb	66.89	215.605	Mb	57.8	Mb	51.26	50.4	Ub	19.39	9.52	Ub	53.52	146.34	Mb	67.555	68.715	Ub	135.1	117.47	Ub	111.745	136.835	Ub	73.93	90.685	Ub	79.365	96.135	Ub	170.98	177.44	Ub	127.07	160.5	Mb	82.755
E	MSTRG.1770		MSTRG.1694	MSTRG.2403	12.06	10.74	Ub	44.89	60.98	Ub	41.94	17.45	Fb	69.79	5.66	Fb	7.8	Fb	28.995	25.88	Ub	16.225	18.495	Ub	33.1	21.145	Fb	39.315	33.32	Ub	40.715	39.67	Ub	25.25	20.04	Ub	12.035	15.805	Ub	39.56	32.325	Ub	73.135	16.395	Fb	70.205	4.605	Fb	8.31
E	MSTRG.1361		MSTRG.1693	MSTRG.2404	43.805	42.91	Ub	38.81	46.42	Ub	64.5	41.76	Ub	60.235	15.88	Fb	18.345	Ub	39.395	36.26	Ub	50.465	53.105	Ub	68.46	46.9	Fb	52.525	67.655	Ub	55.735	53.295	Ub	63.46	59.155	Ub	44.535	53.85	Ub	39.315	44.665	Ub	90.68	51.95	Fb	77.41	9.965	Fb	22.16
E	MSTRG.1363		MSTRG.1690	MSTRG.2406	10.33	10.145	Ub	22.015	57.8	Mb	24.1	51.66	Mb	44.04	47.135	Mb	11.705	Ub	7.86	9.095	Ub	5.55	3.86	Ub	7.685	28.445	Mb	13.07	17.475	Ub	72.485	75.815	Ub	29.03	42.065	Ub	12.43	18.835	Ub	43.445	47.045	Ub	44.585	20.415	Fb	72.33	17.11	Fb	6.565
E	MSTRG.1364		MSTRG.1687	MSTRG.2407	0.685	0.785	Ub	4.825	7.045	Ub	7.835	4.68	Ub	11.31	1.345	Fb	0.595	Fb	3.6	3.515	Ub	4.3	0.71	Fb	0.88	1.91	Ub	1.7	2.265	Ub	4.88	6.08	Ub	2.98	3.115	Ub	1.595	2.58	Ub	10.72	8.81	Ub	25.08	5.545	Fb	20.585	0.94	Fb	1.73
E	MSTRG.1365		MSTRG.1689	MSTRG.2408	36.74	29.825	Ub	281.705	141.71	Fb	48.355	35.455	Ub	13.45	10.02	Mb	21.63	Mb	76.105	96.985	Ub	26.575	23.795	Ub	22.6	52.735	Ub	58.62	69.25	Ub	451.92	356.495	Ub	89.555	88.985	Ub	47.66	69.13	Ub	406.965	300.005	Ub	29.225	28.8	Ub	3.54	16.64	Mb	26.915
E	MSTRG.1367		MSTRG.1684	MSTRG.2410	0.075	0.06	Ub	1.46	0.895	Ub	2.975	3.07	Ub	0.39	0.46	Mb	0	Fb	7.13	7	Ub	0.665	0.665	Ub	0.05	0.1	Ub	0.06	0.15	Ub	0.995	1.37	Ub	0.07	0.12	Ub	0.16	0.105	Ub	1.37	1.035	Ub	1.955	8.275	Mb	0.195	0.39	Mb	0
E	MSTRG.450		MSTRG.240	MSTRG.2411	40.09	46.22	Ub	22.565	22.325	Ub	12.8	4.09	Fb	0.025	0.115	Ub	0.535	Mb	57.36	46.95	Ub	16.405	11.325	Ub	12.695	15.525	Ub	30.81	20.45	Ub	0.04	1.34	Mb	26.765	36.41	Ub	25.915	17.125	Ub	16.28	11.215	Ub	2.445	1.705	Ub	0.105	0.925	Mb	1.395
E	MSTRG.1368		MSTRG.1686	MSTRG.2412	1.815	2.835	Mb	55.225	65.855	Ub	2.965	8.68	Mb	3.79	6.63	Mb	0.32	Ub	13.28	10.965	Ub	3.905	2.775	Ub	7.635	12.815	Ub	4.54	5.135	Ub	3.005	2.87	Ub	9.685	10.06	Ub	2.52	15.25	Mb	36.005	40.56	Ub	6.255	11.56	Mb	6.775	8.955	Mb	0.275
E	MSTRG.1369		MSTRG.1685	MSTRG.2413	62.67	60.19	Ub	117.06	97.67	Ub	26.015	17.735	Ub	0.205	6.835	Mb	1.845	Mb	92.85	108.775	Ub	28.615	29.905	Ub	38.56	62.87	Ub	71.645	80.705	Ub	2.12	2.895	Ub	101.9	92.6	Ub	53.73	99.005	Ub	89.02	73.96	Ub	3.99	3.895	Ub	0.045	2.5	Mb	0.575
E	MSTRG.1525		MSTRG.1536	MSTRG.2414	15.01	13.765	Ub	33.295	46.245	Mb	55.905	242.59	Mb	66.52	287.27	Mb	14.03	Ub	38.325	43.85	Ub	12.29	8.795	Ub	21.82	54.645	Ub	49.78	62.89	Ub	52.625	52.31	Ub	41.815	42.23	Ub	23.96	27.58	Ub	58.69	59.53	Ub	120.63	159.565	Mb	90.95	159.445	Mb	13.23
E	MSTRG.1522		MSTRG.1539	MSTRG.2415	84.015	114.59	Ub	51.475	45.095	Ub	278.985	140.72	Fb	153.61	12.375	Fb	46.22	Ub	120.27	97.355	Ub	261.725	173.89	Ub	195.195	176.85	Ub	310.625	301.94	Ub	125.645	125.035	Ub	45.75	30.935	Ub	91.73	67.365	Ub	56.86	47.41	Ub	188.55	120.95	Fb	188.625	15.23	Fb	74.645
E	MSTRG.1523		MSTRG.1538	MSTRG.2416	64.285	52.36	Ub	160.065	127.29	Ub	69.925	74.475	Ub	70.47	61.88	Mb	43.145	Mb	66.375	79.675	Ub	28.48	36.025	Ub	96.1	86.27	Ub	112.905	115.905	Ub	164.2	162.57	Ub	90.78	99.3	Ub	67.69	81.195	Ub	171.79	202.935	Ub	126.415	101.7	Ub	155.975	99.015	Ub	84.02
E	MSTRG.1524		MSTRG.1537	MSTRG.2417	2340.8	2506.76	Ub	5814.95	4711.41	Ub	2750.72	776.945	Fb	2480.72	389.13	Fb	871.455	Mb	2800.68	2394.95	Ub	1232.85	1297.04	Ub	5519.49	2145.05	Fb	1758.41	1378.48	Ub	5525.19	5751.06	Ub	2015.92	1955.81	Ub	5366.47	6200.03	Ub	9826.65	9279.75	Ub	5015.46	1723.56	Fb	5733.2	827.455	Fb	1534.35
E	MSTRG.856		MSTRG.779	MSTRG.2419	87.085	96.06	Ub	61.35	73.47	Ub	72.07	138.335	Mb	56.375	81.55	Mb	123.52	Mb	52.07	57.67	Ub	46.87	44.85	Ub	105.405	156.22	Ub	127.975	127.99	Ub	84.275	58.17	Ub	66.795	66.98	Ub	74.99	63.6	Ub	94.945	95.085	Ub	83.455	83.115	Ub	47.39	52.655	Mb	152.125
E	MSTRG.854		MSTRG.777	MSTRG.2420	1.36	1.33	Ub	4.355	8.765	Mb	4.825	5.735	Ub	7.65	3.365	Ub	0.595	Fb	0.975	1.555	Ub	0.37	0.175	Ub	0.875	3.555	Mb	1.285	1.625	Ub	12.475	12.755	Ub	2.52	3.205	Ub	2.26	3.035	Ub	4.77	6.105	Ub	13.13	3.865	Fb	9.495	1.9	Fb	0.815
E	MSTRG.850		MSTRG.770	MSTRG.2421	41.915	49.665	Ub	461.67	412.305	Fb	90.79	960.86	Mb	12.455	733.825	Mb	44.96	Mb	245.75	252.35	Ub	46.83	34.43	Ub	22.08	213.04	Mb	79.9	93.695	Ub	302.695	297.89	Ub	162.44	183.41	Ub	117.155	205.44	Ub	670.37	704.025	Ub	26.23	955.73	Mb	10.28	1026.44	Mb	35.205
E	MSTRG.848		MSTRG.771	MSTRG.2423	6.21	5.97	Ub	34.985	25.465	Fb	19.275	13.21	Ub	14.505	4.38	Fb	2.82	Ub	25.58	40.625	Ub	21.22	29.935	Ub	10.245	19.315	Ub	15.825	21.755	Ub	47.77	51.165	Ub	9.955	11.55	Ub	12.905	16.945	Ub	78.89	65.48	Ub	30.43	10.65	Fb	27.74	6.76	Fb	5.575
E	MSTRG.847		MSTRG.768	MSTRG.2426	0	0	Ub	4.605	4.305	Ub	82.08	70.005	Ub	1.485	0.3	Ub	0.175	Ub	265.26	412.13	Ub	223.46	370.565	Ub	83.49	124.695	Ub	130.86	152.68	Ub	0.055	0.05	Ub	0	0	Ub	0	0.03	Ub	4.52	3.66	Ub	34.125	91.385	Mb	0.18	2.055	Mb	0.18
E	MSTRG.844		MSTRG.767	MSTRG.2427	8.86	8.08	Ub	45.13	51.31	Ub	29.77	11.13	Fb	80.86	7.27	Fb	0.49	Fb	4.865	4.985	Ub	1.045	0.92	Ub	26.455	10.185	Fb	2.705	2.925	Ub	79.885	86.695	Ub	7.075	11.585	Ub	13.7	22.975	Ub	54.74	72.57	Ub	88.98	14.71	Fb	102.815	11.725	Fb	0.925
E	MSTRG.837		MSTRG.764	MSTRG.2430	0.18	0.175	Ub	0.18	0.115	Ub	1.715	1.895	Ub	4.12	0.15	Fb	0.115	Fb	4.2	3.315	Ub	0.635	0.595	Ub	0.29	0.61	Ub	0.66	2.095	Ub	0.15	0.125	Ub	0.205	0.115	Ub	0.175	0.145	Ub	0.505	0.26	Ub	4.275	3.72	Ub	9.25	0.33	Fb	0.165
E	MSTRG.834		MSTRG.762	MSTRG.2432	0	0	Ub	5.715	2.265	Fb	1411.94	792.31	Ub	0	0	Ub	0	Ub	1567.35	1288.24	Ub	4011.42	5435.33	Ub	323.6	347.775	Ub	808.33	823.705	Ub	0.045	0.04	Ub	0.205	0.07	Ub	0	0	Ub	19.005	11.575	Ub	196.005	663.445	Mb	0	2.15	Mb	0.09
E	MSTRG.833		MSTRG.761	MSTRG.2433	7.845	13.86	Ub	15.315	5.79	Fb	535	360.17	Ub	3.235	3.285	Ub	0.125	Fb	245.715	272.09	Ub	169.04	210.955	Ub	529.34	1882.82	Mb	1798.87	2925.72	Ub	0.51	0.61	Ub	13.46	2.815	Fb	14.465	6.935	Ub	5.04	2.835	Ub	38.375	207.295	Mb	0	6.39	Mb	0.09
E	MSTRG.2137		MSTRG.2083	MSTRG.2434	2.805	3.795	Ub	12.005	27.3	Mb	14.965	26.615	Mb	15.12	15.22	Mb	0.605	Fb	8.05	8.455	Ub	1.085	0.77	Ub	2.515	8.845	Mb	3.15	3.57	Ub	24.115	26.9	Ub	8.725	19.31	Mb	2.385	4.005	Ub	6.155	10.75	Mb	10.35	8.245	Ub	11.06	12.22	Mb	0.47
E	MSTRG.2138		MSTRG.2084	MSTRG.2435	254.15	229.375	Ub	326.565	325.245	Ub	696.745	328.49	Fb	185.16	142.445	Mb	138.96	Mb	1097.26	906.97	Ub	452.3	247.995	Ub	928.98	827.97	Ub	1098.72	900.645	Ub	381.7	365.295	Ub	240.085	217.09	Ub	250.7	248.745	Ub	344.035	312.145	Ub	627.94	321.33	Fb	419.985	209.21	Ub	102.29
E	MSTRG.2163		MSTRG.2096	MSTRG.2440	10.68	10.15	Ub	22.245	21.4	Ub	29.015	15.605	Fb	48.64	7.075	Fb	9.99	Ub	16.935	21.055	Ub	6.55	6.84	Ub	22.485	16.695	Fb	17	20.84	Ub	25.75	26.13	Ub	27.465	27.11	Ub	12.425	15.43	Ub	30.435	25.74	Ub	53.345	14.805	Fb	68.125	4.39	Fb	10.035
E	MSTRG.2160		MSTRG.2092	MSTRG.2441	4.01	3.995	Ub	7.99	9.58	Ub	8.3	8.605	Ub	11.7	11.685	Mb	3.285	Ub	5.58	6.54	Ub	2.95	3.29	Ub	6.68	5.505	Fb	6.45	7.17	Ub	9.305	8.89	Ub	6.745	8.565	Ub	5.195	5.745	Ub	13.42	12.075	Ub	16.26	6.53	Fb	18.525	6.36	Fb	5.3
E	MSTRG.2162		MSTRG.2095	MSTRG.2442	7.875	7.645	Ub	10.75	10.295	Ub	17.235	9.73	Ub	31.305	6.18	Fb	28.605	Mb	6.5	7.575	Ub	14.13	16.81	Ub	17.43	10.975	Fb	10.19	11.475	Ub	26.325	25.325	Ub	14.51	14.24	Ub	45.405	46.93	Ub	49.795	58.495	Ub	100.23	58.925	Fb	130.95	32.99	Fb	208.33
E	g8836		g1732	MSTRG.2443	0.26	0.165	Ub	0.55	0.865	Ub	0.935	0.49	Ub	0.24	0.155	Ub	0.085	Ub	1.785	1.195	Ub	1.47	0.52	Ub	0.295	0.64	Ub	0.77	0.71	Ub	0.2	0.25	Ub	0.57	0.65	Ub	0.41	0.465	Ub	0.855	0.445	Ub	0.19	0.495	Mb	0	0.03	Ub	0
E	g8838		g1733	MSTRG.2445	0.01	0	Ub	0.225	0.16	Ub	0.375	0.375	Ub	0	0.065	Mb	0.11	Mb	1.475	1.45	Ub	0	0.01	Ub	0.01	0.05	Ub	0.115	0.185	Ub	0.065	0.135	Ub	0.015	0	Ub	0.045	0.035	Ub	0.535	0.61	Ub	0.11	0.65	Mb	0	0.02	Ub	0.03
E	MSTRG.2165		MSTRG.2099	MSTRG.2447	1.825	2.53	Ub	12.2	38.39	Mb	9.63	65.6	Mb	27.73	50.325	Mb	1.215	Fb	2.835	3.26	Ub	0.565	0.35	Ub	1.66	18.7	Mb	1.475	1.97	Ub	33.695	34.655	Ub	4.875	14.325	Mb	5.95	9.835	Ub	24.215	36.205	Ub	46.165	36.15	Ub	59.305	34.285	Ub	1.78
E	MSTRG.2167		MSTRG.2101	MSTRG.2449	1.525	2.715	Mb	6.46	32.49	Mb	6.3	25.65	Mb	15.59	14.055	Mb	0.375	Fb	2.34	2.485	Ub	0.525	0.315	Ub	1.625	11.14	Mb	1.13	0.98	Ub	15.84	16.535	Ub	1.865	6.895	Mb	2.065	3.915	Ub	4.93	15.685	Mb	11.51	26.52	Mb	12.58	22.27	Mb	0.77
E	MSTRG.1907		MSTRG.1838	MSTRG.2695	3.19	2.915	Ub	18.79	19.63	Ub	14.375	14.915	Ub	0.275	4.675	Mb	1.605	Mb	14.4	9.4	Ub	24.25	13.28	Ub	5.595	16.635	Mb	16.475	30.095	Ub	12.32	8.3	Ub	7.03	4.62	Ub	4.35	6.65	Ub	15.13	18.43	Ub	5.33	23.905	Mb	0.17	9.88	Mb	8.73
E	MSTRG.1906		MSTRG.1837	MSTRG.2697	7.11	4.815	Ub	0.795	0.28	Ub	4.09	1.215	Fb	0	0	Ub	0	Ub	0	0	Ub	0	0	Ub	4.015	3.83	Ub	13.065	7.475	Fb	0	0.48	Ub	13.135	7.18	Ub	5.705	3.675	Ub	0.88	0.565	Ub	3.765	6.48	Ub	0.14	0.1	Ub	2.44
E	MSTRG.1905		MSTRG.1836	MSTRG.2698	6.495	6.54	Ub	0.835	0.3	Ub	12.675	7.865	Ub	0	0.115	Ub	0.08	Ub	0.03	0	Ub	0	0.06	Ub	4.79	14.125	Mb	42.46	49.61	Ub	0	0.41	Ub	3.15	2.46	Ub	4.405	1.01	Fb	1.435	0.62	Ub	8.435	14.005	Mb	0.25	0.19	Ub	3.515
E	MSTRG.1904		MSTRG.1835	MSTRG.2699	7.385	16.21	Mb	3.585	2.725	Ub	22.52	12.755	Ub	0	0.03	Ub	0.07	Ub	0	0.02	Ub	0	0.1	Ub	25.9	37.265	Ub	74.185	74.555	Ub	0	0.16	Ub	1.25	1.37	Ub	8.045	4.24	Fb	0.09	0.15	Ub	4.01	11.995	Mb	0.08	0.16	Ub	3.375
E	MSTRG.1903		MSTRG.1834	MSTRG.2700	0.65	1.31	Ub	23.72	12.895	Fb	3.085	1.18	Ub	0.095	0	Ub	0	Ub	0.105	0.265	Ub	0.05	0.035	Ub	1.865	3.12	Ub	8.195	7.58	Ub	10.81	2.755	Ub	0.475	0.52	Ub	0.19	0.955	Ub	65.315	48.52	Ub	0.185	1.05	Mb	0.04	0.32	Mb	0.41
E	MSTRG.1901		MSTRG.1831	MSTRG.2702	3.745	3.625	Ub	11.41	19.09	Mb	8.925	10.27	Ub	24.69	6.76	Fb	2.735	Fb	8.99	10.195	Ub	6.02	7.185	Ub	7.52	8.685	Ub	4.07	4.915	Ub	16.655	16.39	Ub	4.535	7.745	Ub	3.365	4.82	Ub	11.24	12.18	Ub	15.93	7.955	Fb	19.865	5.645	Fb	2.315
E	MSTRG.1900		MSTRG.1830	MSTRG.2703	35.065	35.215	Ub	99.875	194.77	Mb	62.505	144.6	Mb	197.18	244.745	Mb	51.015	Ub	44.985	52.2	Ub	32.89	44.03	Ub	79.645	87.905	Ub	41.895	43.24	Ub	175.675	166.77	Ub	48.375	77.73	Ub	32.935	56.555	Ub	107.44	159.82	Mb	80.865	111.085	Mb	92.4	182.56	Mb	48.62
E	MSTRG.1899		MSTRG.1829	MSTRG.2704	505.185	589.11	Ub	373.47	447.35	Ub	713.6	420.885	Ub	348.135	220.88	Ub	241.675	Mb	1049.7	1249.55	Ub	258.075	279.22	Ub	1178.97	801.265	Fb	1126.76	899.435	Ub	428.325	444.355	Ub	276.365	255.61	Ub	680.45	641.05	Ub	426.115	549.24	Ub	411.385	440.105	Ub	206.9	201.05	Mb	196.41
E	MSTRG.1897		MSTRG.1826	MSTRG.2706	547.025	503.63	Ub	31.44	23.1	Ub	251.33	182.705	Ub	0.09	0.4	Ub	0.445	Ub	29.43	22.445	Ub	19.355	37.54	Ub	563.225	525.63	Ub	750.03	1204.32	Ub	0.525	5	Ub	381.875	326.435	Ub	299.095	283.43	Ub	38.255	28.79	Ub	38.425	126.51	Mb	0.24	0.515	Mb	11.03
E	MSTRG.1895		MSTRG.1825	MSTRG.2707	3.44	3.665	Ub	5.125	6.255	Ub	14.615	5.3	Fb	65.005	3.705	Fb	1.85	Fb	7.905	9.535	Ub	5.09	7.725	Ub	13.975	5.91	Fb	7.4	6.565	Ub	8.205	8.57	Ub	5.92	6.695	Ub	6.84	6.695	Ub	8.255	9.695	Ub	37.535	8.47	Fb	65.625	3.99	Fb	1.45
E	MSTRG.1894		MSTRG.1824	MSTRG.2708	32.94	31.99	Ub	78.64	86.625	Ub	90.36	36.075	Fb	106.425	19.265	Fb	20.97	Ub	29.69	32.755	Ub	17.075	17.345	Ub	92.89	46.22	Fb	46.635	45.62	Ub	179.55	163.345	Ub	49.635	56.775	Ub	42.32	53.7	Ub	92.46	104.29	Ub	115.925	49.445	Fb	147.54	26.485	Fb	23.84
E	MSTRG.1892		MSTRG.1821	MSTRG.2710	0	0.065	Ub	1.09	12.24	Mb	0.225	10.195	Mb	0	18.07	Mb	0.025	Ub	0.335	0.275	Ub	0.89	0.79	Ub	0	6.705	Mb	0.015	0.1	Ub	0	0	Ub	0.025	0.995	Mb	3.715	5.7	Ub	23.4	18.5	Ub	12.695	7.1	Fb	9.14	6.18	Mb	1.7
E	MSTRG.1888		MSTRG.1817	MSTRG.2713	12.425	15.685	Ub	25.975	54.975	Mb	77.7	68.6	Ub	76.58	33.615	Ub	5.805	Fb	41.035	47.82	Ub	74.755	103.245	Ub	58.96	36.39	Fb	33.095	30.09	Ub	42.945	39.515	Ub	8.77	18.91	Mb	15.81	17.33	Ub	23.27	30.58	Ub	62.75	41.615	Fb	35.125	18.555	Ub	3.72
E	MSTRG.1887		MSTRG.1816	MSTRG.2714	1.39	2.1	Ub	2.9	14.865	Mb	4.055	17.625	Mb	2.44	9.645	Mb	0.525	Ub	0.88	0.715	Ub	3.68	1.015	Ub	0.565	4.955	Mb	1.16	1.63	Ub	0.57	0.695	Ub	4.585	5.81	Ub	1.97	3.31	Ub	1.695	5.51	Mb	2.51	9.7	Mb	1.965	5.895	Mb	0.965
E	MSTRG.1886		g1510	MSTRG.2715	34.65	52.63	Mb	0.04	0	Ub	41.85	19.89	Fb	0.08	0	Ub	0	Ub	0.15	0.035	Ub	0.355	0.84	Ub	105.095	79.035	Fb	127.51	115.645	Ub	0	0.1	Ub	6.73	4.22	Ub	9.455	4.2	Ub	0.08	0	Ub	4.6	6.58	Ub	0	0	Ub	0.85
E	MSTRG.1885		MSTRG.1815	MSTRG.2716	10.63	11.6	Ub	0	0.06	Ub	6.225	5.725	Ub	0	0.165	Ub	0	Ub	3.805	4.605	Ub	11.795	20.79	Ub	3.38	2.66	Ub	3.525	8.87	Ub	0	3.97	Mb	5.235	2.95	Ub	34.635	41.93	Ub	0.145	0	Ub	4.425	16.535	Mb	0.065	0	Ub	0
E	MSTRG.1884		MSTRG.1814	MSTRG.2717	111.55	123.67	Ub	0.22	0.47	Ub	97.23	83.84	Ub	0	0.28	Ub	0	Ub	71.14	52.79	Ub	210.035	267.265	Ub	42.415	27.01	Ub	58.715	133.11	Mb	0	14.975	Mb	44.63	21.75	Fb	251.505	213.55	Ub	0.055	0.1	Ub	31.55	90.74	Mb	0	0.185	Mb	0
E	MSTRG.1882		MSTRG.1813	MSTRG.2718	1.04	1.935	Ub	0.655	54.255	Mb	5.225	110.495	Mb	7.095	333.72	Mb	2.14	Ub	0.15	0.23	Ub	8.845	1.365	Fb	7.105	48.89	Mb	12.58	6.865	Ub	0.055	0.195	Ub	23.675	23.925	Ub	1.3	7.19	Mb	0.53	34.2	Mb	1.825	133.54	Mb	3.52	632.055	Mb	3.78
E	MSTRG.1881		MSTRG.1812	MSTRG.2719	1.685	2.04	Ub	1.265	2.185	Ub	0	0.045	Ub	0	0	Ub	0	Ub	0.57	0.285	Ub	0	0	Ub	0	0	Ub	0	0	Ub	19.88	20.98	Ub	0.105	0.145	Ub	2.02	3.69	Ub	0.905	0.89	Ub	0	0.23	Ub	0	0	Ub	0
E	MSTRG.1880		MSTRG.1811	MSTRG.2720	16.78	19.635	Ub	29.605	56.665	Mb	62.42	40.535	Ub	69.6	22.855	Fb	15.63	Ub	14.425	12.29	Ub	8.755	10.6	Ub	83.485	39.1	Fb	16.16	18.96	Ub	72.66	65.04	Ub	20.265	26.795	Ub	14.555	16.39	Ub	24.58	25.975	Ub	81.61	14.24	Fb	62.795	4.32	Fb	11.56
E	MSTRG.1877		MSTRG.1808	MSTRG.2723	204.76	179.565	Ub	370.805	281.795	Fb	199.945	301.4	Mb	837.57	258.195	Fb	1532.32	Mb	162.215	183.76	Ub	101.045	97.545	Ub	290.345	550.015	Ub	248.31	255.85	Ub	633.695	468.855	Ub	228.655	232.525	Ub	225.835	268	Ub	408.185	377.115	Ub	271.015	269.065	Ub	475.58	203.735	Fb	1964.09
E	MSTRG.1876		MSTRG.1807	MSTRG.2724	4.54	4.805	Ub	15.16	22.51	Mb	7.215	10.22	Mb	14.46	5.185	Fb	2.265	Fb	6.875	7.375	Ub	3.525	2.945	Ub	4.68	7.69	Ub	2.93	4.56	Ub	22.74	22.08	Ub	6.21	7.6	Ub	5.925	7.01	Ub	16.445	16.735	Ub	18.925	6.175	Fb	17.525	8.305	Ub	3.715
E	MSTRG.1875		MSTRG.1806	MSTRG.2725	1.27	1.72	Ub	6.11	18.335	Mb	5.31	17.81	Mb	7.865	11.725	Mb	0.45	Fb	2.23	2.14	Ub	0.8	0.44	Ub	1.75	5.575	Mb	1.32	2.07	Ub	8.675	8.91	Ub	2.39	3.18	Ub	2.75	4.685	Ub	8.245	13.565	Mb	19.17	15.045	Ub	13.46	10.755	Mb	0.93
E	MSTRG.1874		MSTRG.1805	MSTRG.2726	2.085	3.305	Ub	7.93	28.035	Mb	18.815	19.895	Ub	93.805	19.06	Fb	0.365	Fb	3.415	4.265	Ub	1.625	1.455	Ub	15.28	8.84	Fb	2.1	1.675	Ub	18.935	19.145	Ub	1.845	9.72	Mb	2.57	3.535	Ub	1.62	8.135	Mb	33.78	8.02	Fb	42.685	6.405	Fb	0.45
E	MSTRG.1873		MSTRG.1803	MSTRG.2729	17.445	20.52	Ub	67.31	111.64	Mb	55.86	55.12	Ub	73.7	29.705	Fb	16.955	Ub	42.8	47.265	Ub	12.505	6.435	Ub	10.2	46.395	Mb	24.94	35.85	Ub	100.545	102.965	Ub	44.405	64.415	Ub	9.115	13.67	Ub	30.56	29.055	Ub	22.045	12.785	Fb	12.555	4.98	Fb	4.495
E	MSTRG.1872		MSTRG.1802	MSTRG.2730	20.565	22.33	Ub	97.275	141.5	Ub	101.275	295.205	Mb	141.355	262.035	Mb	22.535	Fb	66.34	65.855	Ub	23.125	18.285	Ub	49.725	103.13	Ub	32.045	36.92	Ub	111.955	108.585	Ub	46.56	61.045	Ub	10.755	15.835	Ub	37.28	54.145	Ub	57.11	48.21	Ub	42.375	32.655	Mb	7.32
E	MSTRG.1070		MSTRG.992	MSTRG.2961	0.555	0.815	Ub	33.26	16.03	Fb	3.845	4.5	Ub	0.005	0.125	Mb	0.02	Ub	34.485	37.48	Ub	1.34	1.13	Ub	0.03	0.2	Mb	0.06	0.27	Ub	7.465	6.67	Ub	0.2	0.105	Ub	1.495	1.73	Ub	42.355	41.2	Ub	1.725	8.785	Mb	0	0.04	Mb	0
E	MSTRG.1072		MSTRG.995	MSTRG.2962	0	0	Ub	0	0	Ub	0	438.67	Mb	0.125	6.1	Mb	2573.05	Mb	0	0	Ub	0	0	Ub	0.04	1074.53	Mb	0	22.02	Mb	0	0	Ub	0	0	Ub	0	0	Ub	0.09	0	Ub	0	368.235	Mb	0	7.61	Mb	2006.32
E	MSTRG.1073		MSTRG.996	MSTRG.2963	51.045	52.64	Ub	70.36	46.095	Fb	95.47	66.55	Ub	8.445	8.16	Mb	20.845	Mb	150.62	178.535	Ub	82.345	100.075	Ub	138.805	110.315	Fb	117.33	156.725	Ub	211.56	183.715	Ub	34.86	26.725	Ub	26.955	23.57	Ub	47.46	36.305	Ub	19.89	38.495	Mb	1.965	4	Mb	10.74
E	MSTRG.1075		MSTRG.1000	MSTRG.2966	7.705	6.965	Ub	25.245	29.6	Ub	37.67	20.15	Fb	55.205	13.09	Fb	6.245	Fb	14.41	17.765	Ub	23.005	27.795	Ub	26.695	12.475	Fb	12.06	14.71	Ub	39.025	36.8	Ub	11.49	15.475	Ub	4.32	5.295	Ub	11.035	9.14	Ub	31.44	15.945	Fb	31.82	10.75	Fb	4.745
E	MSTRG.1076		MSTRG.1001	MSTRG.2967	4.375	4.36	Ub	5.87	4.175	Ub	4.245	1.24	Fb	0	0.375	Mb	0.22	Mb	11.49	10.14	Ub	3.49	1.3	Ub	1.085	4.87	Mb	10.3	5.815	Fb	0.11	0.285	Ub	8.055	9.145	Ub	6.47	6.215	Ub	3.455	7.29	Ub	1.45	4.34	Mb	0.02	4.025	Mb	0.24
E	MSTRG.1079		MSTRG.1003	MSTRG.2969	185.98	214.11	Ub	393.21	400.93	Ub	185.15	517.87	Mb	122.65	215.885	Mb	551.875	Mb	177.405	157.455	Ub	86.25	31.14	Fb	75.395	706.54	Mb	183.46	251	Ub	665.99	480.555	Ub	291.48	246.295	Ub	154.885	182.395	Ub	237.34	226.135	Ub	186.065	186.965	Ub	146.14	77.325	Ub	396.645
E	MSTRG.1080		MSTRG.1005	MSTRG.2970	4.105	4.08	Ub	9.945	21.5	Mb	27.505	88.13	Mb	26.065	82.395	Mb	3.295	Fb	25.31	31.785	Ub	25.4	17.15	Ub	9.335	26.345	Mb	13.51	21.525	Ub	12.525	13.905	Ub	8.495	12.76	Ub	7.905	10.04	Ub	18.205	27.9	Mb	32.995	69.04	Mb	38.42	73.87	Mb	3.845
E	MSTRG.1081		MSTRG.1007	MSTRG.2972	4.86	6.16	Ub	19.37	33.285	Mb	15.365	17.885	Ub	18.32	6.85	Fb	2.635	Fb	9.325	9.335	Ub	2.435	1.33	Ub	2.405	11.825	Mb	4.68	6.355	Ub	15.81	15.69	Ub	7.75	12.57	Ub	4.54	10	Ub	15.665	37.34	Mb	18.945	31.76	Mb	13.68	19.65	Mb	2.435
E	MSTRG.1082		MSTRG.1008	MSTRG.2973	2.63	3.7	Mb	8.065	17.945	Mb	16.125	8.165	Fb	50	3.895	Fb	1.03	Fb	4.82	4.585	Ub	1.17	0.82	Ub	3.86	5.79	Ub	3.285	4.015	Ub	22.63	24.82	Ub	6.58	9.535	Ub	3.58	5.615	Ub	7.86	12.23	Ub	50.06	15.69	Fb	65.03	9.625	Fb	1.105
E	MSTRG.1083		MSTRG.1009	MSTRG.2974	16.785	23.095	Ub	28.44	105.115	Mb	60.2	102.325	Mb	59.755	56.19	Mb	1.87	Fb	35.93	25.69	Ub	21.43	5.635	Ub	11.655	56.93	Mb	46.815	35.735	Fb	20.63	20.725	Ub	27.44	28.935	Ub	11.115	11.285	Ub	16.515	28.515	Mb	41.215	43.355	Ub	31.815	38.355	Mb	5.515
E	MSTRG.1086		MSTRG.1011	MSTRG.2976	1371.33	1422.67	Ub	2376.24	2092.71	Ub	2001.96	582.8	Fb	817.01	108.55	Fb	485.79	Mb	1748.15	1270.62	Ub	712.025	332.515	Ub	1160.92	1087.51	Ub	1300.84	948.735	Fb	2976.25	3044.76	Ub	1203.33	1091.71	Ub	1245.53	1317.36	Ub	1532.29	1350.23	Ub	1592.99	400.73	Fb	1199.67	168.695	Fb	361.43
E	MSTRG.787		MSTRG.704	MSTRG.2977	8.145	10.215	Ub	44.05	59.88	Ub	62.665	43.455	Ub	126.915	20.34	Fb	4.31	Fb	45.625	52.805	Ub	7.745	5.97	Ub	23.34	21.23	Ub	12.355	13.15	Ub	48.21	44.975	Ub	12.585	20.155	Ub	7.575	8.955	Ub	20.69	24.725	Ub	60.495	21.22	Fb	73.095	9.945	Fb	5.195
E	MSTRG.788		MSTRG.705	MSTRG.2978	17.815	13.495	Ub	27.375	29.655	Ub	55.465	19.31	Fb	78.475	9.695	Fb	11.415	Fb	22.515	22.07	Ub	13.185	10.16	Ub	45.415	20.715	Fb	26.035	28.51	Ub	35.76	34.915	Ub	21.685	25.735	Ub	18.72	18.815	Ub	35.37	33.45	Ub	53.68	20.87	Fb	47.93	9.34	Fb	23.73
E	MSTRG.789		MSTRG.706	MSTRG.2979	9.135	9.635	Ub	21.36	17.94	Ub	40.195	12.24	Fb	33.305	3.76	Fb	8.205	Ub	8.89	9.485	Ub	7.28	6.49	Ub	32.445	10.245	Fb	15.24	16.27	Ub	42.155	40.35	Ub	17.77	20.555	Ub	5.98	8.97	Ub	16.095	14.15	Ub	25.39	6.96	Fb	14.22	2.48	Fb	3.66
E	MSTRG.790		MSTRG.707	MSTRG.2980	3.89	3.375	Ub	11.14	11.945	Ub	8.44	8.505	Ub	13.7	4.05	Fb	4.84	Ub	6.34	6.88	Ub	2.85	1.965	Ub	4	8.005	Ub	6.24	9.665	Ub	17.785	17.24	Ub	10.15	11.19	Ub	5.87	9.015	Ub	15.085	12.48	Ub	23.94	10.86	Fb	20.95	2.905	Fb	8.485
E	MSTRG.2021		MSTRG.1962	MSTRG.3331	0.1	0.065	Ub	2.665	13.145	Mb	1.42	28.88	Mb	0.1	15.675	Mb	0.2	Mb	3.455	3.49	Ub	0.205	0.07	Ub	0.005	7.64	Mb	0.02	0.015	Ub	1.765	1.565	Ub	0.015	0.655	Mb	0.3	0.42	Ub	3.915	4.165	Ub	0.695	4.65	Mb	0	1.575	Mb	0.015
E	MSTRG.2018		MSTRG.1960	MSTRG.3333	0	0.16	Ub	0	94.275	Mb	0	179.925	Mb	0	354.16	Mb	3.245	Mb	0	0	Ub	0	0	Ub	0	130.895	Mb	0	0	Ub	0	0	Ub	0	3.51	Mb	0	4.15	Mb	0	52.795	Mb	0	144.105	Mb	0	228.55	Mb	2.405
E	MSTRG.2016		MSTRG.1958	MSTRG.3335	0	0	Ub	0	0.215	Ub	15.735	23.77	Ub	0	0.3	Ub	0	Ub	559.655	896.01	Ub	0.09	0.06	Ub	0	0.07	Ub	0	0	Ub	0.135	0	Ub	0	0	Ub	0	0	Ub	0	0	Ub	13.89	56.755	Mb	0	0.715	Mb	0.12
E	MSTRG.2015		MSTRG.1957	MSTRG.3336	0	0	Ub	0	3.375	Mb	31.845	62.965	Ub	0.32	15.01	Mb	0	Ub	771.44	949.17	Ub	0	0	Ub	0	1.875	Mb	0	0	Ub	0.22	0.2	Ub	0	0.165	Ub	0	0	Ub	0	0	Ub	15.235	53.54	Mb	0	0.245	Ub	0
E	MSTRG.2010		MSTRG.1953	MSTRG.3337	118.595	117.85	Ub	237.82	280.615	Ub	419.385	228.45	Fb	361.845	172.16	Ub	65.26	Ub	129.825	118.97	Ub	41.975	24.16	Ub	111.12	125.21	Ub	159.25	169.175	Ub	666.41	642.035	Ub	200.59	203.915	Ub	177.74	179.25	Ub	377.56	355.8	Ub	555.675	199.84	Fb	494.815	143.07	Fb	87.975
E	MSTRG.2009		MSTRG.1952	MSTRG.3339	13.675	17.7	Ub	55.46	62.935	Ub	54.44	30.84	Ub	204.405	99.435	Ub	27.45	Fb	8.75	12.34	Ub	8.475	9.72	Ub	65.7	19.22	Fb	18.585	16.205	Ub	163.765	170.46	Ub	14.235	26.385	Mb	28.36	39.665	Ub	97.07	94.8	Ub	203.865	43.94	Fb	267.32	103.985	Fb	71.84
E	MSTRG.2007		MSTRG.1950	MSTRG.3340	0	0	Ub	0	8.205	Mb	0	24.685	Mb	0	16.25	Mb	0.22	Mb	0	0	Ub	0	0	Ub	0	7.985	Mb	0	0	Ub	0	0	Ub	0	0.42	Mb	0	1.52	Mb	0	13.7	Mb	0	39.57	Mb	0	35.77	Mb	0.4
E	MSTRG.2004		MSTRG.1947	MSTRG.3342	96.56	109.44	Ub	116.9	402.845	Mb	64.47	53.975	Ub	0.405	1.32	Mb	1.095	Mb	160.005	199.36	Ub	112.655	58.755	Ub	16.01	129.355	Mb	110.555	228.89	Ub	246.275	302.655	Ub	308.67	292.495	Ub	168.27	175.35	Ub	89.8	85.88	Ub	3.915	30.31	Mb	0.22	1.945	Mb	0.845
E	MSTRG.2003		MSTRG.1946	MSTRG.3343	69.145	82.7	Ub	139.65	149.615	Ub	42.835	25.24	Ub	0.03	0.135	Ub	0.19	Ub	40.23	68.595	Mb	37.515	61.68	Ub	64.465	88.73	Ub	114.45	149.585	Ub	2.365	3.695	Ub	79.175	46.88	Fb	11.33	41.71	Mb	136.01	98.68	Ub	2.235	1.715	Ub	0	0.135	Ub	0.45
E	MSTRG.2000		MSTRG.1942	MSTRG.3346	0	0.135	Ub	0	31.295	Mb	0.115	38.905	Mb	0	25.675	Mb	0.44	Ub	0	0	Ub	0	0	Ub	0	17.285	Mb	0	0	Ub	0	0	Ub	0	4.05	Mb	0	2.12	Mb	0.095	18.585	Mb	0	55.185	Mb	0	39.625	Mb	0.815
E	MSTRG.3798		MSTRG.3635	MSTRG.3418	10.085	8.685	Ub	38.12	13.495	Fb	14.735	10.93	Ub	2.32	0.37	Fb	0.09	Fb	13.995	10.88	Ub	21.025	31.21	Ub	3.605	4.695	Ub	17.705	12.32	Ub	146.745	151.005	Ub	13.575	10.975	Ub	11.655	14.835	Ub	27.27	17.945	Ub	5.73	13.17	Mb	0.11	0.4	Mb	0.13
E	MSTRG.3797		MSTRG.3634	MSTRG.3419	0	0	Ub	0.065	0.125	Ub	16.74	11.705	Ub	0	0	Ub	0	Ub	50.66	64.73	Ub	52.995	81.035	Ub	12.005	14.895	Ub	18.56	23.1	Ub	0.055	0.155	Ub	0.02	0	Ub	0.29	0	Ub	1.655	1.41	Ub	2.42	9.975	Mb	0	0.065	Ub	0
E	MSTRG.3795		MSTRG.3633	MSTRG.3420	0	0.05	Ub	0.65	0.555	Ub	71.785	54.345	Ub	0	0.305	Ub	0.095	Ub	126.65	202.925	Ub	118.33	193.64	Ub	32.46	52.765	Ub	82.64	110.115	Ub	0.27	0.145	Ub	0.55	0.18	Ub	0.08	0.28	Ub	0	4.075	Mb	6.705	30.72	Mb	0	18.265	Mb	0.45
E	MSTRG.3794		MSTRG.3632	MSTRG.3421	0	0.045	Ub	0	0.05	Ub	5.27	4.825	Ub	0.175	1.345	Mb	0.085	Ub	19.52	43.88	Mb	5.755	3.955	Ub	0.63	0.72	Ub	1.235	1.315	Ub	0	0	Ub	0.215	0	Ub	0	0	Ub	0	0	Ub	1.655	16.125	Mb	0	0.73	Mb	0
E	MSTRG.3793		MSTRG.3631	MSTRG.3422	19.155	17.855	Ub	14.905	17.845	Ub	57.44	28.295	Fb	67.66	13.37	Fb	9.7	Fb	21.295	19.635	Ub	11.43	7.095	Ub	19.395	31.465	Ub	71.985	71.59	Ub	33.485	30.515	Ub	71.03	65.855	Ub	19.335	27.395	Ub	26.705	29.315	Ub	89.09	32.81	Fb	68.125	17.345	Fb	9.815
E	MSTRG.3792		MSTRG.3630	MSTRG.3423	23.615	19.085	Ub	71.955	84.725	Ub	28.86	79.86	Mb	28.3	72.52	Mb	2.665	Fb	21.65	22.115	Ub	9.755	8.74	Ub	27.21	35.685	Ub	28.3	34.155	Ub	90.535	81.355	Ub	70.71	64.425	Ub	21.84	39.15	Ub	85.04	81.62	Ub	46.665	65.57	Mb	37.42	64.425	Mb	3.42
E	MSTRG.3791		MSTRG.3629	MSTRG.3424	353.325	355.915	Ub	353.865	283.93	Fb	310.835	200.86	Ub	137.455	52.21	Fb	157.36	Mb	605.545	473.65	Ub	483.435	389.275	Ub	449.675	480.525	Ub	335.84	439.62	Ub	439.96	447.32	Ub	293.775	300.445	Ub	312.23	314.585	Ub	337.245	274.96	Ub	255.315	211.935	Ub	186.105	42.36	Fb	177.26
E	MSTRG.3790		MSTRG.3628	MSTRG.3425	3.545	4.39	Ub	8.51	9.995	Ub	59.625	9.2	Fb	75.305	3.925	Fb	7.955	Fb	7.725	7.995	Ub	2.98	3.255	Ub	39.795	10.86	Fb	10.76	12.085	Ub	45.06	41.845	Ub	10.31	12.455	Ub	6.39	8.825	Ub	14.895	12.635	Ub	59.68	7.075	Fb	57.81	2	Fb	8.795
E	MSTRG.3788		g2910	MSTRG.3426	2.335	2.305	Ub	0.055	0.145	Ub	0	0.17	Ub	0.205	0.315	Ub	0	Ub	0.065	0	Ub	0	0.05	Ub	0.035	0	Ub	0.04	0.145	Ub	0.085	0.155	Ub	1.37	1.035	Ub	0.73	0.29	Ub	0.11	0.27	Ub	0.115	0.07	Ub	0.025	0.1	Ub	0
E	MSTRG.3787		MSTRG.3626	MSTRG.3427	1.675	2.365	Ub	14.95	19.14	Ub	19.43	14.89	Ub	37.68	6.1	Fb	1.225	Fb	19.79	23.8	Ub	2.4	1.255	Ub	3.75	3.94	Ub	3.76	5.165	Ub	18.405	19.44	Ub	7.43	12.405	Mb	3.375	6.06	Ub	31.715	33.995	Ub	37.205	24.535	Fb	37.29	10.42	Fb	1.86
E	MSTRG.3786		MSTRG.3625	MSTRG.3428	4.64	5.005	Ub	11.3	18.545	Mb	14.395	10.57	Ub	16.12	4.72	Fb	1.255	Fb	7.725	9.36	Ub	3.34	1.615	Ub	5.085	10.555	Ub	7.925	10.84	Ub	18.15	18.56	Ub	8.695	10.45	Ub	7.53	10.03	Ub	14.01	16.98	Ub	30.495	12.055	Fb	23.12	6.725	Fb	1.765
E	MSTRG.2495		MSTRG.2351	MSTRG.3429	8.08	8.83	Ub	19.18	34.445	Mb	14.88	19.515	Mb	29.43	10.57	Fb	8.16	Ub	9.255	8.36	Ub	7.36	6.255	Ub	11.7	17.455	Ub	12.56	15.145	Ub	36.57	35.645	Ub	19.065	23.635	Ub	8.195	13.46	Ub	22.405	30.65	Ub	40.13	20.04	Fb	40.87	11.835	Fb	8.73
E	MSTRG.2494		MSTRG.2350	MSTRG.3430	4.755	4.68	Ub	11.475	18.33	Ub	11.52	11.065	Ub	16.825	5.28	Fb	1.685	Fb	8.605	8.65	Ub	4.94	4.205	Ub	8.325	10.115	Ub	5.325	7.57	Ub	15.055	13.915	Ub	7.72	8.71	Ub	4.55	5.78	Ub	8.79	8.64	Ub	24.235	6.7	Fb	20.46	2.09	Fb	3.86
E	MSTRG.2493		MSTRG.2349	MSTRG.3431	4.67	5.045	Ub	13.86	9.65	Ub	19.28	4.495	Fb	57.105	2.605	Fb	0.21	Fb	4.01	4.99	Ub	4.8	4.565	Ub	13.55	4.9	Fb	13.235	7.635	Fb	38.72	31.135	Ub	14.845	19.045	Ub	7.685	11.94	Ub	23.945	19.755	Ub	55.965	5.455	Fb	60.395	2.335	Fb	1.225
E	MSTRG.2492		MSTRG.2347	MSTRG.3432	60.47	55.88	Ub	150.37	128.81	Ub	135.435	81.265	Ub	172.415	30.83	Fb	44.8	Ub	107.775	120.225	Ub	43.865	32.125	Ub	122.07	108.82	Ub	152.04	157.2	Ub	161.275	150.215	Ub	149.675	141.74	Ub	94.42	129.62	Ub	279.75	250.3	Ub	273.535	119.675	Fb	242.59	54.33	Fb	96.665
E	MSTRG.2491		MSTRG.2346	MSTRG.3433	8.935	11.04	Ub	17.37	24.52	Ub	98.05	18.415	Fb	265.21	27.15	Fb	8.295	Fb	6.57	5	Ub	3.345	4.745	Ub	97.52	11.805	Fb	18.6	14.865	Ub	80.54	83.45	Ub	15.005	20.76	Ub	11.37	13.32	Ub	14.73	16.21	Ub	156.095	18.065	Fb	247.79	20.485	Fb	7.02
E	MSTRG.2490		MSTRG.2345	MSTRG.3434	6.705	6.075	Ub	22.85	24.08	Ub	13.595	11.985	Ub	28.075	9.575	Fb	2.29	Fb	11.35	12.995	Ub	4.55	5.81	Ub	16.32	9.57	Fb	6.825	8.415	Ub	33.81	30.43	Ub	8.925	10.85	Ub	7.14	13.68	Ub	27.8	26.24	Ub	48.975	14.555	Fb	59.555	6.005	Fb	1.39
E	MSTRG.2488		MSTRG.2342	MSTRG.3435	15.905	15.455	Ub	43.885	42.215	Ub	61.775	70.33	Ub	74.605	57.565	Mb	7.885	Fb	34.55	39.075	Ub	17.215	16.84	Ub	45.785	32.525	Fb	21.185	26.255	Ub	51.305	49.165	Ub	54.755	53.92	Ub	20.82	39.015	Ub	83	81.45	Ub	128.275	124.135	Ub	95.745	102.55	Mb	13.84
E	MSTRG.2487		MSTRG.2341	MSTRG.3437	33.015	36.455	Ub	16.25	32.135	Mb	68.315	83.375	Ub	7.495	93.865	Mb	10.865	Mb	80.395	79.025	Ub	100.8	87.975	Ub	66.68	61.18	Ub	113.25	47.76	Fb	17.865	17.525	Ub	21.065	19.945	Ub	15.825	10.925	Ub	7.51	12.325	Ub	5.465	23.635	Mb	1.795	23.285	Mb	1.13
E	MSTRG.2486		MSTRG.2340	MSTRG.3438	0.33	0.585	Ub	0	1.695	Mb	0.445	4.585	Mb	0.825	9.4	Mb	0.09	Ub	0.07	0.125	Ub	0.455	0.215	Ub	0.095	0.915	Mb	0.35	0	Ub	0.25	0.185	Ub	0.395	0.72	Ub	0.355	2.12	Ub	0	5.805	Mb	0	18.07	Mb	0	46.25	Mb	0.645
E	MSTRG.3645		MSTRG.3498	MSTRG.3439	3.37	3.47	Ub	10.665	21.07	Mb	7.275	12.41	Mb	21.615	5.31	Fb	1.375	Fb	3.74	4.665	Ub	2.59	2.55	Ub	6.58	8.045	Ub	3.32	4.07	Ub	15.325	15.73	Ub	4.335	6.655	Ub	3.995	4.375	Ub	11.44	13.325	Ub	26.4	9.225	Fb	32.09	4.155	Fb	1.9
E	MSTRG.3644		MSTRG.3497	MSTRG.3440	0.475	0.85	Ub	9.225	7.56	Ub	2.295	3.66	Mb	0.29	1.065	Mb	0.035	Ub	11.02	12.94	Ub	0.89	1.415	Ub	0.085	0.695	Mb	0.06	0.07	Ub	12.825	14.505	Ub	0.04	1.1	Mb	0.735	1.21	Ub	9.135	7.62	Ub	1.025	6.585	Mb	0.16	1.505	Mb	0
E	MSTRG.3643		MSTRG.3496	MSTRG.3441	0.85	0.755	Ub	4.98	6.23	Ub	3.245	8.155	Mb	3.38	12.62	Mb	0.225	Fb	5.51	8.005	Ub	1.105	1.28	Ub	1.295	2.905	Ub	0.775	0.775	Ub	4.085	4.12	Ub	1.315	1.95	Ub	0.51	0.9	Ub	4.665	6.795	Ub	1.4	12.185	Mb	2.05	34.795	Mb	0.355
E	MSTRG.3640		MSTRG.3494	MSTRG.3442	7.99	8.315	Ub	50.87	32.24	Fb	27.56	11.17	Fb	26.6	3.435	Fb	4.28	Fb	31.955	37.46	Ub	5.99	5.575	Ub	12.73	12.29	Ub	10.25	13.055	Ub	29.49	28.785	Ub	14.545	15.97	Ub	11.795	15.295	Ub	91.81	66.265	Ub	46.125	16.27	Fb	35.025	5.215	Fb	5.21
E	MSTRG.3638		MSTRG.3492	MSTRG.3443	2.85	3.775	Ub	9.835	19.94	Mb	7.47	7.84	Ub	14.905	4.5	Fb	1.28	Fb	5.56	5.445	Ub	2.3	1.27	Ub	1.985	8.485	Mb	3.38	4.745	Ub	15.16	15.465	Ub	4.865	9.465	Mb	4.275	6.245	Ub	11.33	12.865	Ub	18.035	6.495	Fb	21.235	2.915	Fb	1.875
E	MSTRG.3637		MSTRG.3491	MSTRG.3444	26.23	24.635	Ub	40.61	99.33	Mb	40.005	177.655	Mb	42.535	282.53	Mb	23.315	Mb	19.805	19.205	Ub	17.795	18.225	Ub	61.305	122.34	Ub	39.755	58.3	Ub	101.21	89.995	Ub	48.88	60.855	Ub	31.335	55.33	Ub	36.365	111.235	Mb	67.125	139.525	Mb	54.92	147.495	Mb	14.325
E	MSTRG.3636		MSTRG.3490	MSTRG.3445	2.925	2.955	Ub	10.395	18.12	Mb	6.605	6.205	Ub	12.54	4.295	Fb	0.805	Fb	3.89	4.23	Ub	1.355	1.37	Ub	5.67	6.4	Ub	2.175	2.54	Ub	17.75	16.875	Ub	2.535	6.01	Mb	3.215	4.715	Ub	9.97	11.04	Ub	15.3	5.315	Fb	15.06	3.295	Fb	0.775
E	MSTRG.3629		MSTRG.3489	MSTRG.3446	4.545	6.29	Ub	18.96	30.605	Mb	19.05	18.27	Ub	16.205	6.64	Ub	6.615	Mb	15.44	18.005	Ub	6.675	3.29	Ub	2.57	13.975	Mb	7.98	10.055	Ub	23.22	22.255	Ub	14.845	19.7	Ub	5.105	6.98	Ub	12.145	19.075	Mb	34.93	18.58	Fb	34.455	14.895	Ub	5.605
E	MSTRG.3625		MSTRG.3488	MSTRG.3447	41.625	41.055	Ub	122.51	179.44	Mb	160.575	159.33	Ub	184.305	75.42	Fb	16.995	Fb	55.32	57.37	Ub	38.35	22.86	Ub	80.67	91.245	Ub	77.695	97.825	Ub	165.85	159.31	Ub	78.32	109.25	Ub	23.265	26.175	Ub	77.875	71.95	Ub	145.745	55.79	Fb	147.76	28.155	Fb	14.13
E	MSTRG.3624		MSTRG.3487	MSTRG.3449	107.09	143.305	Ub	192.185	195.41	Ub	612.135	423.06	Ub	252.585	98.195	Ub	77.89	Ub	488.46	564.52	Ub	1246.93	1621.5	Ub	517.615	252.69	Fb	310.215	241.155	Ub	283.8	237.955	Ub	67.86	80.515	Ub	167.105	149.215	Ub	234.425	236.86	Ub	503.29	802.55	Mb	359.4	97.445	Fb	49.9
E	MSTRG.3623		MSTRG.3486	MSTRG.3451	11.645	13.12	Ub	62.09	120.88	Mb	23.47	50.235	Mb	36.525	43.735	Mb	8.155	Ub	15.39	19.48	Ub	9.06	8.75	Ub	25.45	55.89	Ub	13.79	13.32	Ub	78.175	63.405	Ub	13.455	25.865	Mb	16.885	35.345	Ub	63.17	109.99	Mb	44.13	57.01	Ub	37.62	63.81	Mb	12.24
E	MSTRG.3622		MSTRG.3485	MSTRG.3452	5.04	6.3	Ub	11.455	28.125	Mb	11.37	19.55	Mb	23.645	10.435	Ub	5.605	Ub	9.515	10.3	Ub	5.41	5.145	Ub	10.845	15.035	Ub	6.13	9.425	Ub	15.675	15.6	Ub	5.71	11.37	Mb	7.365	9.355	Ub	16.135	21.93	Ub	27.025	16.265	Fb	35.93	11.265	Fb	7.65
E	MSTRG.3621		MSTRG.3484	MSTRG.3453	0	0.1	Ub	0.055	9.76	Mb	0.43	10.93	Mb	1.055	10.48	Mb	0.155	Ub	0	0.03	Ub	0	0	Ub	0.28	8.405	Mb	0	0.025	Ub	0.025	0.02	Ub	0.04	1.07	Mb	0	0.69	Mb	0.05	9.16	Mb	0	8.715	Mb	0	10.635	Mb	0.16
E	MSTRG.3620		MSTRG.3483	MSTRG.3454	0.165	0.06	Ub	0.12	41.185	Mb	0	70.945	Mb	0	62.835	Mb	1.055	Mb	0.045	0	Ub	0.13	0	Ub	0	33.4	Mb	0.165	0.04	Ub	0	0	Ub	0.355	1.545	Mb	0	0.845	Mb	0	8.985	Mb	0	37.31	Mb	0	58.995	Mb	0.705
E	MSTRG.3619		MSTRG.3482	MSTRG.3455	1.285	1.95	Mb	16.38	9.58	Fb	3.92	1.375	Fb	0.295	0.25	Ub	0.645	Mb	16.805	10.6	Fb	7.71	3.135	Ub	0.84	2.22	Ub	1.89	2.555	Ub	4.765	3.91	Ub	2.13	2.03	Ub	3.595	3.415	Ub	44.82	34.61	Ub	1.455	3.095	Mb	0.055	0.07	Ub	0.725
E	MSTRG.3614		MSTRG.3474	MSTRG.3459	0	0	Ub	0.145	13.115	Mb	0	9.045	Mb	0	5.43	Mb	0	Ub	0	0	Ub	0	0	Ub	0	5.275	Mb	0	0	Ub	0	0.07	Ub	0.065	1.335	Mb	0	2.86	Mb	0.13	28.78	Mb	0	24.65	Mb	0	21.445	Mb	0.36
E	MSTRG.3612		MSTRG.3472	MSTRG.3460	1.92	2.035	Ub	6.645	5.705	Ub	6.025	3.31	Ub	1.615	1.135	Ub	0.385	Ub	10.235	9.55	Ub	6.965	2.795	Ub	2	3.225	Ub	4.295	4.385	Ub	11.395	11.235	Ub	4.66	4.025	Ub	3	4.49	Ub	7.885	5.345	Ub	3.15	4.26	Ub	0.805	1.48	Mb	1.495
E	MSTRG.3610		MSTRG.3469	MSTRG.3462	2.235	1.875	Ub	7.4	41.605	Mb	4.05	201.605	Mb	5.92	652.89	Mb	5.525	Ub	7.22	8.225	Ub	1.55	1.7	Ub	1.82	31.45	Mb	1.515	2.175	Ub	8.705	9.48	Ub	3.41	6.015	Mb	2.14	4.09	Ub	14.055	18.68	Ub	15.52	57.4	Mb	19.795	196.805	Mb	2.435
E	MSTRG.3609		MSTRG.3467	MSTRG.3463	17.6	15.295	Ub	63.68	35.19	Fb	19.595	5.59	Fb	1.455	1.62	Mb	1.05	Mb	41.725	48.795	Ub	14.735	16.285	Ub	24.95	24.545	Ub	71.265	49.96	Fb	4.3	4.84	Ub	42.995	61.975	Ub	32.285	32.36	Ub	54.02	32.68	Ub	10.27	8.955	Ub	0.525	18.365	Mb	1.35
E	MSTRG.3602		MSTRG.3459	MSTRG.3464	2.84	3.775	Ub	89.8	55.44	Fb	21.11	25.625	Ub	3.565	4.27	Mb	29.425	Mb	172.95	190.84	Ub	17.78	10.945	Ub	2.695	25.125	Mb	8.58	12.765	Ub	13.04	12.57	Ub	2.2	4.4	Mb	8.355	12.57	Ub	189.3	182.335	Ub	12.6	47.06	Mb	1.15	2.915	Mb	29.035
E	MSTRG.3597		MSTRG.3450	MSTRG.3471	15.21	15.165	Ub	16.76	47.495	Mb	23.45	33.6	Mb	54.01	19.48	Fb	33.005	Mb	15.37	14.005	Ub	6.6	4.87	Ub	18.945	47.045	Ub	22.25	20.875	Ub	28.345	29.06	Ub	14.65	23.195	Ub	14.65	14.15	Ub	15.815	16.69	Ub	38.255	16.83	Fb	49.05	4.365	Fb	28.48
E	MSTRG.3596		MSTRG.3449	MSTRG.3472	38.645	38.935	Ub	128.99	138.035	Ub	63.52	68.73	Ub	60.725	52.05	Mb	140.43	Mb	46.675	58.045	Ub	26.235	34.665	Ub	69.09	77.035	Ub	49.04	45.18	Ub	90.11	93.475	Ub	54.565	75.685	Ub	28.47	36.675	Ub	118.825	131.705	Ub	52.045	69.01	Mb	27.315	53.915	Mb	77.575
E	MSTRG.3595		MSTRG.3448	MSTRG.3473	5.39	5	Ub	25.095	27.365	Ub	20.98	16.415	Ub	34.655	8.215	Fb	26.7	Mb	13.09	16.485	Ub	3.295	2.57	Ub	9.73	11.275	Ub	6.43	8.75	Ub	36.51	34.045	Ub	15.425	15.785	Ub	5.345	8.31	Ub	25.43	26.445	Ub	58.03	22.755	Fb	37.72	5.645	Fb	48.95
E	MSTRG.3594		MSTRG.3447	MSTRG.3474	2.99	2.73	Ub	3.88	3.555	Ub	12.34	4.075	Fb	19.445	2.45	Fb	9.02	Ub	3.715	5.1	Ub	4.845	4.67	Ub	13.415	3.02	Fb	7.09	6.22	Ub	10.87	10.42	Ub	4.55	5.665	Ub	3.115	3.765	Ub	4.225	3.88	Ub	12.605	5.52	Fb	19.32	5.82	Fb	17.985
E	MSTRG.3593		MSTRG.3446	MSTRG.3475	10.82	10.56	Ub	20.035	18.34	Ub	21.47	13.515	Ub	26.005	5.82	Fb	7.165	Ub	13.54	15.955	Ub	10.11	10.51	Ub	23.33	17.655	Fb	14.855	19.67	Ub	29.47	29.205	Ub	16.61	18.375	Ub	10.815	10.525	Ub	14.965	15.05	Ub	35.52	14.235	Fb	49.44	7.81	Fb	7.7
E	MSTRG.3592		MSTRG.3445	MSTRG.3476	8.98	10.225	Ub	20.505	37.46	Mb	39.855	35.14	Ub	88.015	43.86	Ub	6.255	Fb	29.975	28.67	Ub	51.83	50.035	Ub	42.89	21.365	Fb	13.5	12.4	Ub	30.175	28.875	Ub	9.07	13.725	Ub	8.44	9.87	Ub	15.655	16.1	Ub	28.935	861.385	Mb	37.715	678.355	Mb	17.17
E	MSTRG.3539		MSTRG.3392	MSTRG.3480	6.35	5.135	Ub	30.875	38.99	Ub	9.955	42.755	Mb	25.8	39.715	Mb	0.825	Fb	7.335	7.77	Ub	2.425	2.96	Ub	9.885	19.46	Ub	3.49	4.55	Ub	26.555	25.22	Ub	13.035	15.885	Ub	5.575	10.87	Ub	33.415	37.945	Ub	25.435	25.595	Ub	30.69	31.32	Mb	1.65
E	MSTRG.3540		MSTRG.3393	MSTRG.3481	154.28	166.615	Ub	200.995	157.58	Ub	187.825	66.745	Fb	868.27	51.345	Fb	67.855	Fb	127.13	120.09	Ub	76.295	71.805	Ub	322.26	164.585	Fb	282.155	219.82	Ub	411.545	349.14	Ub	122.695	101.875	Ub	108.255	128.08	Ub	185.205	174.58	Ub	243.895	54.245	Fb	626.87	45.7	Fb	74.805
E	MSTRG.3541		MSTRG.3395	MSTRG.3482	0.29	0.475	Ub	7.085	4.415	Ub	0.99	1.905	Mb	0	0.415	Mb	0.02	Ub	6.425	8.945	Ub	0.275	0.295	Ub	0.025	0.16	Ub	0.06	0.105	Ub	3.775	4.25	Ub	0.04	0.115	Ub	0.83	1.065	Ub	7.63	7.02	Ub	0.375	1.97	Mb	0	0.29	Mb	0
E	MSTRG.3543		MSTRG.3397	MSTRG.3487	7.78	8.445	Ub	21.47	29.81	Ub	12.235	24.22	Mb	12.365	11.655	Mb	3.15	Ub	9.685	11.355	Ub	5.16	5.855	Ub	10.505	33.27	Mb	11.125	21.07	Ub	13.41	12.975	Ub	12.23	13.745	Ub	7.62	9.945	Ub	16.925	22.835	Ub	11.605	26.36	Mb	11.48	16.12	Mb	3.84
E	MSTRG.3545		MSTRG.3398	MSTRG.3488	1.38	1.345	Ub	8.69	9.725	Ub	6.91	8.285	Ub	10.84	6.625	Ub	0.745	Fb	3.38	3.705	Ub	1.415	1.47	Ub	3.085	3.035	Ub	1.735	2.795	Ub	10.925	11.78	Ub	2.935	4.705	Ub	1.265	1.795	Ub	6.875	8.11	Ub	8.04	8.655	Ub	6.76	7.66	Mb	0.84
E	MSTRG.3547		MSTRG.3400	MSTRG.3489	4.22	4.7	Ub	17.965	24.205	Ub	18.56	12.71	Ub	26.725	6.735	Fb	2.01	Fb	6.29	6.305	Ub	2.54	1.335	Ub	6.965	7.65	Ub	6.35	6.34	Ub	32.745	30.43	Ub	11.395	13.805	Ub	6.985	9.18	Ub	22.095	22.38	Ub	31.73	11.05	Fb	35.44	5.95	Fb	3.14
E	MSTRG.3556		MSTRG.3410	MSTRG.3493	0.23	0.25	Ub	5.365	2.995	Fb	4.185	1.79	Fb	1.975	0.25	Fb	1.675	Mb	8.39	10.91	Ub	0.37	0.29	Ub	0.36	0.1	Fb	0.235	0.2	Ub	3.07	3.055	Ub	0.21	0.33	Ub	0.145	0.28	Ub	5.93	5.965	Ub	0.835	4.235	Mb	0.025	0.215	Mb	0
E	MSTRG.3557		MSTRG.3412	MSTRG.3498	0	0	Ub	0	3.205	Mb	0	16.29	Mb	0	26.7	Mb	0.215	Ub	0	0	Ub	0	0	Ub	0	4.24	Mb	0	0	Ub	0	0	Ub	0	0.215	Ub	0	1.72	Mb	0	6.46	Mb	0	61.685	Mb	0	93.16	Mb	1.51
E	MSTRG.3560		MSTRG.3414	MSTRG.3501	3.85	9.95	Mb	0.3	0.095	Ub	33.405	16.36	Ub	0.145	6.96	Mb	1.33	Mb	27.025	23.865	Ub	20.225	16.155	Ub	44.585	62.105	Ub	85.715	105.81	Ub	0.045	0.04	Ub	1.355	1.79	Ub	8.365	9.775	Ub	0.05	0	Ub	11.94	17.39	Mb	0.03	0.525	Mb	3.99
E	MSTRG.3561		MSTRG.3415	MSTRG.3502	0.015	0.06	Ub	0.04	39.22	Mb	0	228.71	Mb	0	246.745	Mb	2.735	Mb	0	0	Ub	0	0	Ub	0	55.47	Mb	0	0.02	Ub	0	0.015	Ub	0.005	7.155	Mb	0.02	2.69	Mb	0	38.92	Mb	0	165.845	Mb	0.02	210.04	Mb	2.67
E	MSTRG.3562		MSTRG.3416	MSTRG.3503	3.105	3.1	Ub	5.785	2.805	Fb	2.3	0.56	Fb	0.31	0	Fb	0	Ub	2.37	2.92	Ub	1.355	1.48	Ub	1.95	1.24	Fb	1.125	1.78	Ub	5.295	3.905	Ub	2.91	3.07	Ub	12.84	9.155	Ub	14.76	9.135	Ub	2.56	1.835	Ub	1.285	0.1	Fb	0.725
E	MSTRG.3566		MSTRG.3418	MSTRG.3505	44.895	23.555	Ub	44.45	895.805	Mb	20.055	8.495	Fb	0.57	0.47	Ub	0.745	Mb	133.27	127.665	Ub	87.02	30.17	Ub	15.855	22.175	Ub	10.16	10.785	Ub	4.065	4.3	Ub	507.885	704.81	Ub	177.525	91.58	Fb	28.725	111.48	Mb	20.805	13.88	Ub	5.17	15.495	Mb	24.25
E	MSTRG.3568		MSTRG.3420	MSTRG.3506	21.075	35.52	Mb	21.05	15.78	Ub	37.05	25.65	Ub	0.085	0.06	Ub	0.18	Ub	189.55	206.28	Ub	56.22	47.15	Ub	22.25	37.565	Ub	49.15	65.51	Ub	2.475	3.685	Ub	9.585	11.35	Ub	2.92	1.36	Ub	0.28	0.19	Ub	0.64	0.905	Ub	0	0	Ub	0.14
E	MSTRG.3571		MSTRG.3423	MSTRG.3508	10.175	8.335	Ub	0.24	0.125	Ub	8.57	5.97	Ub	0.32	0.02	Ub	0.155	Ub	0.585	0.42	Ub	1.245	0.935	Ub	7.395	11.44	Ub	23.435	31.72	Ub	0.055	0.065	Ub	15.82	19.575	Ub	11.28	8.61	Ub	0.065	0.05	Ub	4.76	8.64	Ub	0.13	0.04	Ub	0.84
E	MSTRG.3572		MSTRG.3424	MSTRG.3509	4.855	3.02	Fb	0.03	0	Ub	2.055	1.315	Ub	0	0	Ub	0	Ub	0.065	0.085	Ub	0.625	0.665	Ub	3.2	2.725	Ub	6.98	8.145	Ub	0	0	Ub	7.355	7	Ub	4.325	3.98	Ub	0	0	Ub	2.685	3.775	Ub	0	0	Ub	0.22
E	MSTRG.3576		MSTRG.3428	MSTRG.3510	132.985	174.785	Ub	87.675	116.865	Ub	678.365	547.575	Ub	193.155	77.07	Fb	99.75	Mb	546.405	571.44	Ub	2113.45	2258.3	Ub	313.28	235.29	Fb	274.07	234.21	Ub	163.3	158.815	Ub	86.24	91.35	Ub	221.98	188.565	Ub	107.485	128.8	Ub	350.725	720.995	Mb	119.55	52.715	Fb	115.06
E	MSTRG.3573		MSTRG.3425	MSTRG.3511	11.545	12.455	Ub	1.16	1.215	Ub	19.835	14.575	Ub	0.135	0	Ub	0.765	Ub	0.36	1.435	Ub	5.96	7.335	Ub	28.125	22.795	Fb	53.99	78.195	Ub	0	0.105	Ub	17.315	17.44	Ub	9.365	8.765	Ub	0	0	Ub	6.09	6.805	Ub	0	0	Ub	0.3
E	MSTRG.3574		MSTRG.3426	MSTRG.3512	23.965	23.9	Ub	74.08	61.355	Ub	72.945	35.91	Fb	42.76	3.725	Fb	12.555	Ub	40.475	28.46	Ub	45.875	42.31	Ub	53.955	58.45	Ub	133.71	113.715	Ub	105.955	149.67	Ub	46.09	45.865	Ub	29.365	35.305	Ub	60.355	63.025	Ub	51.78	39.325	Ub	73.445	3.415	Fb	6.735
E	MSTRG.3579		MSTRG.3431	MSTRG.3515	19.385	19.49	Ub	34.465	38.415	Ub	35.67	93.34	Mb	59.835	111.275	Mb	34.235	Mb	24.7	23.13	Ub	9.215	7.51	Ub	26.455	46.08	Ub	32.045	33.905	Ub	46.61	34.01	Ub	35.81	43.49	Ub	33.625	34.415	Ub	60.895	58.71	Ub	89.29	81.065	Ub	96.66	119.85	Mb	60.59
E	MSTRG.3581		MSTRG.3433	MSTRG.3516	4629.79	4516.62	Ub	8160.65	6113.89	Fb	4999.14	1626.08	Fb	8010.33	742.045	Fb	2618.61	Ub	3676.27	3687.95	Ub	2824.5	2947.8	Ub	7737.95	3204.86	Fb	4592.35	3076.41	Fb	9598.21	9404.92	Ub	3860.07	3273.99	Ub	3187.72	3860.13	Ub	5172.86	4753.65	Ub	4328.98	1285.85	Fb	8908.42	1107.43	Fb	1853.92
E	MSTRG.3582		MSTRG.3432	MSTRG.3518	1.765	2.435	Ub	7.18	17.195	Mb	7.83	8.935	Ub	13.68	6.715	Ub	0.765	Fb	2.17	2.36	Ub	1.33	1.155	Ub	5.365	6.585	Ub	2.01	2.575	Ub	8.845	7.59	Ub	2.915	6.22	Mb	1.565	2.695	Ub	4.91	6.725	Ub	6.695	5.385	Ub	6.945	5.165	Mb	4.135
E	MSTRG.3537		MSTRG.3390	MSTRG.3520	32.2	33.695	Ub	71.055	51.72	Fb	167.99	116.645	Ub	120.905	19.565	Fb	9.11	Fb	114.345	137.595	Ub	179.675	164.6	Ub	83.805	61.655	Fb	102.88	115.915	Ub	49.275	51.535	Ub	43.04	42.58	Ub	29.835	30.325	Ub	58.585	57.36	Ub	96.965	122.885	Mb	49.47	15.975	Fb	11.595
E	MSTRG.3536		MSTRG.3389	MSTRG.3521	12.36	15.265	Ub	1.13	1.505	Ub	10.16	8.1	Ub	4.2	1.94	Ub	1.135	Ub	14.18	13.835	Ub	8.3	8.46	Ub	5.105	9.63	Ub	4.66	9.83	Ub	2.39	2.105	Ub	21.365	17.325	Ub	7.27	6.32	Ub	1.145	1.21	Ub	7.395	8.59	Ub	2.52	2.08	Ub	1.47
E	MSTRG.3533		MSTRG.3387	MSTRG.3522	4.15	3.28	Ub	15.63	13.24	Ub	9.405	2.445	Fb	33.65	0.94	Fb	0.265	Fb	7.295	6.925	Ub	1.77	1.435	Ub	8.26	2.235	Fb	1.71	2.165	Ub	26.21	22.61	Ub	12.06	9.965	Ub	3.515	4.93	Ub	10.925	11.475	Ub	23.47	3.695	Fb	32.93	0.985	Fb	0.365
E	MSTRG.3532		MSTRG.3385	MSTRG.3523	2.82	3.43	Ub	10.635	21.975	Mb	5.685	9.21	Mb	12.125	3.735	Fb	1.005	Fb	8.32	10.305	Ub	1.37	1.055	Ub	2.465	5.115	Ub	1.755	2.775	Ub	16.045	15.27	Ub	3.75	6.96	Mb	2.885	4	Ub	10.7	10.555	Ub	13.115	6.565	Fb	13.85	2.225	Fb	0.96
E	MSTRG.3531		MSTRG.3384	MSTRG.3524	8.835	8.975	Ub	27.075	33.505	Ub	12.545	12.89	Ub	16.56	6.115	Fb	3.22	Ub	15.375	16.84	Ub	5.07	5.035	Ub	8.045	11.61	Ub	6.875	10.995	Ub	27.25	26.68	Ub	12.005	15.465	Ub	8.415	9.785	Ub	28.95	26.255	Ub	29.73	15.32	Fb	27.01	6.38	Fb	4.42
E	MSTRG.3529		MSTRG.3381	MSTRG.3526	1717.61	2574.26	Mb	18.8	1.985	Fb	1659.34	1569.38	Ub	39.93	2.86	Fb	61.395	Mb	609.105	531.355	Ub	2963.3	1611.46	Ub	329.36	491.595	Ub	390.595	715.33	Ub	30.525	81.085	Mb	999.085	572.33	Ub	2591.21	1720.91	Ub	160.85	60.365	Fb	520.28	2174.74	Mb	17.665	2.735	Fb	75.15
E	MSTRG.3528		MSTRG.3379	MSTRG.3529	2066.78	2790.68	Ub	34.775	16.285	Fb	1554.19	1381.24	Ub	99.895	11.465	Fb	97.12	Mb	941.695	763.72	Ub	4100.3	3788.07	Ub	565.585	584.41	Ub	563.54	876.955	Ub	46.48	90.86	Mb	1115.11	470.01	Fb	1855.28	1316.79	Ub	287.94	214.11	Ub	530.8	1501.38	Mb	127.49	16.855	Fb	129.11
E	MSTRG.3527		MSTRG.3378	MSTRG.3531	7.435	7.935	Ub	15.24	31.085	Mb	23.07	18.36	Ub	99.395	19.01	Fb	6.87	Fb	6.055	5.615	Ub	11.34	11.485	Ub	15.51	11.68	Fb	10.36	12.435	Ub	40.945	38.055	Ub	13.32	18.36	Ub	8.37	10.5	Ub	15.575	22.745	Ub	55.86	25.005	Fb	128.495	47.815	Fb	12.18
E	MSTRG.3526		MSTRG.3377	MSTRG.3532	10.02	12.17	Ub	22.12	28.295	Ub	28.985	13.36	Fb	44.325	7.07	Fb	4.61	Fb	14.5	16.16	Ub	12.2	13.675	Ub	31.3	13.34	Fb	12.82	14.53	Ub	31.725	29.205	Ub	13.51	18.97	Ub	6.525	7.925	Ub	12.655	15.625	Ub	33.155	7.53	Fb	45.555	4.86	Fb	5.125
E	MSTRG.3525		MSTRG.3376	MSTRG.3533	9.69	10.42	Ub	44.995	44.02	Ub	33.785	16.27	Fb	42.815	5.065	Fb	3.015	Fb	11.255	13.84	Ub	3.51	2.575	Ub	9.55	9.255	Ub	7.41	10.935	Ub	58.9	61.745	Ub	18.175	18.98	Ub	14.615	17.725	Ub	54.375	48.965	Ub	71.955	14.565	Fb	46.23	2.845	Fb	3.85
E	MSTRG.3524		MSTRG.3375	MSTRG.3534	17.105	7.965	Fb	20.8	19.53	Ub	11.51	10.925	Ub	11.17	11.075	Mb	0.745	Fb	3.875	3.955	Ub	1.845	2.84	Ub	18.16	12.435	Fb	12.64	17.975	Ub	4.165	3.945	Ub	59.115	46.02	Ub	7.96	22.215	Mb	5.055	9.695	Ub	10.315	7.09	Ub	10.85	4.07	Fb	0.515
E	MSTRG.3521		MSTRG.3372	MSTRG.3535	7.15	9.605	Ub	25.965	79.945	Mb	37.56	40.23	Ub	66.575	35.665	Ub	3.31	Fb	18.82	18.77	Ub	12.91	9.01	Ub	35.89	40.415	Ub	5.8	6.29	Ub	60.515	57.07	Ub	5.97	23.395	Mb	4.715	16.455	Mb	9.82	42.235	Mb	78.585	39.93	Fb	144.14	51.98	Fb	0.66
E	MSTRG.3522		MSTRG.3373	MSTRG.3536	409.62	560.8	Ub	421.115	438.74	Ub	1945.82	1413.55	Ub	185.62	50.41	Fb	111.61	Mb	1875.64	1781.62	Ub	5801.28	4998.61	Ub	777.965	702	Ub	708.9	601.22	Ub	375.83	341.53	Ub	229.225	239.22	Ub	650.83	584.245	Ub	446.885	474.67	Ub	801.94	1692.63	Mb	202.81	73.75	Fb	107.735
E	MSTRG.3520		MSTRG.3371	MSTRG.3537	77.47	76.01	Ub	286.24	255.305	Ub	290.74	122.88	Fb	348.98	89.535	Fb	38.575	Fb	79.745	90.865	Ub	41.145	55.745	Ub	257.255	88.835	Fb	60.42	65.185	Ub	582.7	598.305	Ub	113.37	118.63	Ub	107.095	133.41	Ub	289.645	277.6	Ub	451.725	86.335	Fb	428.215	74.965	Fb	35.76
E	MSTRG.3519		MSTRG.3370	MSTRG.3539	35.315	37.76	Ub	74.27	81.915	Ub	110.775	37.995	Fb	249.73	21.09	Fb	59.65	Ub	44.97	44.06	Ub	20.65	14	Ub	80.22	47.025	Fb	48.275	46.23	Ub	138.555	142.285	Ub	59.94	70.87	Ub	75.42	94.89	Ub	165.72	163.775	Ub	267.905	100.325	Fb	477.52	136.415	Fb	112.405
E	MSTRG.3518		MSTRG.3369	MSTRG.3540	0.18	0.74	Mb	3	7.355	Mb	0.935	4.49	Mb	0.04	2.945	Mb	0.055	Ub	3.805	4.06	Ub	0.155	0.15	Ub	0.005	1.92	Mb	0.015	0.025	Ub	2.71	2.315	Ub	0.035	2.67	Mb	0.465	1.26	Ub	6.5	6.985	Ub	0.4	3.955	Mb	0.065	1.445	Mb	0.055
E	MSTRG.3517		MSTRG.3367	MSTRG.3541	939.635	851.265	Ub	1052.73	1335.84	Ub	2059.05	746.51	Fb	1591.39	381.075	Fb	296.08	Ub	1186.39	931.36	Ub	378.8	216.075	Ub	1711.9	1184.78	Fb	1211.66	1268.17	Ub	2704.91	2680.44	Ub	1701.38	1695.02	Ub	1973.2	2187.53	Ub	2454.39	2110.12	Ub	3667.58	923.715	Fb	4185.35	425.21	Fb	569.25
E	MSTRG.3516		MSTRG.3366	MSTRG.3543	0.94	1.19	Ub	3.94	8.03	Mb	6.65	6.22	Ub	8.65	3.015	Fb	1.25	Fb	2.52	2.945	Ub	0.895	0.415	Ub	0.955	4.03	Mb	2.23	2.485	Ub	8.07	8.65	Ub	3.235	4.785	Ub	2.44	3.7	Ub	6.05	7.255	Ub	20.985	7.245	Fb	19.245	4.1	Fb	1.89
E	MSTRG.3515		MSTRG.3364	MSTRG.3544	5.985	5.005	Ub	0.255	0.115	Ub	4.09	1.32	Ub	0.525	0.185	Ub	0	Ub	0.525	0.39	Ub	0.275	0.05	Ub	5.525	4.78	Ub	18.06	8.355	Fb	0.695	0.735	Ub	2.6	3.345	Ub	5.72	6.17	Ub	14.88	19.75	Ub	27.05	15.515	Fb	19.78	11.165	Ub	0.545
E	MSTRG.3513		MSTRG.3363	MSTRG.3546	5.265	5.81	Ub	11.72	12.93	Ub	55.775	5.78	Fb	91.67	4.485	Fb	3.565	Fb	6.73	4.23	Ub	2.405	1.685	Ub	56.6	7.765	Fb	8.255	6.595	Ub	41.625	40.98	Ub	7.195	10.355	Ub	7.965	11.095	Ub	16.495	18.89	Ub	72.155	5.755	Fb	81.94	2.335	Fb	3.905
E	MSTRG.3512		MSTRG.3362	MSTRG.3547	28.755	30.14	Ub	94.65	147.24	Mb	68.44	101.4	Mb	108.78	81.505	Mb	8.045	Fb	18.125	18.335	Ub	6.185	6.495	Ub	44.845	57.215	Ub	14.56	17.4	Ub	227.965	236.67	Ub	30.375	49.09	Ub	49.015	77.49	Ub	114.685	161.83	Ub	216.935	125.765	Fb	176.43	120.99	Mb	11.75
E	MSTRG.3511		MSTRG.3361	MSTRG.3548	0.93	0.95	Ub	12.42	8.79	Ub	12.58	13.065	Ub	15.12	5.49	Fb	0.99	Fb	35.005	41.03	Ub	8.54	9.425	Ub	5.79	10.945	Ub	15.88	15.77	Ub	6.89	6.575	Ub	2.2	3.08	Ub	0.065	0.28	Ub	2.265	2.105	Ub	1.365	7.055	Mb	0.755	3.645	Mb	7.28
E	MSTRG.3510		MSTRG.3360	MSTRG.3549	11.845	10.365	Ub	19.18	45.705	Mb	24.635	41.625	Mb	23.67	21.81	Mb	4.92	Ub	15.075	14.425	Ub	7.52	3.26	Ub	8.51	20.965	Mb	23.815	26.275	Ub	18.63	19.745	Ub	38.465	41.145	Ub	8.25	12.29	Ub	18.885	25.85	Ub	20.94	27.585	Mb	10.725	18.63	Mb	4.085
E	MSTRG.3509		MSTRG.3359	MSTRG.3550	0.095	0.05	Ub	1.4	0.475	Ub	50.9	53.94	Ub	0.065	7.855	Mb	26.045	Mb	219.55	268.945	Ub	0	0.295	Ub	0.055	8.22	Mb	0.175	0.3	Ub	0.115	0.26	Ub	0.315	0.085	Ub	0.205	0.12	Ub	3.905	1.935	Ub	22.22	72.08	Mb	0.055	8.08	Mb	5.935
E	MSTRG.3508		MSTRG.3358	MSTRG.3551	2.92	2.89	Ub	0.44	0.505	Ub	0.055	0.095	Ub	0	0.025	Ub	0	Ub	0.03	0	Ub	0	0	Ub	0.085	0.125	Ub	0.095	0.26	Ub	0.025	0	Ub	5.955	6.935	Ub	3.155	3.48	Ub	0.06	0.055	Ub	0.03	0	Ub	0	0	Ub	0
E	MSTRG.3507		MSTRG.3357	MSTRG.3552	0	0	Ub	0.215	0.575	Ub	0	22.17	Mb	0	36.79	Mb	0.75	Mb	0	0	Ub	0	0.035	Ub	0.03	20.53	Mb	0	0	Ub	0.03	0.03	Ub	0.025	0.1	Ub	0	0	Ub	1.905	2.895	Ub	0.14	18.6	Mb	0.035	26.735	Mb	0.515
E	MSTRG.3506		MSTRG.3356	MSTRG.3553	4.85	6.19	Ub	2.945	2.595	Ub	7.47	11.865	Ub	0.16	8.74	Mb	0.265	Mb	12.985	16.325	Ub	10.455	13.545	Ub	5.43	21.72	Mb	9.125	28.47	Mb	1.355	1.65	Ub	11.23	8.79	Ub	8.09	6.935	Ub	2.11	1.95	Ub	22.865	11.17	Fb	31.47	5.465	Fb	0.145
E	MSTRG.3505		MSTRG.3355	MSTRG.3554	2.715	3.915	Ub	0.02	0.105	Ub	0.995	0.795	Ub	0	0	Ub	0	Ub	0.11	0.225	Ub	0.045	0.06	Ub	0.55	1.4	Ub	1.395	1.785	Ub	0.21	0.195	Ub	4.165	2.475	Ub	6.15	7.1	Ub	0.05	0.05	Ub	0.18	1.31	Mb	0.02	0.13	Mb	0
E	MSTRG.3503		MSTRG.3348	MSTRG.3560	5.55	6.385	Ub	13.265	12.925	Ub	9.745	24.585	Mb	1	81.12	Mb	901.27	Mb	4.875	14.605	Mb	11.76	11.585	Ub	7.68	42.75	Mb	5.145	6.67	Ub	0	0.43	Ub	10.465	14.62	Ub	47.175	35.9	Ub	8.53	9.01	Ub	7.18	59.285	Mb	0.18	388.705	Mb	99.52
E	MSTRG.3502		MSTRG.3347	MSTRG.3561	0	0	Ub	0	0	Ub	0	20.2	Mb	0	0.415	Ub	490.005	Mb	0	0	Ub	0	0	Ub	0	33.885	Mb	0	1.3	Ub	0	0	Ub	0	0	Ub	0	0	Ub	0	0	Ub	0	201.24	Mb	0	3.96	Mb	3777.99
E	MSTRG.3501		MSTRG.3345	MSTRG.3563	0.195	0.765	Ub	18.45	9.21	Ub	0.53	146.315	Mb	0.135	2.545	Mb	2335.3	Mb	4.365	5.01	Ub	0	0.52	Ub	0.115	302.13	Mb	0	13.78	Mb	2.26	1.945	Ub	0.28	0.35	Ub	0.175	0.2	Ub	3.26	2.665	Ub	0.165	215.14	Mb	0.285	6.55	Mb	2521.67
E	MSTRG.3499		MSTRG.3343	MSTRG.3564	13.865	12.07	Ub	0	0.225	Ub	15.765	7.59	Fb	5.12	7.34	Mb	4.06	Mb	9.235	6.625	Ub	3.745	1.895	Ub	19.03	14.37	Fb	32.79	29.22	Ub	2.7	5.965	Ub	28.27	23.735	Ub	12.175	9.785	Ub	0.12	0.5	Ub	10.165	19.585	Mb	5.455	16.75	Mb	18.745
E	MSTRG.3497		MSTRG.3342	MSTRG.3565	0.01	0.295	Mb	0.65	126.07	Mb	0.045	1404.65	Mb	0	1062.84	Mb	20.75	Mb	0	0	Ub	0.015	0	Ub	0	350.255	Mb	0	0.01	Ub	0.08	0.03	Ub	0.315	17.38	Mb	0.01	4.765	Mb	0	31.215	Mb	0.025	719.225	Mb	0	639.97	Mb	13.37
E	MSTRG.3496		MSTRG.3341	MSTRG.3568	4.91	4.22	Ub	7.315	14.515	Mb	31.055	32.215	Ub	83.07	21.465	Fb	4.54	Fb	14.415	16.335	Ub	71.005	85.825	Ub	16.7	12.415	Fb	6.995	10.145	Ub	13.585	14.09	Ub	11.435	13.63	Ub	4.39	5.595	Ub	8.525	10.785	Ub	30.46	27.22	Ub	85.785	26.465	Fb	3.915
E	MSTRG.3495		MSTRG.3340	MSTRG.3569	3.335	4.715	Ub	10.5	53.515	Mb	18.47	122.29	Mb	15.475	96.195	Mb	3.05	Ub	9.495	11.48	Ub	2.05	1.075	Ub	3.94	33.58	Mb	4.04	5	Ub	16.135	15.505	Ub	6.765	20.44	Mb	9.695	14.14	Ub	19.73	46.52	Mb	34.61	127.54	Mb	18.895	112.62	Mb	5.675
E	MSTRG.3494		MSTRG.3339	MSTRG.3570	2.345	2.725	Ub	14.38	18.525	Ub	8.525	7.66	Ub	30.42	4.845	Fb	24.075	Mb	3.855	3.545	Ub	2.845	2.11	Ub	7.9	4.91	Fb	2.105	2.82	Ub	20.615	19.445	Ub	4.125	6.355	Ub	0.495	1.445	Ub	4.745	5.71	Ub	5.645	1.965	Fb	7.245	1.26	Fb	0.52
E	MSTRG.3493		MSTRG.3338	MSTRG.3571	2.03	1.265	Ub	5.93	10.155	Ub	7.665	7.985	Ub	19.56	4.035	Fb	9.59	Mb	3.675	4.285	Ub	1.565	2.465	Ub	5.305	4.17	Ub	1.975	3.005	Ub	10.74	11.03	Ub	3.06	6.75	Mb	2.05	1.935	Ub	5.68	7.405	Ub	19.28	7.495	Fb	18.04	7.905	Ub	0.815
E	MSTRG.3492		MSTRG.3337	MSTRG.3572	3.25	3.03	Ub	9.935	45.605	Mb	9.65	33.52	Mb	22.61	23.05	Mb	2.9	Fb	5.995	5.315	Ub	3.795	3.965	Ub	5.09	17.805	Mb	5.435	6.465	Ub	15.82	14.985	Ub	6.755	13.86	Mb	2.56	4.485	Ub	8.735	20.025	Mb	15.575	15.14	Ub	17.465	13.58	Mb	2.64
E	MSTRG.3491		MSTRG.3336	MSTRG.3573	4.52	4.39	Ub	16.365	20.075	Ub	18.045	14.205	Ub	29.17	7.565	Fb	4.31	Fb	10.795	11.98	Ub	6.29	6.22	Ub	6.83	6.945	Ub	8.705	10.195	Ub	46.295	45.24	Ub	9.715	12.625	Ub	5.925	9.035	Ub	15.085	16.3	Ub	33.795	13.34	Fb	34.28	5.35	Fb	3.505
E	MSTRG.3490		MSTRG.3335	MSTRG.3574	2.145	2.795	Ub	8.985	13.9	Ub	3.96	4.675	Ub	7.785	2.71	Fb	1.5	Ub	1.96	2.525	Ub	1.125	1.265	Ub	1.96	4.71	Ub	1.78	3.45	Ub	10.86	10.835	Ub	2.65	5.11	Ub	1.305	1.505	Ub	6.215	7.57	Ub	6.125	3.315	Fb	5.28	1.79	Fb	0.54
E	MSTRG.3489		MSTRG.3333	MSTRG.3576	0	0.08	Mb	0	32.11	Mb	0	150.88	Mb	0.015	171.315	Mb	1.395	Mb	0	0	Ub	0	0	Ub	0.005	68.99	Mb	0.01	0	Ub	0.01	0	Ub	0	4.7	Mb	0	8.745	Mb	0	106.37	Mb	0.02	164.55	Mb	0	196.68	Mb	2.735
E	MSTRG.3486		MSTRG.3329	MSTRG.3578	34.42	33.92	Ub	62.945	95.23	Mb	48.135	148.035	Mb	54.1	187.13	Mb	17.975	Ub	41.405	46.615	Ub	23.25	25.355	Ub	94.06	91.17	Ub	59.025	55.63	Ub	84.46	77.96	Ub	28.23	34.34	Ub	39.77	46.52	Ub	63.015	93.025	Mb	97.205	115.365	Mb	87.825	180.055	Mb	17.22
E	MSTRG.3487		MSTRG.3330	MSTRG.3579	3.6	3.32	Ub	10.335	16.165	Ub	10.615	10.225	Ub	27.36	5.35	Fb	0.72	Fb	2.82	3.075	Ub	1.905	1.895	Ub	8.665	5.04	Fb	3.42	3.375	Ub	21.365	21.59	Ub	4.25	6.93	Ub	3.835	4.435	Ub	9.005	11.76	Ub	32.69	6.325	Fb	28.405	2.87	Fb	0.89
E	MSTRG.3485		MSTRG.3328	MSTRG.3580	0	0	Ub	0	0	Ub	28.83	33.54	Ub	0	0.075	Ub	0	Ub	337.965	381.14	Ub	0	0	Ub	0	0	Ub	0	0	Ub	0	0	Ub	0	0	Ub	0	0	Ub	0.03	0	Ub	12.77	57.115	Mb	0	0	Ub	0
E	MSTRG.379		MSTRG.318	MSTRG.4074	132.79	355.615	Mb	568.85	734.905	Ub	0.6	393.055	Mb	0.4	949.875	Mb	21.2	Mb	0.81	0.66	Ub	0.135	0.445	Ub	0.085	946.29	Mb	0.745	40.26	Mb	1304.16	1550.07	Ub	10.93	18.03	Ub	232.075	209.98	Ub	229.05	274.26	Ub	0.26	340.025	Mb	0.11	663.635	Mb	9.02
E	MSTRG.377		MSTRG.319	MSTRG.4076	2.34	3.26	Ub	7.235	6.385	Ub	7.625	4.09	Ub	1.6	0.695	Ub	3.15	Mb	20.64	24.46	Ub	3.13	3.29	Ub	5.435	7.255	Ub	7.165	9.94	Ub	4.4	3.64	Ub	3.545	3.895	Ub	4.07	5.885	Ub	8.53	8.445	Ub	4.265	13.16	Mb	0.735	3.035	Mb	5.89
E	MSTRG.378		MSTRG.317	MSTRG.4077	5.975	6.31	Ub	24.5	28.745	Ub	12.69	7.8	Ub	26.92	5.39	Fb	2.695	Fb	3.565	4	Ub	1.215	1.55	Ub	12.955	7.755	Fb	3.075	3.19	Ub	43.79	45.11	Ub	5.505	9.195	Ub	24.19	33.12	Ub	50.95	66.2	Ub	83.075	26.175	Fb	112.355	20.2	Fb	9.63
E	MSTRG.380		g257	MSTRG.4079	0.1	0.11	Ub	0.59	2.695	Mb	0	4.1	Mb	0.09	7.37	Mb	0	Ub	0	0	Ub	0	0.055	Ub	0.06	2.355	Mb	0	0	Ub	0	0.225	Ub	0.37	0.34	Ub	0.105	0.19	Ub	0.705	0.72	Ub	0.105	0.875	Mb	0.03	1.07	Mb	0
E	MSTRG.384		MSTRG.313	MSTRG.4081	46.99	60.755	Ub	57.11	47.655	Ub	104.47	88.58	Ub	36.86	44.67	Mb	27.67	Mb	104.08	131	Ub	51.345	57.555	Ub	132.32	123.005	Ub	188.77	215.775	Ub	23.175	20.36	Ub	44.98	37.115	Ub	47.32	38.38	Ub	39.405	47.77	Ub	64.845	84.39	Mb	50.155	64.16	Mb	19.92
E	MSTRG.385		MSTRG.312	MSTRG.4084	21.305	25.06	Ub	63.11	67.98	Ub	61.99	51.65	Ub	75.77	26.43	Fb	14.175	Ub	35.285	43.89	Ub	13.72	10.86	Ub	26.56	42.315	Ub	35.14	45.935	Ub	58.05	61.78	Ub	44.685	51.355	Ub	44.615	51.34	Ub	117.04	120.6	Ub	158.62	66.975	Fb	123.45	29.02	Fb	24.93
E	MSTRG.389		MSTRG.311	MSTRG.4085	20.15	40.93	Mb	0	0.16	Ub	0	1.315	Mb	0	1.26	Mb	0	Ub	0	0	Ub	0	0.085	Ub	0.13	0.405	Ub	0.37	0.405	Ub	0.075	0.345	Ub	6.835	4.395	Ub	269.255	252.765	Ub	1.445	0.475	Ub	0.255	1.745	Mb	0.175	1.99	Mb	0.395
E	MSTRG.390		MSTRG.310	MSTRG.4086	628.995	431.65	Fb	0.09	0.09	Ub	0	0	Ub	0	0	Ub	0	Ub	0	0	Ub	0	0	Ub	0	0	Ub	0	0	Ub	0.075	138.63	Mb	721.265	796.885	Ub	117.02	166.085	Ub	0.23	0	Ub	0	0	Ub	0	0	Ub	0
E	MSTRG.391		MSTRG.309	MSTRG.4087	469.14	291.49	Fb	0.09	0.235	Ub	0	0	Ub	0	0	Ub	0	Ub	0	0	Ub	0	0	Ub	0	0	Ub	0	0	Ub	0	76.72	Mb	586.115	666.63	Ub	82.565	127.86	Ub	0.145	0.32	Ub	0.095	0	Ub	0	0	Ub	0
E	MSTRG.392		MSTRG.306	MSTRG.4088	5.235	5.795	Ub	31.87	22.48	Fb	6.325	3.23	Ub	0	0.065	Ub	1.465	Mb	12.825	10.45	Ub	3.28	1.54	Ub	2.56	8.235	Mb	9.9	10.055	Ub	23.6	22.995	Ub	3.965	3.805	Ub	6.505	9.24	Ub	46.055	48.79	Ub	1.72	4.655	Mb	0	0.095	Mb	2.855
E	MSTRG.394		MSTRG.305	MSTRG.4089	0.085	1.73	Mb	0.305	116.245	Mb	0.115	94.65	Mb	0	162.945	Mb	6.7	Mb	0	0	Ub	0	0	Ub	0.05	69.65	Mb	0	0.055	Ub	0.315	0.34	Ub	0.135	12.035	Mb	1.29	13.755	Mb	0.11	84.05	Mb	0.07	77.315	Mb	0.205	225.925	Mb	1.78
E	MSTRG.395		MSTRG.304	MSTRG.4090	12.25	11.795	Ub	23.15	64.505	Mb	27.265	143.865	Mb	44.125	100.99	Mb	11.52	Ub	24.825	28.21	Ub	10.235	5.42	Ub	8.475	62.825	Mb	17.335	24.61	Ub	24.685	24.955	Ub	31.285	37.98	Ub	10.16	14.53	Ub	18.03	32.535	Mb	39.73	129.115	Mb	42.155	124.335	Mb	12.105
E	MSTRG.396		MSTRG.303	MSTRG.4091	7.63	11.34	Mb	2.595	2.03	Ub	36.52	36.57	Ub	1.11	3.61	Mb	2.95	Mb	17.275	13.69	Ub	61.225	23.725	Ub	1.49	10.805	Mb	7.53	16.4	Mb	2.58	2.915	Ub	13.535	12.79	Ub	18	14.395	Ub	2.97	2.49	Ub	23.585	68.79	Mb	0.19	0.72	Mb	1.4
E	MSTRG.397		MSTRG.302	MSTRG.4092	14.15	11.72	Ub	84.515	86.44	Ub	16.66	27.765	Mb	22.64	23.03	Mb	2.01	Fb	14.42	13.385	Ub	6.93	3.75	Ub	7.68	26.31	Mb	9.47	12.085	Ub	117.955	122.565	Ub	13.08	17.015	Ub	14.29	17.78	Ub	72.745	64.79	Ub	28.915	11.655	Fb	27.505	6.8	Fb	0.835
E	MSTRG.398		MSTRG.301	MSTRG.4093	104.51	109.5	Ub	177.405	183.11	Ub	137.81	322.425	Mb	235.235	332.03	Mb	1380.77	Mb	67.935	93.88	Ub	54.88	56.025	Ub	128.95	282.22	Ub	196.78	192.405	Ub	261.39	218.31	Ub	195.92	171.385	Ub	123.295	139.47	Ub	217.295	233.55	Ub	247.19	266.715	Ub	330.985	201.645	Ub	2103.87
E	MSTRG.399		MSTRG.300	MSTRG.4094	6.525	6.415	Ub	12.41	16.955	Ub	13.57	10.08	Ub	26.61	4.73	Fb	6.93	Ub	9.755	7.55	Ub	8.565	9.715	Ub	18.87	11.255	Fb	5.935	9.185	Ub	13.585	13.88	Ub	5.185	8.085	Ub	9.59	9.215	Ub	11.435	11.17	Ub	29.66	10.65	Fb	37.93	4.28	Fb	13.71
E	MSTRG.2032		MSTRG.1972	MSTRG.4179	0.295	0.3	Ub	6.555	3.89	Fb	1.605	1.78	Ub	0.005	0.625	Mb	0.57	Mb	7.325	7.345	Ub	0.16	0.125	Ub	0.015	0.165	Mb	0.185	0.18	Ub	2.735	3.15	Ub	0.14	0.39	Mb	0.765	1.475	Ub	18.665	16.93	Ub	1.02	5.905	Mb	0.035	0.74	Mb	0.265
E	MSTRG.1555		MSTRG.1506	MSTRG.4180	6.23	7.215	Ub	36.185	42.45	Ub	18.93	22.27	Ub	19.795	10.62	Ub	2.18	Fb	11.37	12.425	Ub	4.635	1.915	Ub	4.08	16.83	Mb	9.3	12.47	Ub	41.335	40.93	Ub	15.685	21.145	Ub	11.4	17.495	Ub	63.92	59.775	Ub	37.08	20.98	Fb	35.845	11.595	Fb	2.98
E	MSTRG.1551		MSTRG.1509	MSTRG.4181	8.93	8.15	Ub	20.685	29.175	Ub	19.24	14.565	Ub	15.275	6.645	Ub	3.215	Ub	11.01	12.685	Ub	8.975	12.63	Ub	16.805	14.93	Ub	9.81	12.405	Ub	30.335	29.185	Ub	10.8	16.125	Ub	15.075	20.07	Ub	34.5	46.34	Ub	49.705	38.425	Ub	28.085	18.165	Mb	9.465
E	MSTRG.1554		MSTRG.1508	MSTRG.4182	4.155	4.805	Ub	12.18	10.12	Ub	20.535	5.69	Fb	26.52	2.02	Fb	1.115	Fb	7.145	7.76	Ub	4.75	4.465	Ub	12.455	6.135	Fb	6.725	6.915	Ub	13.095	14.11	Ub	3.85	4.5	Ub	2.305	2.66	Ub	8.265	7.175	Ub	8.95	3.99	Fb	7.96	1.21	Fb	1.54
E	MSTRG.1550		MSTRG.1511	MSTRG.4183	1.82	1.56	Ub	11.99	8.6	Fb	4.895	2.85	Ub	3.36	1.52	Ub	1.41	Ub	5.68	4.725	Ub	0.64	0.35	Ub	0.625	2.775	Mb	2.18	2.355	Ub	14.315	15.065	Ub	3.185	2.795	Ub	2.41	3.65	Ub	22.47	18.075	Ub	4.195	6.04	Mb	0.895	3.685	Mb	0.835
E	MSTRG.1549		MSTRG.1513	MSTRG.4184	48.85	57.71	Ub	19.685	21.76	Ub	106.67	47.27	Fb	72.03	12.73	Fb	4.75	Fb	109.85	89.22	Ub	47.78	44.56	Ub	161.87	126.065	Fb	205.675	224.31	Ub	25.01	29.67	Ub	24.705	24.845	Ub	32.34	22.68	Ub	13.745	19.575	Ub	144.905	34.165	Fb	153.07	8.095	Fb	4.1
E	MSTRG.1584		g1235	MSTRG.4185	0	0	Ub	0	12.88	Mb	0	66.91	Mb	0	137.425	Mb	1.535	Mb	0	0	Ub	0	0	Ub	0	19.575	Mb	0	0	Ub	0	0	Ub	0	0.36	Ub	0	1.705	Mb	0	16.23	Mb	0	108.71	Mb	0	301.82	Mb	3.69
E	MSTRG.1548		MSTRG.1514	MSTRG.4186	2.48	3.03	Ub	7.685	33.035	Mb	7.47	29.69	Mb	15.78	17.925	Mb	1.515	Fb	5.485	6.725	Ub	1.83	1.455	Ub	2.625	15.115	Mb	2.825	3.485	Ub	11.29	10.045	Ub	4.685	10.325	Mb	2.95	6.79	Ub	8.975	26.615	Mb	18.55	18.715	Ub	23.74	14.79	Mb	1.255
E	MSTRG.1547		MSTRG.1515	MSTRG.4188	0.275	0.495	Ub	4.62	3.61	Ub	1.26	4.4	Mb	1.315	2.2	Mb	0.065	Fb	7.985	11.985	Ub	0.475	0.385	Ub	0.115	1.09	Mb	0.665	0.955	Ub	3.21	2.395	Ub	0.23	0.42	Ub	0.265	0.515	Ub	13.71	10.62	Ub	2.335	1.59	Ub	1.58	0.935	Ub	0
E	MSTRG.1545		MSTRG.1516	MSTRG.4189	1.32	2.365	Ub	231.275	181.555	Ub	14.455	10.995	Ub	0.26	0.26	Ub	0	Ub	2.19	0.56	Ub	15.485	15.88	Ub	17.29	16.68	Ub	39.05	34.195	Ub	0.11	0	Ub	0.815	0.75	Ub	3.315	1.06	Ub	71.24	53.88	Ub	8.05	22.18	Mb	0.13	0.17	Ub	3.64
E	MSTRG.1543		MSTRG.1517	MSTRG.4190	2.525	3.695	Ub	1.97	13.905	Mb	34.795	79.65	Mb	33.03	43.1	Mb	1.355	Fb	21.145	19.555	Ub	15.52	9.67	Ub	4.76	25.305	Mb	11.445	18.305	Ub	1.265	1.405	Ub	7.05	5.895	Ub	3.095	3.535	Ub	4.45	12.565	Mb	71.055	104.405	Mb	46.405	53.215	Mb	2.36
E	MSTRG.1544		MSTRG.1518	MSTRG.4191	137.99	151.81	Ub	0.03	0	Ub	51.64	13.44	Fb	0	0.08	Ub	0.28	Mb	0.2	0.055	Ub	0.03	0.095	Ub	114.355	63.135	Fb	128.305	85.505	Fb	0	0	Ub	49.04	31.695	Ub	101.065	56.9	Ub	0.055	0	Ub	12.305	16.815	Ub	0.03	0.675	Mb	1.975
E	MSTRG.1539		MSTRG.1519	MSTRG.4192	36.77	43.72	Ub	198.935	114.465	Fb	309.83	236.065	Ub	125.105	10.595	Fb	22.275	Ub	1063.32	1309.38	Ub	174.505	83.56	Ub	24.935	119.55	Mb	116.355	210.59	Ub	170.115	195.485	Ub	127.005	120.515	Ub	53.85	56.58	Ub	251.345	213.87	Ub	317.55	421.315	Mb	129.48	12.16	Fb	39.415
E	MSTRG.1538		MSTRG.1521	MSTRG.4197	45.77	50.37	Ub	115.905	129.705	Ub	53.83	218.67	Mb	7.835	204.795	Mb	5.56	Mb	94.99	73.355	Ub	62.695	34.22	Ub	13.25	52.405	Mb	21.295	36.58	Ub	150.11	145.38	Ub	78.625	77.72	Ub	72.01	72.815	Ub	96.525	96.54	Ub	40.07	190.54	Mb	5.06	183.13	Mb	9.665
E	MSTRG.1535		MSTRG.1525	MSTRG.4198	84.455	428.95	Mb	323.67	135.54	Fb	7.975	45.1	Mb	0.205	2.09	Mb	28.32	Mb	201.145	34.365	Fb	18.175	28.485	Ub	20.545	161.825	Mb	39.54	292.57	Mb	0	0.675	Ub	46.865	155.035	Mb	12.16	35.615	Ub	271.835	218.175	Ub	39.67	67.705	Mb	0.35	14.655	Mb	37.77
E	MSTRG.1536		MSTRG.1523	MSTRG.4199	0.05	0.19	Ub	0.245	0.1	Ub	6.41	7.78	Ub	0.015	0.075	Ub	1.5	Mb	3.06	3.315	Ub	12.085	6.445	Ub	0.07	0.455	Mb	0.535	1.485	Ub	0	0.32	Ub	0.03	0.025	Ub	0.245	0.14	Ub	0	0.1	Ub	3.285	19.605	Mb	0.115	0.065	Ub	1.915
E	MSTRG.1533		MSTRG.1527	MSTRG.4200	0.775	1.01	Ub	11.89	6.385	Fb	8.225	10.46	Mb	0.045	0	Ub	1.2	Mb	43.035	57.455	Ub	1.22	2.15	Ub	0.65	0.91	Ub	0.955	2.02	Ub	3.915	4.805	Ub	0.115	0.16	Ub	1.275	1.3	Ub	12.665	10.62	Ub	4.615	20.815	Mb	0.04	0.07	Ub	3.405
E	MSTRG.1529		MSTRG.1532	MSTRG.4201	0.41	0.385	Ub	12.095	7.54	Fb	2.75	2.16	Ub	0.015	0.04	Ub	0.04	Ub	12.33	11.31	Ub	0.27	0.195	Ub	0	0.09	Mb	0.035	0.09	Ub	6.975	8.31	Ub	0.02	0.085	Ub	0.535	0.73	Ub	14.09	10.375	Ub	0.905	2.195	Mb	0	0.01	Ub	0.06
E	MSTRG.1527		MSTRG.1533	MSTRG.4202	2529.53	2352.29	Ub	4921.93	3776.45	Fb	2576.82	1070.82	Fb	2963.3	437.115	Fb	1283.96	Mb	2224.09	2382.28	Ub	1979.22	2136.38	Ub	3637.71	1632.05	Fb	2473.97	1635.06	Fb	6312.23	6568.11	Ub	2021.52	1945.03	Ub	2232.64	2688.91	Ub	3760.47	3467.1	Ub	3053.3	1007.11	Fb	4931.49	537.435	Fb	1218
E	MSTRG.1370		MSTRG.1683	MSTRG.4204	10.09	12.065	Ub	45.125	56.34	Ub	138.91	117.4	Ub	43.04	15.44	Fb	9.755	Ub	47.345	41.75	Ub	125.08	41.365	Ub	5.18	21.215	Mb	29.91	36.27	Ub	57.605	52.94	Ub	59.1	52.155	Ub	14.325	20.9	Ub	42.94	39.985	Ub	72.685	109.815	Mb	43.21	10.245	Fb	6.865
E	MSTRG.1371		MSTRG.1681	MSTRG.4205	1.295	1.43	Ub	5.645	17.57	Mb	6.135	38.995	Mb	5.22	53.605	Mb	0.85	Ub	6.135	6.065	Ub	2.04	0.925	Ub	0.855	13.32	Mb	3.475	4.015	Ub	9.73	9.98	Ub	6.25	7.15	Ub	1.34	2.17	Ub	5.71	5.175	Ub	5.74	6.24	Ub	3.205	1.535	Ub	0.49
E	MSTRG.1372		MSTRG.1680	MSTRG.4206	6.17	7.035	Ub	17.2	69.805	Mb	16.845	66.87	Mb	26.625	49.62	Mb	4.27	Ub	8.085	7.24	Ub	3.745	2.335	Ub	11.025	34.99	Mb	6.005	6.765	Ub	38.22	39.475	Ub	5.94	21.04	Mb	6.355	9.61	Ub	12.605	21.685	Mb	45.305	16.42	Fb	43.025	15.95	Fb	1.7
E	MSTRG.1373		MSTRG.1679	MSTRG.4207	3.965	3.795	Ub	8.125	22.7	Mb	13.6	59.46	Mb	10.715	61.25	Mb	1.95	Ub	6.63	6.99	Ub	6.505	8.56	Ub	13.56	18.795	Ub	9.215	9.81	Ub	14.69	13.47	Ub	6.085	9.035	Ub	5.475	7.105	Ub	7.185	23.395	Mb	20.595	91.27	Mb	18.01	113.58	Mb	3.885
E	MSTRG.1374		MSTRG.1676	MSTRG.4208	125.115	214.8	Mb	102.875	119.075	Ub	595.89	588.42	Ub	89.13	233.07	Mb	22.28	Ub	643.91	627.905	Ub	1483.11	992.73	Ub	165.02	272.37	Ub	350.065	280.59	Ub	132.3	129.49	Ub	92.94	61.635	Ub	411.225	327.325	Ub	153.795	130.935	Ub	612.025	830.26	Mb	282.94	205.285	Mb	41.63
E	MSTRG.1010		MSTRG.934	MSTRG.4212	2.165	2.25	Ub	15.16	10.77	Fb	25.46	15.71	Ub	9.31	6.88	Mb	1.65	Ub	65.505	72.22	Ub	21.71	22.14	Ub	12.24	39.025	Mb	27.885	48.66	Ub	22.765	24.3	Ub	7.335	6.55	Ub	3.95	8.98	Mb	21.375	17.265	Ub	25.01	13.87	Fb	21.49	8.175	Fb	1.295
E	MSTRG.1009		MSTRG.933	MSTRG.4214	3.395	4.135	Ub	17.44	32.48	Mb	12.48	30.73	Mb	16.28	16.17	Mb	2.335	Ub	6.13	8.16	Ub	5.535	5.89	Ub	7.915	12.29	Ub	3.445	5.755	Ub	31.48	31.82	Ub	5.025	10.485	Mb	1.78	3.32	Ub	8.14	9.085	Ub	15.08	11.005	Ub	13.33	8.815	Mb	1.215
E	MSTRG.1007		MSTRG.932	MSTRG.4217	7.49	9.155	Ub	13.46	11.695	Ub	34.715	10.405	Fb	19.915	1.925	Fb	5.23	Ub	13.445	12.235	Ub	10.35	7.425	Ub	16.9	11.725	Fb	14.695	24.705	Ub	30.15	33.765	Ub	17.94	14.865	Ub	6.735	9.21	Ub	14.655	9.955	Ub	34.7	11.065	Fb	24.05	1.585	Fb	6.42
E	MSTRG.1006		MSTRG.931	MSTRG.4218	9.985	10.655	Ub	32.465	25.995	Ub	31.34	24.875	Ub	1.01	0.82	Ub	0.94	Mb	34.905	29.835	Ub	39.245	20.465	Ub	2.005	11.29	Mb	10.7	19.615	Ub	50.755	59.435	Ub	32.155	30.385	Ub	8.8	10.045	Ub	23.895	19.765	Ub	4.8	16.4	Mb	0.225	0.295	Ub	1.76
E	MSTRG.1004		MSTRG.929	MSTRG.4219	0.565	0.71	Ub	4.855	2.435	Fb	8.32	9.195	Ub	0.255	1.615	Mb	0.19	Ub	25.365	29.64	Ub	2.015	1.57	Ub	0.08	0.315	Mb	0.235	0.6	Ub	5.6	6.335	Ub	0.215	0.26	Ub	0.255	0.225	Ub	2.07	1.535	Ub	0.945	4.645	Mb	0.025	0.09	Mb	0.095
E	MSTRG.1005		MSTRG.930	MSTRG.4220	11.995	11.585	Ub	15.38	15.22	Ub	69.475	44.015	Ub	15.785	18.825	Mb	20.53	Mb	56.96	46.455	Ub	49.115	33.335	Ub	41.175	64.2	Ub	132.315	126.75	Ub	18.275	21.3	Ub	33.84	38.58	Ub	11.465	12.59	Ub	11.18	9.5	Ub	20.79	44.08	Mb	7.23	16.37	Mb	22.445
E	MSTRG.1003		MSTRG.928	MSTRG.4221	0.045	0.235	Ub	11.665	7.965	Ub	3.51	4.99	Ub	0.18	2.72	Mb	1.1	Mb	16.075	16.4	Ub	0.61	1.61	Ub	0	1.215	Mb	0.05	0.115	Ub	3.795	3.41	Ub	0	0.08	Ub	0.075	0.635	Ub	10.915	10.155	Ub	1.25	6.325	Mb	0	6.34	Mb	0
E	MSTRG.1002		MSTRG.927	MSTRG.4222	0	0.445	Ub	2.17	64.115	Mb	0.455	277.835	Mb	0	341.665	Mb	3.695	Mb	3.735	2.83	Ub	1.385	1.56	Ub	0.065	121.12	Mb	0	0	Ub	0.085	0.225	Ub	0.17	6.605	Mb	0	5.12	Mb	0.965	81.63	Mb	0	113.185	Mb	0	160.53	Mb	1.33
E	MSTRG.1001		MSTRG.926	MSTRG.4223	0.04	0.085	Ub	0.64	11.995	Mb	3.745	23.445	Mb	0	6.925	Mb	0.105	Mb	9.375	8.205	Ub	0.4	0.185	Ub	0	4.31	Mb	0.035	0.08	Ub	0.425	0.605	Ub	0.015	1.47	Mb	0.1	0.585	Mb	0.675	6.05	Mb	1.49	20.595	Mb	0	9.89	Mb	0.16
E	MSTRG.996		MSTRG.924	MSTRG.4224	19.335	21.86	Ub	52.455	204.075	Mb	54.495	115.05	Mb	53.63	65.45	Mb	6.33	Fb	20.09	17.545	Ub	7.84	7.985	Ub	66.795	84.79	Ub	16.935	17.855	Ub	130.625	129.795	Ub	17.235	39.95	Mb	16.28	30.035	Ub	33.325	131.955	Mb	74.345	93.74	Mb	53.485	76.39	Mb	5.98
E	MSTRG.994		MSTRG.922	MSTRG.4228	0.725	0.25	Fb	0.41	0.29	Ub	20.17	14.82	Ub	18.835	0.215	Fb	0.2	Fb	23.05	21.96	Ub	69.655	70.07	Ub	6.73	8.215	Ub	3.625	4.715	Ub	0.805	0.675	Ub	1.6	0.64	Fb	1.495	0.705	Ub	0.97	0.77	Ub	58.43	12.555	Fb	72.87	0.895	Fb	0.09
E	MSTRG.993		MSTRG.920	MSTRG.4229	4.755	6.13	Ub	11.41	39.67	Mb	14.13	43.395	Mb	8.73	19.8	Mb	3.13	Mb	13.045	12.295	Ub	4.44	1.77	Ub	1.815	24.24	Mb	10.67	10.365	Ub	13.44	15.26	Ub	12.775	19.05	Ub	5.81	9.6	Ub	13.95	20.925	Ub	15.62	35.175	Mb	9.275	19.7	Mb	6.07
E	MSTRG.992		MSTRG.919	MSTRG.4230	4.295	6.565	Mb	18.46	58.05	Mb	63.05	47.01	Ub	71.2	26.03	Fb	1.185	Fb	2.765	3.105	Ub	0.98	0.775	Ub	9.72	18.745	Ub	1.79	2.185	Ub	45.08	52.81	Ub	4.79	15.85	Mb	7.065	15.12	Ub	13.58	42.45	Mb	112.76	42.405	Fb	71.5	24.485	Fb	1.1
E	g7756		MSTRG.917	MSTRG.4231	3.145	3.71	Ub	19.45	26.465	Ub	5.58	8.21	Mb	22.29	4.895	Fb	0.1	Fb	1.99	2.155	Ub	0.3	0.055	Ub	1.595	4.18	Ub	0.73	0.645	Ub	35.91	45.06	Ub	2.595	5.92	Mb	6.34	7.955	Ub	36.715	36.565	Ub	26.95	3.58	Fb	34.46	1.92	Fb	0.195
E	MSTRG.987		MSTRG.915	MSTRG.4233	1.745	2.815	Ub	11.18	50.27	Mb	9.395	50.46	Mb	17.575	53.03	Mb	1.755	Fb	6.23	5.84	Ub	2.33	1.52	Ub	1.68	23.78	Mb	2.415	3.75	Ub	10.32	11.165	Ub	4.885	11.7	Mb	1.205	2.085	Ub	7.9	7.99	Ub	11.625	4.24	Fb	8.455	1.74	Fb	0.695
E	MSTRG.986		MSTRG.913	MSTRG.4235	6.255	6.38	Ub	13.075	27.335	Mb	17.97	127.27	Mb	3.4	102.045	Mb	5.77	Mb	17.43	17.045	Ub	7.625	3.515	Ub	4.485	31.36	Mb	25.715	25.46	Ub	9.505	11.06	Ub	14.865	14.645	Ub	5.83	6.135	Ub	11.505	14.265	Ub	8.485	102.53	Mb	3.755	85.745	Mb	9.67
E	MSTRG.984		MSTRG.911	MSTRG.4237	7.51	8.575	Ub	19.945	81.605	Mb	16.515	51.875	Mb	27.335	28.745	Mb	3.465	Fb	6.365	6.155	Ub	2.575	2.1	Ub	8.135	27.38	Mb	5.505	6.775	Ub	24.9	24.77	Ub	19.81	30.54	Ub	3.165	6.165	Ub	7.885	14.53	Mb	11.305	10.055	Ub	9.745	7.055	Mb	0.72
E	MSTRG.980		MSTRG.909	MSTRG.4238	38.09	58.935	Mb	81.36	89.39	Ub	99.635	55.15	Fb	36.94	16.16	Ub	6.385	Ub	154.545	99.75	Ub	45.57	23.455	Ub	77.11	96.62	Ub	142.575	115.09	Ub	89.305	85.475	Ub	25.98	31.5	Ub	31.695	24.105	Ub	51.035	44.735	Ub	51.09	24.3	Fb	28.51	2.46	Fb	5.045
E	MSTRG.982		MSTRG.908	MSTRG.4239	6.575	7.07	Ub	20.575	36.425	Ub	50.7	16.52	Fb	65.805	11.56	Fb	8.28	Fb	9.04	7.275	Ub	4.845	4.025	Ub	55.145	19.31	Fb	14.97	9.775	Ub	68.96	61.76	Ub	10.37	15.48	Ub	5.44	7.74	Ub	11.445	18.915	Ub	54.54	7.655	Fb	45.87	6.21	Fb	1.98
E	MSTRG.981		MSTRG.906	MSTRG.4241	86.715	88.595	Ub	2.94	3.275	Ub	82.09	36.925	Fb	12.115	1.765	Fb	1.71	Ub	51.295	43.31	Ub	38.985	34.485	Ub	71.42	64.675	Ub	134.575	118.145	Ub	13.81	15.365	Ub	53.56	39.355	Ub	19.045	11.815	Fb	0.46	1.03	Ub	5.19	7.785	Mb	2.905	0.95	Ub	1.285
E	MSTRG.971		MSTRG.898	MSTRG.4247	109.865	91.125	Ub	82.04	61.495	Fb	122.335	66.385	Fb	34.015	2.575	Fb	4.39	Ub	103.095	78.59	Ub	155.645	177.935	Ub	134.02	86.09	Fb	136.195	176.13	Ub	2.985	5.455	Ub	114.395	137.655	Ub	46.955	34.035	Ub	42.67	32.98	Ub	91.715	56.265	Fb	53.34	4.285	Fb	2.975
E	MSTRG.970		MSTRG.897	MSTRG.4248	7.035	9.85	Ub	4.295	2.405	Fb	8.675	6.73	Ub	0.435	0	Fb	0	Fb	4.815	6.015	Ub	12.395	6.515	Ub	1.8	9.17	Mb	10.35	16.84	Ub	20.75	24.875	Ub	9.07	6.96	Ub	6.435	4.47	Fb	12.62	4.785	Fb	1.23	3.45	Mb	0.065	0.01	Ub	0
E	MSTRG.969		MSTRG.895	MSTRG.4250	10.32	12.19	Ub	18.665	32.4	Mb	42.015	17.91	Fb	92.375	19.375	Fb	13.23	Fb	12.98	15.025	Ub	6.575	8.97	Ub	57.435	18.45	Fb	24.145	21.55	Ub	75.68	78.665	Ub	16.62	21.47	Ub	7.24	10.94	Ub	12.395	16.18	Ub	48.62	10.6	Fb	61.075	10.295	Fb	4.785
E	MSTRG.967		MSTRG.893	MSTRG.4251	9.495	12.97	Ub	13.045	56.46	Mb	46.155	158.345	Mb	73.36	134.145	Mb	9.085	Fb	24.325	25.025	Ub	27.615	25.725	Ub	32.77	61.465	Ub	28.24	27.215	Ub	32.66	32.485	Ub	12.14	20.63	Mb	9.445	14.26	Ub	15.83	39.555	Mb	60.135	167.81	Mb	110.88	189.58	Mb	7.275
E	MSTRG.965		MSTRG.891	MSTRG.4252	2.175	2.92	Ub	9.75	8.48	Ub	15.255	6.85	Fb	15.235	2.415	Fb	0.925	Fb	15.775	17.235	Ub	2.815	1.78	Ub	5.01	6.425	Ub	5.95	7.285	Ub	8.685	8.565	Ub	4.755	5.905	Ub	4.31	4.26	Ub	15.7	12.175	Ub	26.9	10.11	Fb	19.42	6.06	Fb	2.96
E	MSTRG.960		MSTRG.889	MSTRG.4254	4.17	3.84	Ub	11.975	10.815	Ub	9.565	7.94	Ub	3.975	8.225	Mb	0.895	Ub	7.065	6.175	Ub	3.88	1.705	Ub	2.025	9.705	Mb	6.07	9.43	Ub	10.835	11.815	Ub	12.73	9.975	Ub	3.205	3.88	Ub	16.24	12.905	Ub	5.62	7.33	Mb	1.445	5.78	Mb	0.86
E	MSTRG.957		MSTRG.886	MSTRG.4257	4.21	4.65	Ub	13.655	42.455	Mb	12.92	90.475	Mb	20.1	74.225	Mb	1.48	Fb	9.4	8.11	Ub	5.315	2.78	Ub	5.355	36.43	Mb	9.395	13.54	Ub	9.13	10.565	Ub	5.63	8.02	Ub	5.46	5.885	Ub	23.725	26.46	Ub	25.535	60.535	Mb	28.66	67	Mb	2.725
E	MSTRG.955		MSTRG.884	MSTRG.4258	13.145	13.975	Ub	38.21	74.63	Mb	24.02	148.265	Mb	103.135	342.745	Mb	22.09	Ub	10.97	12.39	Ub	27.545	29.795	Ub	18.78	40.17	Ub	17.23	21.245	Ub	55.515	50.21	Ub	20.805	34.195	Ub	10.735	17.59	Ub	32.8	32.975	Ub	89.15	89.865	Ub	167.24	216.43	Mb	21.79
E	MSTRG.361		MSTRG.334	MSTRG.4259	2.74	3.13	Ub	8.415	22.125	Mb	5.65	15.795	Mb	8.24	12.755	Mb	1.675	Ub	6.075	5.66	Ub	1.7	2.46	Ub	7.46	10.875	Ub	3.24	3.96	Ub	9.865	9.965	Ub	3.375	5.91	Ub	9.26	12.605	Ub	21.02	22.975	Ub	29.315	8.55	Fb	25.305	4.755	Fb	3.535
E	MSTRG.358		MSTRG.336	MSTRG.4261	11.985	14.16	Ub	21.575	39.93	Mb	41.32	24.465	Ub	67.145	20.57	Fb	5.64	Fb	20.515	20.79	Ub	25.83	25.01	Ub	49.01	22.11	Fb	24.4	18.725	Ub	46.95	49.59	Ub	11.79	18.15	Ub	9.895	12.21	Ub	19.69	21.81	Ub	39.065	17.44	Fb	80.265	16.27	Fb	7.74
E	MSTRG.357		MSTRG.338	MSTRG.4262	2.15	4.06	Mb	4.02	1.72	Fb	10.885	8.005	Ub	0.215	0.565	Mb	0	Ub	7.78	7.855	Ub	21.325	28.88	Ub	4.7	2.4	Fb	12.4	4.35	Fb	1.125	0.975	Ub	1.715	1.035	Ub	2.82	1.76	Ub	7.535	5.02	Ub	0.75	3.335	Mb	0.225	0.85	Mb	0.075
E	MSTRG.356		MSTRG.339	MSTRG.4263	6.095	7.95	Ub	1.565	2.005	Ub	5.075	6.215	Ub	0	0.055	Ub	0	Ub	32.855	46.82	Ub	0	0	Ub	0	0.055	Ub	0	0	Ub	45.905	84.12	Mb	0	0	Ub	8.445	9.965	Ub	2.235	4.535	Ub	4.105	13.88	Mb	0	2.45	Mb	0
E	MSTRG.355		MSTRG.342	MSTRG.4264	3.26	4.365	Ub	1.14	1.345	Ub	6.965	9.705	Mb	2.535	3.93	Mb	8.335	Mb	9.34	9.91	Ub	4.39	4.815	Ub	1.115	1.965	Ub	3.44	3.875	Ub	2.815	3.335	Ub	7.32	6.67	Ub	1.165	0.96	Ub	0.115	0.665	Mb	0.395	6.565	Mb	0.49	7.345	Mb	1.71
E	MSTRG.354		MSTRG.344	MSTRG.4267	197.5	214.44	Ub	67.825	100.16	Mb	329.915	243.49	Ub	110.19	94.46	Mb	25.28	Ub	232.085	249.575	Ub	103.31	58.955	Ub	124.385	272.63	Ub	369.295	459.19	Ub	85.575	87.045	Ub	245.635	240.455	Ub	269.305	244.855	Ub	94.295	104.97	Ub	322.89	290.905	Ub	142.07	73.545	Ub	36.635
E	MSTRG.352		MSTRG.348	MSTRG.4270	24.205	20.375	Ub	54.685	78.955	Mb	52.48	70.77	Mb	54.59	76.365	Mb	7.04	Fb	35.765	34.005	Ub	22.12	19.1	Ub	48.285	39.315	Fb	48.385	40.83	Ub	67.115	60.795	Ub	53.49	52.865	Ub	8.72	8.94	Ub	11.53	13.835	Ub	35.45	127.785	Mb	30.73	9.045	Fb	1164.58
E	MSTRG.348		MSTRG.351	MSTRG.4272	2.74	3.755	Ub	18.275	19.9	Ub	12.765	7.81	Ub	18.705	3.55	Fb	0.64	Fb	6.29	8.38	Ub	1.96	1.28	Ub	2.555	3.955	Ub	3.25	5.035	Ub	23.79	27.615	Ub	6.71	7.54	Ub	5.535	7.935	Ub	33.445	31.415	Ub	31.205	11.41	Fb	28.4	10.895	Ub	3.165
E	MSTRG.347		MSTRG.352	MSTRG.4273	5.195	6.25	Ub	8.375	27.375	Mb	33.155	14.59	Fb	68.2	11.36	Fb	2.915	Fb	6.815	7.24	Ub	3.58	3.66	Ub	42.19	13.075	Fb	9.165	8.65	Ub	30.01	28.855	Ub	5.02	10.345	Ub	5.28	7.665	Ub	7.005	12.615	Mb	33.295	12.305	Fb	36.245	9.095	Fb	2.19
E	MSTRG.346		MSTRG.353	MSTRG.4274	25.36	26.365	Ub	44.1	75.21	Mb	51.505	34.985	Ub	58.215	18.34	Fb	20.125	Ub	30.315	24.785	Ub	13.95	10.275	Ub	58.155	50.545	Fb	30.62	32.045	Ub	83.68	69.555	Ub	32.845	38.385	Ub	37.185	43	Ub	48.595	58.775	Ub	85.05	41.995	Fb	81.05	29.235	Fb	29.155
E	MSTRG.345		MSTRG.354	MSTRG.4275	41.93	35.27	Ub	161.455	163.725	Ub	67.59	44.645	Ub	67.775	23.995	Fb	12.005	Ub	54.025	57.86	Ub	19.88	17.53	Ub	55.63	51.23	Ub	44.58	43.1	Ub	218.01	198.41	Ub	71.535	73.21	Ub	36.63	62.155	Ub	122.23	119.63	Ub	116.375	43.62	Fb	105.46	21.525	Fb	14.56
E	MSTRG.342		MSTRG.358	MSTRG.4278	58.46	57.135	Ub	142.47	176.885	Ub	176.43	146.745	Ub	203.67	115.435	Ub	54.925	Ub	144.68	173.855	Ub	86.075	94.51	Ub	178.645	150.475	Fb	180.605	173.38	Ub	233.575	241.695	Ub	98.585	110.185	Ub	65.13	87.72	Ub	185.5	206.53	Ub	237.82	107.015	Fb	185.585	63.71	Fb	45.575
E	MSTRG.341		MSTRG.359	MSTRG.4280	14.025	14.54	Ub	30.23	51.93	Mb	50.14	36.15	Ub	57.24	13.59	Fb	4.695	Fb	23.935	20.83	Ub	32.28	38.65	Ub	48.63	27.69	Fb	22.685	22.86	Ub	68.955	69.8	Ub	15.455	19.345	Ub	17.315	23.155	Ub	35.155	50.37	Ub	85.14	41.24	Fb	77.725	20.925	Fb	6.25
E	MSTRG.339		MSTRG.360	MSTRG.4282	39.23	33.98	Ub	86.61	107.12	Ub	116.58	101.125	Ub	182.415	80.525	Ub	94.855	Mb	76.605	73.705	Ub	39.485	36.365	Ub	118.415	78.405	Fb	64.625	70.18	Ub	110.75	102.395	Ub	50.26	59.55	Ub	1.705	2.59	Ub	12.21	14.68	Ub	54.43	28.835	Fb	64.085	41.74	Mb	0.54
E	MSTRG.340		MSTRG.2	MSTRG.4283	8.875	10.125	Ub	3.8	14.99	Mb	4.315	7.15	Mb	4.225	7.1	Mb	0.3	Fb	1.495	2.19	Ub	0.775	0.815	Ub	10.475	12.525	Ub	11.22	12.235	Ub	3.975	2.9	Ub	5.32	5.815	Ub	25.87	19.995	Ub	8.975	11.565	Ub	4.31	9.575	Mb	1.425	9.265	Mb	0.56
E	MSTRG.338		MSTRG.3	MSTRG.4284	9.98	11.145	Ub	20.255	44.79	Mb	39.38	89.795	Mb	61.905	126.125	Mb	37.545	Mb	17.87	24.435	Ub	45.305	52.275	Ub	38.955	38.395	Ub	23.655	24.94	Ub	27.945	24.28	Ub	12.61	21.305	Ub	6.745	11.785	Ub	12.67	33.545	Mb	42.915	52.945	Ub	49.425	119.335	Mb	27.755
E	MSTRG.337		MSTRG.4	MSTRG.4285	4.815	4.275	Ub	18.865	25.335	Ub	9.265	10.63	Ub	31.385	7.98	Fb	2.67	Fb	5.71	5.59	Ub	2.91	3.195	Ub	10.97	7.29	Fb	3.945	5.305	Ub	45.065	42.465	Ub	6.76	8.16	Ub	5.785	9.77	Ub	21.175	21.405	Ub	52.39	11.575	Fb	96.905	16.2	Fb	3.985
E	MSTRG.334		MSTRG.6	MSTRG.4286	10.115	7.285	Ub	9.805	9.37	Ub	42.6	30.08	Ub	39.705	4.79	Fb	20.24	Mb	21	18.89	Ub	33.245	30.175	Ub	15.185	16.35	Ub	38.81	36.66	Ub	13.255	12.89	Ub	24.23	20.895	Ub	6.36	8.055	Ub	10.03	9.375	Ub	32.11	23.03	Ub	50.785	6.375	Fb	21.87
E	MSTRG.1964		MSTRG.1910	MSTRG.4287	33.855	40.77	Ub	25.425	28.07	Ub	75.2	36.38	Fb	36.16	10.25	Fb	15.855	Mb	64.715	57.015	Ub	33.79	11.545	Ub	16.885	34.3	Ub	66.565	57.99	Ub	51.33	59.735	Ub	69.55	60.935	Ub	31.185	32.96	Ub	40.795	36.945	Ub	58.905	34.185	Fb	49.985	9.31	Fb	20.405
E	MSTRG.1961		MSTRG.1907	MSTRG.4290	18.765	25.015	Ub	0.625	2.145	Mb	15.035	41.64	Mb	0.05	54.135	Mb	5.815	Mb	31.855	50.325	Ub	6.28	5.52	Ub	5.04	83.935	Mb	17.395	23.15	Ub	21.35	45.76	Mb	48.205	54.965	Ub	42.525	48.835	Ub	1.74	4.675	Ub	5.79	55.09	Mb	0.325	83.625	Mb	17.725
E	MSTRG.1958		MSTRG.1904	MSTRG.4292	0	0.085	Ub	0	55.33	Mb	0	176.925	Mb	0	378.24	Mb	2.225	Mb	0	0.025	Ub	0	0	Ub	0	64.795	Mb	0	0	Ub	0	0.045	Ub	0	6.265	Mb	0	5.025	Mb	0	37.6	Mb	0	146.185	Mb	0	631.56	Mb	2.61
E	MSTRG.1937		MSTRG.1875	MSTRG.4751	0.02	0.46	Mb	0	7.58	Mb	0.675	4.825	Mb	2.255	3.555	Mb	0.04	Fb	0	0.015	Ub	0	0	Ub	0.155	2.785	Mb	0.07	0.01	Ub	0.025	0	Ub	0.04	3.645	Mb	0	1.44	Mb	0	5.49	Mb	0	4.865	Mb	0	3	Mb	0.04
E	MSTRG.1938		MSTRG.1876	MSTRG.4752	0	2.415	Mb	0.09	85.81	Mb	0.245	38.22	Mb	0.31	33.235	Mb	0.125	Ub	0.05	0	Ub	0	0	Ub	0.415	31.305	Mb	0	0	Ub	0.105	0.165	Ub	0.015	13.94	Mb	0.025	3.415	Mb	1.305	26.22	Mb	7.375	19.525	Mb	7.425	20.88	Mb	0.125
E	MSTRG.1940		MSTRG.1879	MSTRG.4754	10.335	19.625	Mb	2.525	30.28	Mb	10.76	142.585	Mb	2.34	192.57	Mb	3.29	Mb	0.485	0.595	Ub	0.395	0.61	Ub	25.53	37.165	Ub	12.515	18.95	Ub	3.635	7.255	Ub	47.29	41.62	Ub	549.755	486.83	Ub	0.525	18.58	Mb	25.845	168.02	Mb	3.745	170.915	Mb	3.565
E	MSTRG.1941		MSTRG.1880	MSTRG.4755	7.84	6.82	Ub	14.605	17.06	Ub	16.42	11.05	Ub	12.79	3.775	Fb	3.08	Ub	13.28	9.245	Ub	6.155	2.785	Ub	6.565	10.49	Ub	14.575	14.965	Ub	18.765	16.765	Ub	23.325	21.555	Ub	7.255	12.47	Ub	18.07	17.085	Ub	22.205	8.94	Fb	18.875	3.075	Fb	4.725
E	MSTRG.1942		MSTRG.1881	MSTRG.4756	18.445	26.435	Mb	55.975	79.15	Ub	194.09	25.79	Fb	115.6	12.01	Fb	11.06	Fb	23.205	13.635	Fb	6.745	3.68	Ub	64.34	31.58	Fb	25.97	20.205	Ub	181.525	170.175	Ub	23.9	31.48	Ub	41.15	54.395	Ub	70.51	61.405	Ub	263.845	25.75	Fb	145.765	9.09	Fb	10.55
E	MSTRG.1943		MSTRG.1883	MSTRG.4757	42.925	48.385	Ub	146.05	124.425	Ub	40.945	31.525	Ub	31.235	10.66	Fb	7.53	Ub	83.13	77.345	Ub	23.3	8.86	Ub	12.32	57.56	Mb	26.565	42.405	Ub	73.595	77.305	Ub	81.875	82.555	Ub	84.69	96.785	Ub	325.345	279.605	Ub	61.26	37.045	Fb	39.2	13.95	Fb	13.295
E	MSTRG.1945		MSTRG.1886	MSTRG.4760	11.835	11.315	Ub	36.095	53.93	Ub	25.38	103.81	Mb	19.165	147.74	Mb	5.24	Ub	30.565	32.015	Ub	10.955	9.125	Ub	15.09	37.38	Ub	17.65	18.5	Ub	45.165	46.625	Ub	15.1	18.27	Ub	15.035	14.365	Ub	41.565	42.675	Ub	36.465	83.725	Mb	39.57	123.32	Mb	7.77
E	MSTRG.1947		MSTRG.1889	MSTRG.4761	6.365	6.97	Ub	20.735	23.23	Ub	33.73	16.375	Fb	35.84	5.55	Fb	12.165	Ub	11.885	9.445	Ub	7.625	5.17	Ub	11.445	11.325	Ub	15.485	17.91	Ub	32.01	34.21	Ub	14.67	16.23	Ub	6.625	8.85	Ub	22.47	19.475	Ub	47.27	18.015	Fb	42.655	6.03	Fb	12.84
E	MSTRG.1949		MSTRG.1891	MSTRG.4762	7.3	7.3	Ub	19.545	34.4	Mb	17.11	21.74	Mb	7.7	11.245	Mb	1.2	Ub	15.805	19.53	Ub	8.86	8.67	Ub	9.735	19.61	Ub	12.595	18.755	Ub	28.3	26.325	Ub	9.49	18.65	Mb	15.945	22.43	Ub	36.165	46.34	Ub	27.08	45.855	Mb	21.41	20.805	Mb	12.765
E	MSTRG.1952		MSTRG.1894	MSTRG.4765	0	0.365	Ub	0.08	101.12	Mb	0	45.6	Mb	0	72.245	Mb	0.35	Ub	0	0	Ub	0	0.075	Ub	0	70.84	Mb	0	0	Ub	0	0	Ub	0	8.155	Mb	0	49.41	Mb	0	415.59	Mb	0	196.695	Mb	0	348.435	Mb	1.795
E	MSTRG.1953		MSTRG.1898	MSTRG.4767	0.07	0.07	Ub	2.425	1.135	Fb	3.2	3.495	Ub	0	0.165	Mb	0.045	Ub	8.255	10.305	Ub	0.59	0.54	Ub	0.01	0.195	Mb	0.05	0.155	Ub	0.96	0.925	Ub	0.055	0.045	Ub	0.215	0.295	Ub	6.56	5.49	Ub	1.505	8.375	Mb	0	0.235	Mb	1.38
E	MSTRG.1954		MSTRG.1899	MSTRG.4768	4.565	7.215	Mb	4.87	5.835	Ub	9.745	5.835	Ub	0	0.475	Mb	0.295	Mb	29.185	42.21	Ub	13.16	13.815	Ub	12.365	11.73	Ub	21.525	18.395	Ub	0	0.125	Ub	4.95	3.255	Ub	23.275	8.6	Fb	19.03	12.475	Ub	0.43	1.185	Mb	0	0.365	Mb	0.145
E	MSTRG.1955		MSTRG.1897	MSTRG.4769	0	0.23	Ub	0	92.965	Mb	0.04	156.92	Mb	0	230.705	Mb	2.05	Mb	0	0	Ub	0	0	Ub	0	70.67	Mb	0	0	Ub	0	0	Ub	0	7.445	Mb	0	10.965	Mb	0	76.79	Mb	0	123.14	Mb	0	316.475	Mb	1.995
E	MSTRG.1956		MSTRG.1900	MSTRG.4770	0	0.05	Ub	0	20.075	Mb	0	43.245	Mb	0	44.745	Mb	0.545	Mb	0	0	Ub	0	0	Ub	0	18.01	Mb	0	0	Ub	0	0	Ub	0	1.19	Mb	0	1.155	Mb	0	9.725	Mb	0	29.915	Mb	0	40.96	Mb	0.68
E	MSTRG.1137		MSTRG.1063	MSTRG.4860	23.53	21.895	Ub	17.12	39.065	Mb	43.89	151.25	Mb	31.29	381.98	Mb	37.23	Mb	43.12	51.74	Ub	28.75	29.195	Ub	76.02	82.39	Ub	68.845	72.255	Ub	17.82	17.11	Ub	14.965	17.375	Ub	23.845	20.505	Ub	15.56	24.28	Ub	33.05	71.4	Mb	23.64	164.2	Mb	34.585
E	MSTRG.1138		MSTRG.1064	MSTRG.4861	114.615	143.395	Ub	104.54	144.94	Ub	483.755	488.945	Ub	89.52	204.46	Mb	26.735	Mb	443.19	481.78	Ub	1458.05	1727.97	Ub	413.575	333.435	Ub	282.97	224.88	Ub	109.545	103.245	Ub	67.29	74.24	Ub	195.02	164.18	Ub	136.035	141.05	Ub	235.025	445.265	Mb	154.45	206.965	Mb	36.905
E	MSTRG.1140		MSTRG.1066	MSTRG.4862	9.115	8.91	Ub	24.19	29.9	Ub	21.265	31.445	Mb	45.14	28.25	Ub	4	Fb	15.245	19.465	Ub	18.145	14.435	Ub	8.225	18.11	Ub	15.845	22.53	Ub	29.575	29.925	Ub	22.995	30.26	Ub	9.265	13.885	Ub	25.08	36.445	Ub	35.35	33.73	Ub	67.22	53.065	Mb	5.985
E	MSTRG.1141		MSTRG.1067	MSTRG.4863	1.94	2.19	Ub	7.8	15.82	Mb	10.605	7.81	Ub	21.97	4.275	Fb	0.725	Fb	1.775	2.08	Ub	0.76	0.63	Ub	2.67	4.375	Ub	2.875	3.815	Ub	15.12	14.03	Ub	5.475	7.63	Ub	2.015	3.12	Ub	8.09	8.91	Ub	37.68	5.84	Fb	39.475	2.46	Fb	1.155
E	MSTRG.1142		MSTRG.1068	MSTRG.4864	11.9	10.26	Ub	45.035	65.85	Mb	23.665	17.125	Ub	24.87	15.515	Ub	9.28	Mb	13.35	11.585	Ub	18.52	5.19	Ub	9.355	30.41	Mb	14.505	15.695	Ub	22.24	17.335	Ub	36.875	32.44	Ub	8.91	15.275	Ub	52.22	47.855	Ub	25.95	14.67	Fb	26.1	11.69	Ub	5.06
E	MSTRG.1144		MSTRG.1069	MSTRG.4865	1.645	2.74	Mb	9.235	50.21	Mb	6.67	49.31	Mb	31.615	69.285	Mb	1.47	Fb	1.705	2.1	Ub	0.55	0.505	Ub	4.215	23.235	Mb	1.76	2.23	Ub	17.77	18.145	Ub	2.355	9.965	Mb	3.345	8.7	Mb	13.335	37.445	Mb	44.035	35.525	Ub	67.995	34.565	Ub	1.69
E	MSTRG.1145		MSTRG.1070	MSTRG.4866	26.635	28.61	Ub	41.875	49.405	Ub	47.9	45.44	Ub	31.94	14.525	Ub	22.91	Mb	78.45	77.345	Ub	20.62	12.31	Ub	15.58	46.33	Mb	38.595	41.69	Ub	52.6	46.82	Ub	62.44	62.14	Ub	22.845	27.71	Ub	43.99	35.215	Ub	56.435	46.62	Ub	35.54	16.725	Ub	24.42
E	MSTRG.1146		MSTRG.1071	MSTRG.4867	3.605	2.97	Ub	12.79	9.1	Ub	11.725	6.65	Ub	44.965	5.46	Fb	10.065	Ub	4.115	5.45	Ub	2.14	1.955	Ub	13.81	6.36	Fb	6.135	9.335	Ub	18.465	16.345	Ub	3.52	4.44	Ub	1.095	1.62	Ub	5.78	4.215	Ub	7.645	1.78	Fb	10.745	1.065	Fb	4.475
E	MSTRG.1147		MSTRG.1072	MSTRG.4868	3.545	2.62	Ub	2.68	4.8	Ub	67.535	3.305	Fb	136.635	0.6	Fb	0.25	Fb	9.175	11.24	Ub	2.145	0.86	Ub	14.9	3.045	Fb	4.56	7.16	Ub	15.315	14.565	Ub	5.255	5.425	Ub	1.945	2.115	Ub	1.89	2.97	Ub	108.86	1.98	Fb	84.185	0.51	Fb	0.165
E	MSTRG.1150		MSTRG.1075	MSTRG.4869	6.94	6.53	Ub	98.37	103.205	Ub	13.415	48.105	Mb	31.25	41.92	Mb	2.355	Fb	10.33	13.305	Ub	7.28	5.045	Ub	8.335	30.095	Mb	12.335	13.405	Ub	51.85	43.4	Ub	28.065	26.775	Ub	6.915	16.53	Mb	52.44	61.03	Ub	21.305	21.655	Ub	17.27	21.74	Mb	1.195
E	MSTRG.1151		MSTRG.1076	MSTRG.4870	559.7	800.515	Ub	195.54	168.115	Ub	1517.69	1135.95	Ub	85.985	23	Fb	33.53	Mb	841.31	840.13	Ub	4229.73	3691.76	Ub	441.655	388.615	Fb	510.045	426.5	Ub	162.875	170.76	Ub	292.105	210.53	Ub	948.77	729.325	Ub	173.24	136.31	Ub	708.375	1276.3	Mb	246.59	20.5	Fb	61.67
E	MSTRG.1152		MSTRG.1077	MSTRG.4871	6.79	9.28	Mb	15.73	46.01	Mb	26.655	33.04	Mb	98.33	37.87	Fb	5.455	Fb	11.705	11.815	Ub	6.11	5.195	Ub	19.43	22.025	Ub	7.865	9.315	Ub	28.145	30.64	Ub	9.48	15.02	Ub	9.245	11.905	Ub	17.125	21.485	Ub	54.85	23.955	Fb	96.625	52.215	Ub	4.85
E	MSTRG.1155		MSTRG.1081	MSTRG.4874	2.97	2.69	Ub	11.975	11.71	Ub	5.68	5.15	Ub	11.96	3.19	Fb	1.245	Fb	4.675	6.235	Ub	1.345	0.695	Ub	1.375	3.305	Ub	2.01	4.035	Ub	18.585	22.965	Ub	14.25	15.59	Ub	4.965	7.89	Ub	17.965	19.06	Ub	15.25	8.525	Ub	27.57	5.03	Fb	3.705
E	MSTRG.1156		MSTRG.1082	MSTRG.4875	4.805	6.19	Ub	14.325	17.66	Ub	12.675	3.97	Fb	14.755	1.815	Fb	0.765	Fb	8.61	7.9	Ub	2.235	1.485	Ub	8.6	6.18	Fb	3.705	4.65	Ub	15.705	15.63	Ub	5.44	7.7	Ub	3.425	3.63	Ub	8.4	7.125	Ub	8.905	1.385	Fb	6.47	0.445	Fb	0.625
E	MSTRG.1157		MSTRG.1083	MSTRG.4876	38.94	31.52	Ub	63.71	115.685	Mb	45.635	51.635	Ub	29.53	23.17	Mb	10.545	Ub	25.355	24.48	Ub	24.56	24.645	Ub	54.255	46.985	Fb	54.56	48.125	Ub	37.1	38.065	Ub	51.56	56.17	Ub	19.125	24.615	Ub	30.735	40.6	Ub	42.63	29.155	Ub	26.545	11.945	Ub	10.915
E	MSTRG.1158		MSTRG.1084	MSTRG.4877	79.465	76.92	Ub	159.525	118.65	Fb	87.035	56.77	Ub	48.435	15.34	Fb	66.745	Mb	113.155	109.18	Ub	37.43	20.71	Ub	68.84	145.11	Ub	81.63	97.315	Ub	182.955	151.055	Ub	105.745	112.635	Ub	86.46	93.385	Ub	230.94	194.13	Ub	104.445	46.93	Fb	51.51	12.95	Fb	56.1
E	MSTRG.1161		MSTRG.1088	MSTRG.4879	0	0.045	Mb	0.015	33.115	Mb	0.005	82.42	Mb	0	89.695	Ub	1.37	Mb	0.01	0.02	Ub	0	0	Ub	0	38.205	Mb	0	0	Ub	0.01	0.005	Ub	0	2.055	Mb	0	1.745	Mb	0.005	14.995	Mb	0.005	48.405	Mb	0	60.97	Mb	1.13
E	MSTRG.1162		MSTRG.1089	MSTRG.4881	0.23	0.25	Ub	5.725	3.925	Ub	1.96	2.195	Ub	0.035	0.135	Mb	0.31	Mb	5.405	6.285	Ub	0.485	0.33	Ub	0.045	0.545	Mb	0.44	1.11	Ub	3.38	2.92	Ub	0.4	0.34	Ub	0.435	0.36	Ub	6.95	4.975	Ub	0.71	2.945	Mb	0.03	0.09	Mb	0.31
E	MSTRG.1165		MSTRG.1091	MSTRG.4882	0	0.03	Ub	0	40.365	Mb	0	57.555	Mb	0	45.02	Mb	0.505	Mb	0	0	Ub	0	0	Ub	0	45.36	Mb	0	0	Ub	0	0	Ub	0	2.045	Mb	0	3.445	Mb	0.015	91.815	Mb	0.05	64.29	Mb	0.03	67.9	Mb	0.945
E	MSTRG.1167		MSTRG.1092	MSTRG.4883	0	0.025	Ub	0	11.1	Mb	0	7.715	Mb	0	4.885	Mb	0.13	Ub	0	0	Ub	0	0	Ub	0	5.575	Mb	0	0	Ub	0	0	Ub	0	0.545	Mb	0	0.83	Mb	0.02	9.625	Mb	0	11.745	Mb	0	10.095	Mb	0.16
E	MSTRG.1168		MSTRG.1094	MSTRG.4884	120.87	184.385	Ub	0.805	0.595	Ub	0.12	0.24	Ub	0	0.24	Ub	0	Ub	0	0.07	Ub	0.065	0	Ub	0	0.23	Ub	0	0	Ub	26.045	25.22	Ub	155.425	146.515	Ub	7.87	5.52	Ub	0.065	0.12	Ub	0	0	Ub	0	0.075	Ub	0
E	MSTRG.1169		g919	MSTRG.4885	0.065	0.045	Ub	1.705	1.345	Ub	0.325	0.52	Ub	0	0.16	Mb	0	Ub	0.68	1.035	Ub	0.24	0.38	Ub	0.025	0.085	Ub	0.015	0.09	Ub	0.545	0.475	Ub	0.035	0.055	Ub	0.02	0.07	Ub	0.62	0.405	Ub	0.08	0.09	Ub	0	0	Ub	0.045
E	MSTRG.1170		MSTRG.1095	MSTRG.4886	8.605	7.495	Ub	27.4	19.35	Fb	23.02	13.965	Ub	18.065	3.065	Fb	4.08	Ub	19.57	19.265	Ub	8.37	3.705	Ub	5.985	17.31	Mb	26.445	26.405	Ub	22.41	21.62	Ub	43.45	34.74	Ub	9.63	21.645	Ub	44.48	35.435	Ub	30.215	16.545	Fb	27.705	5.54	Fb	6.945
E	MSTRG.1172		MSTRG.1096	MSTRG.4887	47.2	39.985	Ub	115.06	77.22	Fb	66.705	42.82	Ub	32.755	9.215	Fb	8.91	Ub	136.995	177.285	Ub	43.225	41.33	Ub	64.645	77.73	Ub	130.255	118.67	Ub	46.47	46.48	Ub	60.485	64.445	Ub	33.67	38.42	Ub	177.685	150.88	Ub	62.505	60.96	Ub	41.815	15.32	Fb	12.135
E	MSTRG.1174		MSTRG.1100	MSTRG.4889	6.705	7.7	Ub	12.095	28.735	Mb	30.9	21.05	Ub	25.075	10.39	Fb	2.57	Fb	8.65	8.455	Ub	4.705	4.24	Ub	29.005	13.02	Fb	6.93	7.425	Ub	24.5	24.965	Ub	7.49	10.25	Ub	8.88	10.035	Ub	9.575	9.725	Ub	56.285	12.37	Fb	47.185	6.05	Fb	3.44
E	MSTRG.1176		MSTRG.1102	MSTRG.4891	6.705	7.5	Ub	21.92	74.975	Mb	27.46	120.65	Mb	35.98	139.425	Mb	13.215	Mb	17.83	19.75	Ub	8.88	6.81	Ub	11.67	57.825	Mb	14.695	19.19	Ub	24.36	23.78	Ub	16.93	28.83	Mb	9.545	18.735	Ub	26.795	76.52	Mb	45.775	104.165	Mb	42.635	126.145	Mb	20.115
E	MSTRG.1177		MSTRG.1103	MSTRG.4892	0	0.02	Ub	0.03	13.355	Mb	0	48.325	Mb	0.025	58.88	Mb	0.94	Mb	0	0	Ub	0	0	Ub	0	17.895	Mb	0	0	Ub	0	0	Ub	0	0.33	Mb	0	0.49	Mb	0	3.245	Mb	0.05	26.1	Mb	0.045	27.615	Mb	0.725
E	MSTRG.1179		MSTRG.1105	MSTRG.4894	0.095	0.105	Ub	3.435	2.635	Ub	0.815	1.025	Ub	0.03	0.12	Mb	0	Ub	2.245	2.06	Ub	0.065	0.065	Ub	0	0.04	Ub	0	0.03	Ub	4	3.81	Ub	0.03	0.065	Ub	0.22	0.385	Ub	5.38	4.86	Ub	0.435	3.31	Mb	0.065	0.845	Mb	0.06
E	MSTRG.1180		MSTRG.1106	MSTRG.4895	0	0	Ub	0	12.18	Mb	0	68.43	Mb	0	136.42	Mb	0.995	Ub	0	0	Ub	0	0	Ub	0	15.17	Mb	0	0	Ub	0	0	Ub	0	0	Ub	0	0.905	Ub	0	10.145	Mb	0	56.48	Mb	0	161.935	Mb	1.415
E	MSTRG.1183		g931	MSTRG.4896	0.99	1.63	Ub	5.91	3.645	Ub	0.42	0.385	Ub	0	0	Ub	0	Ub	1.395	0.51	Ub	0.5	1.23	Ub	0.12	0.575	Ub	0.38	0.415	Ub	7.75	7.235	Ub	0.03	0	Ub	0.65	0.9	Ub	1.58	1.375	Ub	0	0.415	Ub	0	0	Ub	0
E	MSTRG.1184		MSTRG.1107	MSTRG.4897	0.595	0.57	Ub	2.995	3.445	Ub	2.425	1.27	Ub	0.12	0.16	Ub	0.135	Ub	0.765	0.97	Ub	1.35	1.165	Ub	0.59	2.29	Mb	5.335	5.895	Ub	10.515	6.02	Ub	3.13	3.56	Ub	1.45	2.385	Ub	9.375	5.745	Ub	0.19	0.78	Mb	0.08	0.28	Mb	0.27
E	MSTRG.1187		MSTRG.1110	MSTRG.4900	4.025	0.755	Fb	9.315	42.235	Mb	0	1.725	Mb	0	1.395	Mb	0	Ub	0.17	0	Ub	0	0	Ub	0	0.65	Ub	0	0	Ub	13	2.43	Ub	14.815	9.555	Ub	4.325	22.11	Ub	24.01	64.57	Mb	0	0	Ub	0	0.53	Ub	0
E	MSTRG.1191		MSTRG.1114	MSTRG.4902	208.62	69.325	Fb	0	0.515	Ub	0	0	Ub	0.15	0	Ub	0	Ub	0	0.065	Ub	0	0.075	Ub	0	0	Ub	0	0	Ub	420.42	199.675	Ub	505.1	400.555	Ub	118.55	327.64	Mb	0.06	0.455	Ub	0.16	0.495	Ub	0	0.275	Ub	0
E	MSTRG.1195		MSTRG.1120	MSTRG.4904	11.995	16.275	Ub	0.015	0.04	Ub	0	11.105	Mb	0.015	1.105	Mb	3.595	Mb	0	0	Ub	0	0	Ub	0.01	25.77	Mb	0	0.19	Mb	0.095	1.595	Mb	1.59	0.74	Ub	34.62	16.665	Fb	0	0	Ub	0.05	18.065	Mb	0.025	8.23	Mb	8.415
E	MSTRG.1196		MSTRG.1122	MSTRG.4905	2.705	1.245	Ub	6.165	19.87	Mb	0.05	2.695	Mb	0	0.675	Mb	46.66	Mb	0	0	Ub	0	0.09	Ub	0	1.745	Mb	0.045	0.235	Ub	14.325	26.425	Ub	49.26	96.9	Ub	3.04	312.18	Mb	0.935	3.655	Ub	0	5.93	Mb	0	0.855	Mb	50.19
E	MSTRG.1199		MSTRG.1124	MSTRG.4907	97.56	100.88	Ub	1.67	3.5	Ub	0	0.475	Ub	0	0.12	Ub	0.16	Ub	0	0	Ub	0	0	Ub	0	0.21	Ub	0	0.105	Ub	34.34	43.575	Ub	167.645	271.53	Ub	55.355	100.155	Ub	0.535	6.92	Mb	0	73.345	Mb	0	103.77	Mb	388.995
E	MSTRG.1201		MSTRG.1126	MSTRG.4908	127.39	68.89	Fb	0.13	16.54	Mb	0	108.44	Mb	0	376.015	Mb	3.45	Mb	0	0	Ub	0	0	Ub	0	11.95	Mb	0	0	Ub	6.33	20.475	Ub	204.07	314.615	Ub	20.655	59.725	Mb	0	7.6	Mb	0	71.96	Mb	0	215.9	Mb	2.28
E	MSTRG.1202		MSTRG.1127	MSTRG.4909	13.185	12.36	Ub	44.535	57.91	Ub	24.36	32.69	Mb	29.33	21.67	Mb	1.95	Fb	50.065	61.705	Ub	7.165	4.82	Ub	8.33	14.435	Ub	13.02	14.585	Ub	34.895	36.705	Ub	28.36	32.355	Ub	14.695	17.155	Ub	39.3	40.4	Ub	37.875	33.04	Ub	31.655	18.25	Ub	1.99
E	MSTRG.1204		MSTRG.1129	MSTRG.4911	180.82	155.34	Ub	561.74	1120.33	Mb	80.18	43.965	Fb	35.475	13.06	Fb	6.78	Ub	42.675	64.25	Ub	25.445	28.82	Ub	76	118.895	Ub	185.025	190.815	Ub	22.425	30.795	Ub	551.46	692.755	Ub	118.525	265.045	Ub	575.94	811.945	Ub	51.425	34.37	Fb	34.19	19.59	Ub	10.385
E	MSTRG.1203		MSTRG.1128	MSTRG.4912	24.94	19.205	Ub	55.155	94.83	Mb	55.475	141.21	Mb	87.425	173.74	Mb	10.025	Fb	30.365	32.99	Ub	16.6	18.575	Ub	64.01	76.465	Ub	30.755	42.55	Ub	70.62	64.7	Ub	64.66	79.245	Ub	18.08	33.88	Ub	45.775	66.845	Ub	63.275	94.965	Mb	49.25	108.875	Mb	7.04
E	MSTRG.1205		MSTRG.1130	MSTRG.4913	5.42	6.33	Ub	19.645	30.165	Ub	15.92	20.48	Ub	21.48	10.5	Ub	1.51	Fb	4.845	5.605	Ub	2.62	2.325	Ub	4.445	8.97	Ub	10.945	13.73	Ub	37.61	37.49	Ub	14.825	19.795	Ub	3.44	5.975	Ub	10.26	21.57	Mb	14.145	23.605	Mb	14.11	20.44	Mb	2.25
E	MSTRG.1206		MSTRG.1131	MSTRG.4914	12.345	13.355	Ub	29.945	33.52	Ub	32.415	23.615	Ub	21.26	6.185	Fb	22.05	Mb	24.675	23.125	Ub	7.04	4.015	Ub	11.155	29.815	Mb	28.645	38.71	Ub	29.98	33.415	Ub	28.005	26.525	Ub	14.68	18.415	Ub	38.02	37.395	Ub	33.625	28.73	Ub	15.63	8.2	Ub	37.83
E	MSTRG.1207		MSTRG.1132	MSTRG.4915	0.325	0.25	Ub	10.775	5.705	Fb	2.78	3.11	Ub	0.02	0.035	Ub	0.025	Ub	18.955	24.135	Ub	0.645	0.505	Ub	0.06	0.43	Mb	0.255	0.67	Ub	5.42	5.47	Ub	0.405	0.445	Ub	0.795	1.2	Ub	14.285	11.49	Ub	1.375	6.675	Mb	0	0.13	Mb	1.465
E	MSTRG.1208		MSTRG.1133	MSTRG.4917	0	0.62	Mb	0	32.89	Mb	0	38.935	Mb	0	27.425	Mb	0.19	Mb	0	0	Ub	0	0	Ub	0	16.92	Mb	0	0	Ub	0	0	Ub	0	6.16	Mb	0.09	4.145	Mb	0	39.315	Mb	0	36.68	Mb	0	31.175	Mb	0.585
E	MSTRG.1212		MSTRG.1134	MSTRG.4919	0	0	Ub	0	0.34	Ub	0	320.065	Mb	0	6.235	Mb	2695.89	Mb	0	0	Ub	0	0	Ub	0	817.35	Mb	0	21.3	Mb	0	0	Ub	0	0	Ub	0	0	Ub	0	0	Ub	0	447.035	Mb	0	11.355	Mb	2693.92
E	MSTRG.1213		MSTRG.1136	MSTRG.4920	0.18	0.33	Ub	7.735	4.285	Fb	2.45	1.725	Ub	0.07	0.055	Ub	1.93	Mb	5.53	6.3	Ub	1.05	1.13	Ub	0.18	0.24	Ub	0.57	0.285	Ub	8.285	7.305	Ub	0.155	0.38	Ub	0.405	0.52	Ub	11.935	7.065	Ub	1.665	5.065	Mb	0.13	0.115	Ub	12.82
E	MSTRG.1214		MSTRG.1138	MSTRG.4921	0	0	Ub	0	0	Ub	0	53.36	Mb	0	1.305	Mb	261.1	Mb	0	0	Ub	0	0	Ub	0	95.79	Mb	0	2.34	Mb	0	0	Ub	0	0	Ub	0	0	Ub	0.105	0.1	Ub	0	45.92	Mb	0	1.095	Mb	335.17
E	MSTRG.1216		MSTRG.1139	MSTRG.4922	1.3	0.73	Fb	68.065	47.72	Fb	0.125	2.89	Mb	0	2.035	Mb	0.035	Ub	0.04	0.045	Ub	0.115	0.005	Ub	0.005	1.44	Mb	0.035	0.03	Ub	2.965	2.56	Ub	11.4	6.065	Fb	2.7	8.46	Mb	69.365	51.405	Ub	0.095	0.685	Mb	0.005	0.735	Mb	0.11
E	MSTRG.1219		MSTRG.1141	MSTRG.4925	4.76	4.755	Ub	8.885	20.65	Mb	13.405	17.11	Mb	18.54	7.515	Fb	1.875	Fb	14.625	16.435	Ub	6.02	4.005	Ub	6.01	8.515	Ub	6.535	9.02	Ub	14.68	16.675	Ub	10.25	12.14	Ub	3.805	5.1	Ub	9.195	9.575	Ub	20.615	11.02	Fb	20.58	4.52	Fb	2.07
E	MSTRG.587		MSTRG.501	MSTRG.4930	2665.7	1339.46	Fb	1.705	3.41	Ub	0	0	Ub	0	0	Ub	0	Ub	0	0	Ub	0	0	Ub	0	0	Ub	0	0	Ub	42.96	66.975	Ub	1377.68	2260.43	Ub	4141.46	11137.7	Ub	1.875	3.665	Ub	0	0	Ub	0	0	Ub	0
E	MSTRG.588		MSTRG.503	MSTRG.4931	2348.14	1312.19	Fb	3.755	3.315	Ub	0	0.06	Ub	0	0	Ub	0	Ub	0.145	0	Ub	0	0	Ub	0	0	Ub	0	0	Ub	22.515	37.23	Ub	3088.57	4452.2	Ub	3165.6	6611.2	Ub	1.7	0.68	Ub	0	0.265	Ub	0	0.1	Ub	0
E	MSTRG.589		MSTRG.506	MSTRG.4934	12.67	15.975	Ub	17.95	29.965	Mb	27.085	31.075	Ub	11.345	22.655	Mb	2.96	Ub	23.785	30.445	Ub	18.025	23.7	Ub	42.21	33.09	Fb	31.02	25.885	Ub	31.59	28.475	Ub	7.955	12.945	Ub	58.715	63.615	Ub	79.37	101.145	Ub	142.475	84.705	Fb	137.215	44.175	Fb	19.315
E	MSTRG.590		MSTRG.507	MSTRG.4935	7.025	8.335	Ub	28.345	44.94	Mb	30.63	26	Ub	40.795	11.52	Fb	4.15	Fb	11.95	10.275	Ub	4.245	3.04	Ub	14.845	11.695	Fb	14.51	14.525	Ub	59.46	60.68	Ub	12.355	16.39	Ub	7.335	9.94	Ub	23.605	23.345	Ub	39.455	17.43	Fb	40.355	6.655	Fb	4.615
E	MSTRG.591		MSTRG.508	MSTRG.4936	9.185	8.905	Ub	38.465	51.23	Ub	26.185	34.575	Mb	47.645	29.11	Ub	4.705	Fb	19.415	17.115	Ub	6.315	5.125	Ub	22.515	23.93	Ub	12.96	13.965	Ub	41.33	41.2	Ub	16.62	20.325	Ub	12.35	18.12	Ub	48.84	50.985	Ub	56.995	31.155	Fb	72.22	32.59	Ub	6.45
E	MSTRG.592		MSTRG.509	MSTRG.4937	1.955	1.975	Ub	0.06	1.36	Mb	0.63	1.83	Mb	0.065	1.33	Mb	0.07	Ub	0.895	0.525	Ub	0.04	0.065	Ub	0.285	2.705	Mb	1.23	1.84	Ub	9.49	3.1	Ub	2.285	1.82	Ub	4.1	2.365	Ub	0.02	0.04	Ub	0.52	1.365	Mb	0.055	0.44	Mb	0.7
E	MSTRG.594		MSTRG.510	MSTRG.4938	4.525	4.46	Ub	7.67	12.87	Mb	18.34	14.895	Ub	15.615	4.435	Fb	1.295	Fb	16.05	18.02	Ub	5.795	3.18	Ub	3.815	8.56	Ub	9.795	12.235	Ub	9.585	10.47	Ub	12.68	14.945	Ub	3.825	5.425	Ub	12.295	11.465	Ub	17.24	16.445	Ub	14.855	4.375	Fb	2.95
E	MSTRG.595		MSTRG.511	MSTRG.4939	0.2	0.14	Ub	3.245	3.025	Ub	2.58	5.29	Mb	0.865	2.64	Mb	0.08	Ub	4.725	5.25	Ub	1.185	0.515	Ub	0.115	1.645	Mb	0.185	0.275	Ub	1.675	1.485	Ub	0.165	0.63	Mb	0.3	0.615	Ub	3.68	3.485	Ub	3.03	5.945	Mb	1.14	2.49	Mb	0.305
E	MSTRG.596		MSTRG.512	MSTRG.4940	17.385	22.55	Ub	17.445	16.61	Ub	65.4	77.89	Ub	91.485	20.585	Fb	37.015	Mb	51.405	40.14	Ub	46.645	44.05	Ub	42.125	112.75	Ub	24.96	33.115	Ub	18.325	14.39	Ub	23.715	20.2	Ub	19.075	13.735	Ub	15.93	8.39	Ub	42.235	72.595	Mb	17.94	4.665	Fb	21.655
E	MSTRG.597		MSTRG.514	MSTRG.4943	5.635	5.945	Ub	27.5	42.595	Mb	17.965	103.065	Mb	44.655	138.105	Mb	2.805	Fb	11.8	10.82	Ub	7.695	4.415	Ub	4.96	17.25	Mb	5.21	8.92	Ub	27.23	26.595	Ub	17.73	22.49	Ub	11.28	20.19	Ub	53.48	70.125	Ub	47.625	142.535	Mb	81.695	202.905	Mb	5.68
E	MSTRG.598		MSTRG.515	MSTRG.4944	2.425	3.255	Ub	27.11	17.68	Fb	30.405	27.49	Ub	0.22	2.355	Mb	0.225	Ub	42.165	49.585	Ub	15.18	13.725	Ub	5.285	10.665	Ub	24.78	30.7	Ub	14.675	18.35	Ub	3.08	3.08	Ub	8.225	6.02	Ub	48.485	37.215	Ub	10.755	44.9	Mb	0.18	2.98	Mb	1.095
E	MSTRG.600		MSTRG.516	MSTRG.4945	3719.72	5795.81	Mb	124.56	10.015	Fb	8300.11	6911.58	Ub	159.295	27.575	Fb	251.97	Mb	2503.8	2128.34	Ub	24435.2	26296.2	Ub	1000.25	1331.85	Ub	1304.29	2036.1	Ub	46.775	133.95	Mb	2128.78	848.455	Fb	7426.3	5777.61	Ub	562.965	258.025	Fb	2366.05	8545.66	Mb	60.52	30.9	Ub	511.51
E	MSTRG.602		MSTRG.518	MSTRG.4947	7.645	9.145	Ub	39.7	55.67	Ub	20.88	20.34	Ub	34.575	10.125	Fb	3.965	Fb	6.245	7.45	Ub	5.31	5.155	Ub	13.21	17.43	Ub	5.86	9.66	Ub	52.155	54.85	Ub	9.78	16.01	Ub	11.185	16.695	Ub	32.245	39.58	Ub	66.465	24.655	Fb	52.045	12.015	Fb	9.275
E	MSTRG.603		MSTRG.519	MSTRG.4948	86.965	83.995	Ub	102.295	75.115	Fb	80.53	34.16	Fb	63.05	11.22	Fb	9	Fb	92.395	96.035	Ub	44.465	41.7	Ub	117.23	93.1	Fb	131.705	112.955	Ub	171.77	130.32	Ub	128.825	99.865	Ub	48.72	46.69	Ub	82.675	69.585	Ub	62.51	15.055	Fb	53.07	6.57	Fb	5.235
E	MSTRG.604		MSTRG.520	MSTRG.4951	6.58	8.43	Ub	33.005	54.645	Mb	18.765	26.7	Mb	39.835	12.555	Fb	3.305	Fb	15.725	16.78	Ub	7.38	6.48	Ub	9.485	16.9	Ub	9.525	12.38	Ub	66.005	62.29	Ub	15.705	19.935	Ub	10.89	16.77	Ub	31.445	41.73	Ub	48.48	24.8	Fb	44.3	12.305	Fb	5.535
E	MSTRG.606		MSTRG.521	MSTRG.4952	0	0.16	Mb	0.155	106.68	Mb	0	279.61	Mb	0.025	217.595	Mb	6.08	Mb	0	0	Ub	0	0	Ub	0.02	132.035	Mb	0	0.04	Ub	0.11	0.115	Ub	0	9.605	Mb	0.025	6.06	Mb	0.04	111.345	Mb	0	201.07	Mb	0	182.18	Mb	3.46
E	MSTRG.607		MSTRG.522	MSTRG.4953	5.2	4.445	Ub	240.395	148.535	Fb	0.54	0.33	Ub	0.11	0.06	Ub	0	Ub	1.28	1.15	Ub	0.44	0.6	Ub	0.1	0.185	Ub	0.145	0.345	Ub	217.19	188.585	Ub	3.11	2.38	Ub	7.975	19.285	Ub	337.425	272.97	Ub	0.295	1.475	Mb	0.055	1.21	Mb	0.54
E	MSTRG.611		MSTRG.526	MSTRG.4954	4.52	5.91	Ub	8.495	22.56	Mb	9.045	8.795	Ub	10.32	5.315	Ub	0.925	Fb	6.055	4.67	Ub	6.015	5.05	Ub	7.47	8.015	Ub	3.305	3.62	Ub	6.545	6.53	Ub	4.41	8.04	Ub	7.555	10.295	Ub	10.97	14.205	Ub	19.95	8.045	Fb	20.56	4.305	Fb	1.535
E	MSTRG.610		MSTRG.525	MSTRG.4955	50.925	45.995	Ub	93.845	162.47	Mb	52.405	69.005	Mb	39.105	37.32	Mb	21.87	Mb	54.215	51.315	Ub	39.975	26.78	Ub	32.405	67.965	Ub	59.75	72.565	Ub	96.115	91.075	Ub	110.355	117.4	Ub	47.685	72.625	Ub	79.97	111.965	Ub	73.445	61.085	Ub	49.38	39.775	Mb	27.185
E	MSTRG.612		MSTRG.528	MSTRG.4956	7.235	7.28	Ub	19.585	25.71	Ub	19.935	17.72	Ub	18.735	9.865	Ub	1.93	Fb	10.87	13.04	Ub	5.38	3.98	Ub	10.17	10.29	Ub	6.65	9.345	Ub	20.9	22.195	Ub	10.8	12.485	Ub	7.995	10.575	Ub	22.07	23.725	Ub	43	20.765	Fb	34.095	17.005	Ub	3.095
E	MSTRG.613		MSTRG.529	MSTRG.4957	25.25	20.085	Ub	14.29	16.095	Ub	8.555	11.34	Mb	29.37	10.03	Fb	0.775	Fb	3.165	2.835	Ub	1.59	1.06	Ub	6.31	8.8	Ub	8.405	12.02	Ub	26.39	22.35	Ub	41.24	36.55	Ub	22.895	19.95	Ub	22.145	20.75	Ub	19.535	9.18	Fb	41.485	9.495	Fb	1.01
E	MSTRG.614		MSTRG.530	MSTRG.4958	2.375	2.87	Ub	7.62	40.525	Mb	8.46	103.5	Mb	15.865	62.275	Mb	1.735	Fb	2.89	3.315	Ub	2.885	1.425	Ub	3.43	26.295	Mb	3.465	5.345	Ub	14.235	14.9	Ub	6.01	13.45	Mb	2.98	5.935	Ub	8.345	31.655	Mb	22.995	79.47	Mb	27.36	69.14	Mb	2.165
E	MSTRG.616		MSTRG.531	MSTRG.4959	1.905	1.42	Ub	8.32	5.81	Ub	17.09	6.89	Fb	0.965	0.29	Ub	0.105	Ub	10.535	10.165	Ub	8.535	7.275	Ub	1.125	3.525	Mb	10.275	16.94	Ub	4.105	3.785	Ub	5.545	6.535	Ub	2.445	2.525	Ub	10.02	9.05	Ub	4.395	9.51	Mb	0.445	1.275	Mb	0.58
E	MSTRG.617		MSTRG.532	MSTRG.4960	0.2	0.17	Ub	7.81	4.34	Fb	2.65	2.725	Ub	0.13	0.12	Ub	0.035	Ub	8.7	9.73	Ub	0.19	0.17	Ub	0.09	0.115	Ub	0.095	0.155	Ub	2.835	2.855	Ub	0.07	0.235	Ub	0.32	0.5	Ub	10.475	8.405	Ub	0.78	4.105	Mb	0	0.04	Mb	0
E	MSTRG.618		MSTRG.533	MSTRG.4961	0	0	Ub	0.03	19.55	Mb	0	114.795	Mb	0	183	Mb	1.94	Mb	0	0	Ub	0	0	Ub	0	50.52	Mb	0.025	0	Ub	0	0	Ub	0	3.255	Mb	0	3.855	Mb	0	46.225	Mb	0	160.825	Mb	0	354.415	Mb	3.745
E	MSTRG.620		MSTRG.534	MSTRG.4963	0	0	Ub	0	2.24	Mb	0	14.85	Mb	0	91.055	Mb	0.325	Ub	0	0	Ub	0	0	Ub	0	1.83	Mb	0	0	Ub	0	0	Ub	0	0	Ub	0	0	Ub	0	1.785	Mb	0	12.385	Mb	0	28.425	Mb	0.61
E	MSTRG.622		MSTRG.535	MSTRG.4964	0	1.99	Mb	1.07	512.59	Mb	0	1013.43	Mb	0	1226.72	Mb	11.665	Mb	0	0.035	Ub	0	0	Ub	0	759.16	Mb	0	0.03	Ub	0.03	0.12	Ub	0.01	82.335	Mb	0.065	80.3	Mb	0.095	1266.18	Mb	0.065	1799.87	Mb	0.17	7531.95	Mb	39.5
E	MSTRG.623		MSTRG.537	MSTRG.4965	4.26	5.01	Ub	13.325	16.33	Ub	8.855	6.385	Ub	15.01	3.25	Fb	1.49	Fb	6.875	8.295	Ub	1.98	1.325	Ub	2.675	6.665	Ub	3.185	5.005	Ub	15.805	15.34	Ub	7.335	8.54	Ub	12.455	16.69	Ub	26.695	24.355	Ub	30.615	11.235	Fb	35.85	5.925	Fb	3.12
E	MSTRG.624		MSTRG.538	MSTRG.4966	8.395	8.09	Ub	14.115	15.27	Ub	24.455	12.87	Fb	16.33	6.055	Ub	2.385	Ub	16.525	15.5	Ub	9.8	11.285	Ub	29.525	15.905	Fb	15.165	12.825	Ub	18.005	16.255	Ub	7.38	7.96	Ub	6.83	8.84	Ub	14.075	14.515	Ub	31.935	14.2	Fb	21.995	16.325	Mb	6.24
E	MSTRG.625		MSTRG.539	MSTRG.4967	14.04	18.865	Ub	45.475	56.915	Ub	63.75	49.095	Ub	37.91	14.69	Fb	2.325	Fb	30.355	32.13	Ub	87.385	48.135	Ub	17.135	28.38	Ub	22.175	24.495	Ub	41.9	39.115	Ub	16.605	20.525	Ub	4.435	6.825	Ub	21.39	21.235	Ub	25.06	10.835	Fb	28.475	9.17	Fb	1.495
E	MSTRG.626		MSTRG.540	MSTRG.4968	7.355	6.37	Ub	25.35	31.765	Ub	21.43	14.63	Ub	28.58	11.705	Fb	5.255	Ub	7.91	9.475	Ub	5.8	6.4	Ub	21.585	14.795	Fb	7.895	9.29	Ub	27.99	26.535	Ub	8.395	12.105	Ub	8.805	14.495	Ub	26.255	29.405	Ub	60.69	21.71	Fb	47.065	15.14	Fb	5.625
E	MSTRG.627		MSTRG.541	MSTRG.4969	70.28	68.385	Ub	91.545	77.8	Ub	94.575	82.29	Ub	112.87	23.68	Fb	112.61	Mb	69.95	69.175	Ub	39.1	31.71	Ub	88.1	123.905	Ub	92.14	90.835	Ub	111.03	84.08	Ub	96.96	93.165	Ub	99.655	109.875	Ub	137.665	134.36	Ub	169.225	97.815	Fb	158.64	26.91	Fb	150.355
E	MSTRG.631		MSTRG.544	MSTRG.4972	5.335	5.195	Ub	9.97	20.55	Mb	10.3	22.345	Mb	17.8	29.885	Mb	7.395	Ub	6.325	8.805	Ub	6.095	7.795	Ub	9.705	13.515	Ub	7.93	8.35	Ub	15.26	15.82	Ub	9.57	12.975	Ub	4.78	9.33	Ub	10.34	23.555	Mb	17.535	27.765	Mb	17.34	35.14	Mb	7
E	MSTRG.632		MSTRG.546	MSTRG.4973	4.77	3.635	Ub	12.275	12.205	Ub	13.575	7.765	Ub	21.8	3.025	Fb	1.895	Fb	8.99	8.555	Ub	3.94	2.34	Ub	5.115	5.585	Ub	6.71	10.9	Ub	12.6	11.725	Ub	8.96	9.825	Ub	4.875	7.78	Ub	17.335	17.02	Ub	46.965	9.795	Fb	34.305	5.255	Fb	4.25
E	MSTRG.633		MSTRG.547	MSTRG.4974	19.4	23.12	Ub	14.345	14.71	Ub	50.61	23.555	Fb	29.785	4.015	Fb	1.905	Fb	32.4	39.96	Ub	19.28	20.905	Ub	50.575	36.38	Fb	66.035	74.125	Ub	27.875	26.415	Ub	18.72	19.205	Ub	17.91	16.38	Ub	18.89	18.715	Ub	52.84	22.965	Fb	32.35	7.415	Fb	4.17
E	MSTRG.634		MSTRG.548	MSTRG.4975	5.09	4.945	Ub	11.43	16.3	Ub	18.21	15.73	Ub	31.065	8.505	Fb	10.415	Ub	8.795	10.305	Ub	6.965	5.89	Ub	7.99	12.075	Ub	8.935	13.665	Ub	25.98	22.945	Ub	9.585	13.72	Ub	8.2	9.085	Ub	13.455	20.14	Ub	37.8	21.68	Fb	37.565	13.605	Fb	11.325
E	MSTRG.635		MSTRG.549	MSTRG.4976	18.445	18.525	Ub	57.445	80.405	Ub	40.275	69.91	Mb	57.19	72.825	Mb	14.435	Ub	16.665	17.73	Ub	10.95	12.245	Ub	42.54	37.62	Ub	18.925	20.385	Ub	134.435	128.335	Ub	20.27	30.54	Ub	18.295	28.5	Ub	52.605	70.035	Ub	79.565	52.73	Fb	84.25	67.18	Mb	18.37
E	MSTRG.636		MSTRG.550	MSTRG.4977	6.46	6.935	Ub	20.695	72.21	Mb	16.905	69.96	Mb	52.045	62.985	Mb	4.435	Fb	9.505	12.93	Ub	6.075	5.73	Ub	10.34	35.59	Mb	6.24	9.95	Ub	27.475	26.12	Ub	13.12	20.945	Ub	2.715	4.935	Ub	6.565	18.57	Mb	18.7	27.285	Mb	40.345	30.43	Mb	3.275
E	MSTRG.637		MSTRG.551	MSTRG.4978	20.57	18.225	Ub	45.65	56.13	Ub	17.44	16.365	Ub	14.94	10.14	Ub	1.34	Fb	14.515	15.19	Ub	5.975	4.115	Ub	6.42	16.24	Mb	15.58	23.085	Ub	32.3	35.38	Ub	48.225	53.88	Ub	14.98	21.155	Ub	36.665	37.21	Ub	23.17	162.325	Mb	20.32	184.29	Mb	60.175
E	MSTRG.640		MSTRG.552	MSTRG.4982	10.06	13.85	Ub	23.965	48.97	Mb	49.82	31.005	Ub	38.825	11.905	Fb	4.425	Fb	25.99	27.925	Ub	35.685	45.21	Ub	57.11	31.695	Fb	19.595	19.92	Ub	36.485	35.58	Ub	5.925	13.43	Mb	11.755	11.79	Ub	20.69	21.265	Ub	35.385	22.005	Fb	20.47	5.88	Fb	4.66
E	MSTRG.641		MSTRG.553	MSTRG.4984	0.67	0.785	Ub	3.07	96.73	Mb	4.285	695.87	Mb	4.075	561.65	Mb	10.575	Mb	2.13	2.09	Ub	1.845	1.425	Ub	1.415	110.135	Mb	1.965	1.5	Ub	5.05	4.86	Ub	1.22	16.835	Mb	0.71	5.96	Mb	2.66	75.785	Mb	8.095	627.655	Mb	8.56	461.555	Mb	11.215
E	MSTRG.644		MSTRG.555	MSTRG.4985	1.33	1.3	Ub	5.865	6.975	Ub	6.785	3.175	Fb	14.415	2.255	Fb	0.42	Fb	2.755	3.02	Ub	0.965	0.805	Ub	2.35	2.085	Ub	1.885	2.65	Ub	14.355	15.735	Ub	2.365	3.48	Ub	1.27	2.535	Ub	3.965	5.55	Ub	15.965	4.915	Fb	16.805	3.135	Fb	0.76
E	MSTRG.645		MSTRG.556	MSTRG.4986	0	0.22	Ub	0.045	84.805	Mb	0.045	178.545	Mb	0	204.92	Mb	2.05	Mb	0.055	0.04	Ub	0.055	0.045	Ub	0	106.275	Mb	0.04	0	Ub	0	0.04	Ub	0.12	4.79	Mb	0	4.66	Mb	0.15	36.915	Mb	0.095	146.645	Mb	0	174.64	Mb	2.91
E	MSTRG.646		MSTRG.557	MSTRG.4987	3.895	4.505	Ub	28.11	28.345	Ub	27.625	20.465	Ub	26.77	6.395	Fb	2.415	Fb	16.37	17.485	Ub	4.115	1.725	Ub	5.29	9.715	Ub	14.35	17.01	Ub	37.41	39.07	Ub	12.31	13.525	Ub	6.25	11.495	Ub	48.47	53.08	Ub	48.64	22.54	Fb	34.04	6.965	Fb	3.865
E	MSTRG.3150		MSTRG.3000	MSTRG.4988	7.65	9.415	Ub	26.6	27.59	Ub	21.62	13.95	Ub	37.735	12.17	Fb	9.48	Ub	20.85	27.92	Ub	12.175	13.255	Ub	18.815	16.505	Ub	12.275	14.905	Ub	32.345	33.5	Ub	17.295	23.01	Ub	13.715	22.095	Ub	39.98	39.815	Ub	30.915	20.96	Ub	39.18	17.265	Ub	18.455
E	MSTRG.535		MSTRG.445	MSTRG.4989	14.02	15.775	Ub	27.895	47.52	Mb	119.495	37.23	Fb	220.19	28.36	Fb	7.01	Fb	9.265	9.43	Ub	5.965	6.065	Ub	133.945	25.58	Fb	17.085	13.365	Ub	85.825	88.25	Ub	13.805	25.175	Mb	13.98	16.03	Ub	22.43	28.525	Ub	293.76	20.64	Fb	297.415	11.945	Fb	5.39
E	MSTRG.537		MSTRG.447	MSTRG.4990	12.345	13.37	Ub	29.94	45.27	Ub	155.145	21.815	Fb	256.075	17.235	Fb	9.72	Fb	22.875	26.205	Ub	6.155	4.795	Ub	143.01	20.56	Fb	14.615	11.355	Ub	79.835	83.665	Ub	10.985	20.605	Mb	18.8	23.08	Ub	39.51	44.845	Ub	304.5	14.35	Fb	308.87	6.06	Fb	6.82
E	MSTRG.538		MSTRG.449	MSTRG.4992	7.405	8.985	Ub	16.22	29.57	Mb	24.985	71.035	Mb	21.495	32.185	Mb	4.31	Ub	29.245	24.735	Ub	16.705	10.82	Ub	13.81	59.505	Mb	22.46	54.42	Mb	28.595	27.715	Ub	8.245	10.855	Ub	0.83	0.62	Ub	0.09	0.095	Ub	2.68	15.36	Mb	0.01	0.27	Mb	2.205
E	MSTRG.540		MSTRG.451	MSTRG.4993	8.17	8.905	Ub	3.295	49.065	Mb	22.65	117.79	Mb	9.805	25.935	Mb	68	Mb	12.485	11.08	Ub	8.62	12.49	Ub	15.21	164.08	Mb	7.25	85.6	Mb	27.7	33.14	Ub	8.135	9.17	Ub	14.135	14.995	Ub	2.815	35.35	Mb	34.17	81.135	Mb	3.09	27.445	Mb	83.12
E	MSTRG.542		MSTRG.453	MSTRG.4994	45.3	42.985	Ub	91.785	112.435	Ub	150.815	193.685	Mb	111.41	182.8	Mb	54.27	Mb	161.615	152.845	Ub	82.74	72.03	Ub	93.88	183.655	Ub	170.605	155.665	Ub	127.79	101.58	Ub	84.25	100.975	Ub	41.57	48.28	Ub	122.685	149.975	Ub	138.535	197.56	Mb	110.495	238.57	Mb	55.565
E	MSTRG.544		MSTRG.455	MSTRG.4997	0.9	2.12	Mb	2.605	26.215	Mb	59.82	12.01	Fb	5.025	0.84	Fb	0.115	Fb	16.475	23.22	Ub	9.48	9.035	Ub	26.555	21.415	Fb	6.79	23.1	Mb	1.445	1.565	Ub	5.025	2.04	Ub	1.21	0.77	Ub	1.7	3.135	Ub	60.99	16.575	Fb	1.375	0.145	Fb	0.985
E	MSTRG.545		MSTRG.456	MSTRG.4998	12.265	9.875	Ub	22.765	11.375	Fb	49.595	28.575	Ub	0.26	5.375	Mb	0.065	Ub	2.425	1.855	Ub	5.14	4.66	Ub	43.84	54.415	Ub	148.64	176.835	Ub	0.32	0.47	Ub	16.82	17.315	Ub	4.015	0.96	Fb	11.515	8.035	Ub	4.885	3.655	Ub	0	0.93	Mb	0.36
E	MSTRG.546		MSTRG.457	MSTRG.4999	18.58	18.73	Ub	40.225	48.28	Ub	34.115	21.915	Ub	6.92	5.605	Mb	2.245	Ub	23.91	19.675	Ub	19.845	14.59	Ub	11.5	23.215	Ub	38.31	45.965	Ub	60.915	56.22	Ub	45.655	44.46	Ub	22.01	24.085	Ub	34.305	32.95	Ub	22.93	30.875	Mb	2.385	5.915	Mb	4.165
E	MSTRG.550		MSTRG.461	MSTRG.5004	11.755	10.75	Ub	12.265	22.035	Mb	16.525	44.295	Mb	11.725	34.43	Mb	2.555	Ub	10.555	10.065	Ub	5.49	2.32	Ub	6.14	19.65	Mb	17.27	22.535	Ub	12.715	13.575	Ub	28.99	27.375	Ub	8.31	10.845	Ub	14.245	21.83	Ub	22.105	48	Mb	14.88	39.515	Mb	3.505
E	MSTRG.551		MSTRG.462	MSTRG.5006	1.755	2.09	Ub	7.07	11.78	Mb	5.415	5.425	Ub	11.32	1.9	Fb	0.53	Fb	4.89	4.365	Ub	1.34	0.62	Ub	0.765	3.24	Mb	1.775	2.78	Ub	9.605	9.46	Ub	3.4	5.26	Ub	1.875	3.105	Ub	7.185	9.23	Ub	15.795	5.575	Fb	18.065	3.25	Fb	0.58
E	MSTRG.552		MSTRG.463	MSTRG.5007	5.73	9.025	Mb	19.24	70.68	Mb	12.66	28.065	Mb	24.32	18.345	Mb	5.53	Ub	8.285	11.295	Ub	3.94	5.325	Ub	12.31	26.025	Ub	4.9	8.175	Ub	47.415	58.185	Ub	7.745	21.075	Mb	5.895	11.97	Ub	21.98	46.325	Mb	17.175	28.975	Mb	31.35	26.85	Mb	3.57
E	MSTRG.553		MSTRG.464	MSTRG.5008	12.735	15.825	Ub	67.69	84.245	Ub	37.815	35.84	Ub	36.07	17.345	Ub	8.3	Ub	20.49	21	Ub	7.605	5.265	Ub	16.795	23.33	Ub	13.81	15.415	Ub	80.38	75.73	Ub	18.185	24.695	Ub	23.615	34.965	Ub	109.725	113.215	Ub	59.56	39.5	Fb	49.33	19.165	Fb	10.705
E	MSTRG.555		MSTRG.467	MSTRG.5009	4.5	5.36	Ub	13.205	36.925	Mb	10.745	15.965	Mb	27.215	7.335	Fb	1.665	Fb	4.895	4.065	Ub	1.845	1.025	Ub	3.475	9.83	Mb	4.005	4.84	Ub	26.075	26.35	Ub	5.625	9.96	Mb	5.295	6.565	Ub	12.735	18.34	Ub	30.665	11.47	Fb	39.705	5.705	Fb	2.345
E	MSTRG.557		MSTRG.469	MSTRG.5011	0.02	0	Ub	0	0.05	Ub	0	25.6	Mb	0	0.57	Mb	320.205	Mb	0	0	Ub	0	0	Ub	0	55.11	Mb	0	1.93	Mb	0	0	Ub	0	0	Ub	0	0	Ub	0	0	Ub	0	35.87	Mb	0	0.795	Mb	268.05
E	MSTRG.562		MSTRG.473	MSTRG.5012	0	0	Ub	0	0.03	Ub	0.015	197.065	Mb	0.015	3.525	Mb	1490.84	Mb	0	0	Ub	0	0	Ub	0.01	477.565	Mb	0	13.16	Mb	0	0	Ub	0	0	Ub	0	0	Ub	0.015	0.025	Ub	0.015	157.73	Mb	0	4.17	Mb	1274.03
E	MSTRG.565		MSTRG.475	MSTRG.5013	0.44	0.575	Ub	0	0.025	Ub	0.395	22.8	Mb	0	0.385	Mb	112.255	Mb	0	0	Ub	0.035	0.11	Ub	0.265	46.63	Mb	1.16	3.895	Ub	0	0.075	Ub	0.065	0.17	Ub	0.415	0.135	Ub	0.02	0	Ub	0.115	12.635	Mb	0	0.635	Mb	117.01
E	MSTRG.566		MSTRG.476	MSTRG.5014	1.68	1.315	Ub	0.77	0.715	Ub	3.11	1.725	Ub	0.12	0.1	Ub	2.31	Mb	2.805	2.285	Ub	0.61	0.335	Ub	1.895	4.285	Ub	6.22	7.865	Ub	0.33	0.34	Ub	4.36	4.06	Ub	1.91	1.92	Ub	0.055	0.09	Ub	0.965	3.2	Mb	0	0.295	Mb	3.13
E	MSTRG.567		MSTRG.477	MSTRG.5015	2.345	2.72	Ub	7.955	7.135	Ub	6.345	11.11	Mb	4.2	7.59	Mb	1.77	Mb	5.725	5.975	Ub	1.7	0.64	Ub	0.855	4.795	Mb	6.12	5.77	Ub	11.94	13.25	Ub	8.6	8.82	Ub	2.875	3.415	Ub	8.36	7.53	Ub	5.55	6.645	Mb	5.79	2.975	Ub	2.555
E	MSTRG.569		MSTRG.479	MSTRG.5016	3.47	4	Ub	12.455	20.59	Mb	35.84	27.78	Ub	6.79	1.835	Fb	0.955	Ub	66.275	63.885	Ub	21.625	13.83	Ub	5.66	38.495	Mb	37.855	63.835	Ub	12.59	17.485	Ub	14.185	9.85	Ub	3.4	3.495	Ub	6.785	8.485	Ub	25.17	32.97	Mb	0.655	2.725	Mb	3.065
E	MSTRG.1645		MSTRG.1418	MSTRG.5019	0.225	0.205	Ub	0.685	0.275	Ub	4.29	2.985	Ub	1.425	1.33	Ub	0.25	Ub	12.635	18.105	Ub	7.655	7.67	Ub	1.955	3.35	Ub	3.39	6.955	Ub	0	0	Ub	0.39	0.16	Ub	0	0.065	Ub	0.07	0	Ub	2.52	11.905	Mb	0.17	11.55	Mb	2.435
E	MSTRG.573		MSTRG.486	MSTRG.5021	1.315	1.775	Ub	9.895	10.39	Ub	6.4	6.375	Ub	2.715	1.97	Mb	0.57	Ub	9.89	9.25	Ub	2.61	0.77	Ub	0.795	2.815	Mb	5.43	5.925	Ub	15.31	15.645	Ub	10.04	7.955	Ub	1.7	5.555	Mb	13.365	11.565	Ub	7.35	8.41	Ub	4.815	2.91	Ub	0.655
E	MSTRG.574		MSTRG.487	MSTRG.5022	62.075	63.78	Ub	220.7	177.505	Ub	184.255	80.615	Fb	178.805	26.16	Fb	28.62	Ub	73.2	73.445	Ub	32.925	32.04	Ub	89.75	65.46	Fb	64.24	79.765	Ub	315.28	297.12	Ub	91.735	94.315	Ub	3.105	4.685	Ub	5.42	8.71	Ub	25.35	6.635	Fb	16.895	4.425	Fb	1.96
E	MSTRG.1970		MSTRG.1913	MSTRG.5025	48.2	49.87	Ub	67.145	123.1	Mb	89.675	84.235	Ub	71.98	60.395	Mb	38.84	Mb	54	49.64	Ub	36.94	36.9	Ub	113.505	87.19	Fb	75.86	81.69	Ub	84.88	78.025	Ub	57.085	59.825	Ub	43.57	54.595	Ub	63.715	91.845	Ub	96.215	97.93	Ub	66.615	87.665	Mb	43.5
E	MSTRG.1971		MSTRG.1914	MSTRG.5026	5.525	5.81	Ub	12.525	9.285	Ub	6.025	4.465	Ub	0	0.02	Ub	0	Ub	2.995	4.105	Ub	0.995	0.67	Ub	1.305	7.37	Mb	9.21	20.85	Mb	2.355	2.045	Ub	12.42	12.715	Ub	9.4	9.785	Ub	15.455	11.685	Ub	1.7	6.205	Mb	0	0.205	Mb	0.385
E	MSTRG.315		MSTRG.26	MSTRG.5027	4.52	4.405	Ub	17.27	29.375	Mb	12.59	20.965	Mb	14.695	13.43	Mb	2.535	Ub	7.53	8.15	Ub	2.34	1.61	Ub	6.675	13.415	Ub	6.375	8.81	Ub	32.315	30.035	Ub	7.845	12.585	Ub	7.185	9.68	Ub	19.46	22.49	Ub	27.16	17.035	Fb	24.28	11.045	Ub	3.13
E	MSTRG.1974		MSTRG.1918	MSTRG.5028	29.49	35.3	Ub	68.555	116.6	Mb	69.985	71.28	Ub	32.695	33.57	Mb	11.715	Ub	43.55	51.715	Ub	35.005	38.665	Ub	76.515	67.935	Ub	44.89	51.22	Ub	78.07	73.15	Ub	23.85	33.04	Ub	27.69	34.2	Ub	48.62	88.105	Mb	70.24	71.285	Ub	50.72	49.045	Mb	13.35
E	MSTRG.313		MSTRG.27	MSTRG.5029	20.17	15.24	Ub	34.895	30.5	Ub	43.705	18.915	Fb	57.21	10.845	Fb	4.095	Fb	30.575	30.855	Ub	10.165	6.31	Ub	14.41	17.4	Ub	22.375	24.085	Ub	28.405	29.89	Ub	56.33	57.345	Ub	17.745	23.365	Ub	52.86	48.27	Ub	65.13	20.525	Fb	61.57	9.3	Fb	5.685
E	MSTRG.311		MSTRG.30	MSTRG.5030	713.285	993.64	Ub	700.87	486.925	Fb	4930.72	3907.22	Ub	765.23	85.145	Fb	166.055	Ub	2947.04	2861.26	Ub	14318	16516.7	Ub	2181.89	1185.97	Fb	1534.51	1282.07	Ub	876.755	756.02	Ub	286.91	236.2	Ub	1179.58	980	Ub	1021	844.885	Ub	2216.9	4003.63	Mb	1202.99	91.87	Fb	194.855
E	MSTRG.310		MSTRG.32	MSTRG.5032	5.45	6.52	Ub	19.94	20.14	Ub	39.275	6.97	Fb	43.98	3.04	Fb	2.855	Fb	9.965	8.48	Ub	3.335	4.27	Ub	53	7.105	Fb	7.01	5.795	Ub	25.72	25.09	Ub	4.5	7.515	Ub	6.67	8.255	Ub	14.6	17.495	Ub	83.46	9.33	Fb	53.315	2.935	Fb	2.99
E	MSTRG.309		MSTRG.33	MSTRG.5033	18.355	22.92	Ub	39.875	68.44	Mb	115.135	29.2	Fb	88.645	19.735	Fb	8.23	Fb	14.14	12.25	Ub	8.38	12.025	Ub	135.615	30.025	Fb	25.315	18.535	Ub	113.91	118.255	Ub	14.975	30.155	Mb	19.3	20.91	Ub	25.965	28.54	Ub	135.295	21.875	Fb	105.51	8.385	Fb	6.53
E	MSTRG.308		MSTRG.35	MSTRG.5034	2.095	1.925	Ub	14.42	24.4	Ub	48.115	44.545	Ub	20.51	10.32	Ub	0.245	Fb	292.485	307.035	Ub	0.665	0.34	Ub	1.825	7.77	Mb	1.255	1.045	Ub	22.67	20.41	Ub	2.375	5.375	Ub	0.225	0.32	Ub	7.55	7.87	Ub	25.43	72.005	Mb	0.17	0.145	Ub	0.03
E	MSTRG.307		MSTRG.36	MSTRG.5035	9.365	10.005	Ub	6.365	3.07	Fb	10.45	4.15	Fb	1.585	0.12	Fb	0.19	Ub	4.91	2.155	Fb	3.62	1.18	Ub	8.395	9.09	Ub	16.65	17.015	Ub	0.095	0.125	Ub	8.815	6.45	Ub	4.74	3.515	Ub	11.45	7.46	Ub	1.585	2.25	Ub	0.74	0.295	Ub	1.285
E	MSTRG.306		MSTRG.37	MSTRG.5036	34.24	31.845	Ub	13.86	7.63	Fb	34.475	13.455	Fb	0.52	0.03	Fb	0.045	Ub	0.575	0.71	Ub	2.98	1.305	Ub	19.6	51.58	Mb	66.745	90.85	Ub	1.39	2.535	Ub	32.515	43.275	Ub	30.9	25.315	Ub	8.37	4.98	Ub	9.05	9.32	Ub	0.325	0.26	Ub	0.525
E	MSTRG.304		g39	MSTRG.5037	0.11	0.175	Ub	1.37	0.8	Ub	2.5	2.945	Ub	0.015	0.315	Mb	0.05	Ub	10.915	11.645	Ub	0.485	0.47	Ub	0.03	0.145	Ub	0.16	0.41	Ub	1.07	1.455	Ub	0.265	0.245	Ub	0.18	0.275	Ub	1.29	0.85	Ub	0.555	3.12	Mb	0	0.62	Mb	0
E	MSTRG.305		MSTRG.39	MSTRG.5038	0.765	0.99	Ub	4	15.9	Mb	7.03	21.225	Mb	0.25	21.805	Mb	0.61	Mb	45.385	54.555	Ub	0.21	0.375	Ub	0.33	7.27	Mb	0.56	0.905	Ub	2.715	3.03	Ub	3.095	5.29	Ub	0.365	1.955	Mb	1.385	6.345	Mb	3.545	26.55	Mb	0.085	16.88	Mb	3.785
E	MSTRG.303		MSTRG.41	MSTRG.5039	0.555	0.465	Ub	19.255	8.005	Fb	3.43	2.535	Ub	0.145	0.055	Ub	0	Ub	11.48	17.38	Ub	6.48	6.945	Ub	2.51	3.595	Ub	4.845	6.305	Ub	0.76	0.685	Ub	0.475	0.37	Ub	1.84	2.15	Ub	11.545	7.745	Ub	0.955	1.775	Mb	0.31	0.035	Ub	0
E	MSTRG.301		MSTRG.43	MSTRG.5040	9.525	5.27	Fb	2.58	1.365	Ub	4.85	1.41	Fb	5.075	0	Fb	0	Fb	0.07	0.035	Ub	0.405	0.3	Ub	5.31	5.25	Ub	9.805	12.975	Ub	0.035	0.41	Ub	14.26	13.77	Ub	5.37	5.23	Ub	0.8	0.925	Ub	8.795	1.18	Fb	1.3	0	Fb	0.11
E	MSTRG.300		MSTRG.44	MSTRG.5041	0.28	0.435	Ub	8.445	4.6	Fb	2.33	2.185	Ub	0	0	Ub	0.13	Ub	7.345	11.69	Ub	0.745	0.895	Ub	0	0.025	Ub	0	0.2	Ub	6.51	5.005	Ub	0.385	0.04	Ub	0.775	1.025	Ub	10.625	8.815	Ub	1.555	6.985	Mb	0	0	Ub	0
E	MSTRG.292		MSTRG.53	MSTRG.5043	14.625	14.425	Ub	49.595	43.555	Ub	57.63	24.59	Fb	69.075	7.12	Fb	6.905	Fb	33.59	37.005	Ub	12.14	9.65	Ub	22.275	23.745	Ub	21.525	29.065	Ub	43.48	41.295	Ub	30.185	30.095	Ub	31.76	43.105	Ub	108.48	101.795	Ub	220.81	51.49	Fb	192.865	23.54	Fb	10.075
E	MSTRG.290		MSTRG.56	MSTRG.5044	69.98	102.27	Mb	0.78	6.735	Mb	154.905	194.04	Mb	28.025	16.595	Ub	26.44	Mb	118.195	191.695	Ub	57.415	57.125	Ub	293.82	603.04	Ub	421.465	882.055	Mb	3.195	3.46	Ub	97.21	89.57	Ub	15.785	22.05	Ub	0.64	0.575	Ub	57.39	102.9	Mb	33.39	7.6	Fb	95.545
E	MSTRG.289		MSTRG.57	MSTRG.5045	4.16	7.315	Mb	1.28	5.765	Mb	10.785	54.415	Mb	0.02	70.845	Mb	1.08	Mb	6.355	5.405	Ub	11.64	4.62	Ub	0.685	11.695	Mb	4.595	8.235	Ub	0.755	0.69	Ub	16.27	14.295	Ub	11.715	13.3	Ub	1.905	4.585	Ub	6.315	73.755	Mb	0.035	85.22	Mb	2.14
E	MSTRG.287		MSTRG.60	MSTRG.5046	0	0	Ub	0	4.845	Mb	0	37.305	Mb	0	44.79	Mb	0.46	Mb	0	0	Ub	0	0	Ub	0	6.31	Mb	0	0	Ub	0	0	Ub	0	0.335	Mb	0	0	Ub	0	0.36	Ub	0	4.365	Mb	0	4.09	Mb	0.055
E	MSTRG.286		MSTRG.61	MSTRG.5047	0.05	0.21	Ub	0	55.87	Mb	0	255.185	Mb	0.15	599.11	Mb	8.7	Mb	0	0.06	Ub	0	0	Ub	0	45.295	Mb	0	0.06	Ub	0	0	Ub	0	3.15	Mb	0	3.59	Mb	0	33.335	Mb	0	213.335	Mb	0	599.785	Mb	5.875
E	MSTRG.283		MSTRG.63	MSTRG.5049	0	0	Ub	0	7.96	Mb	0	6.635	Mb	0	3.02	Mb	0	Ub	0	0	Ub	0	0	Ub	0	2.585	Mb	0	0	Ub	0	0	Ub	0	0.41	Mb	0	0.77	Mb	0	10.515	Mb	0	6.755	Mb	0	5.585	Mb	0
E	MSTRG.276		MSTRG.70	MSTRG.5050	383.615	357.945	Ub	289.8	368.13	Ub	254.245	325.19	Mb	80.97	179.835	Mb	68.06	Mb	498.14	521.07	Ub	120.64	62.06	Ub	114.68	593.16	Mb	405.84	500.02	Ub	142.95	146.345	Ub	588.05	611.53	Ub	341.42	367.515	Ub	276.195	260.965	Ub	232.4	272.66	Mb	104.9	210.2	Mb	76.13
E	MSTRG.282		MSTRG.64	MSTRG.5051	0	0.03	Ub	0	27.775	Mb	0	153.35	Mb	0	168.98	Mb	1.865	Mb	0	0	Ub	0	0	Ub	0	27.005	Mb	0	0	Ub	0	0.025	Ub	0	3.35	Mb	0	1.675	Mb	0.045	10.325	Mb	0	104.15	Mb	0	122.58	Mb	2.135
E	MSTRG.280		MSTRG.66	MSTRG.5052	2.26	1.235	Ub	0.24	55.975	Mb	0.195	192.305	Mb	0	872.615	Ub	8.655	Mb	0.68	2.225	Mb	0.225	0.44	Ub	0.175	48.39	Mb	0.615	1.22	Ub	6.535	6.9	Ub	2.815	6.345	Ub	1.195	4.09	Mb	1.22	9.28	Mb	0.02	45.145	Mb	0	236.74	Ub	1.735
E	MSTRG.279		MSTRG.67	MSTRG.5053	4.125	3.76	Ub	4.28	3.16	Ub	5.865	2.935	Ub	0	0.26	Mb	0	Ub	0.48	0.475	Ub	0.105	0.11	Ub	2.895	7.595	Ub	11.85	18.91	Ub	0.74	1.07	Ub	6.23	5.505	Ub	2.38	2.16	Ub	1.715	1.74	Ub	1.33	3.435	Mb	0	0.2	Mb	0.185
E	MSTRG.278		MSTRG.68	MSTRG.5054	3.635	7.26	Mb	0.31	0.105	Ub	0.43	1.7	Mb	0.07	0.025	Ub	0	Ub	1.53	0.765	Ub	0.215	0.08	Ub	0.02	2.615	Mb	0.08	1.275	Mb	0.42	0.255	Ub	0.385	0.45	Ub	13.61	5.865	Fb	0.045	0.1	Ub	0	2.53	Mb	0	0.59	Mb	0
E	MSTRG.274		MSTRG.72	MSTRG.5056	0.69	0.47	Ub	11.38	8.155	Ub	3.86	3.675	Ub	0.015	0.355	Mb	0.045	Ub	13.34	10.555	Ub	1.47	1.24	Ub	0.385	1.145	Ub	1.81	1.715	Ub	6.675	5.41	Ub	1.97	0.995	Fb	1.425	1.345	Ub	12.695	9.81	Ub	1.565	5.775	Mb	0.69	0.15	Fb	0.065
E	MSTRG.272		MSTRG.73	MSTRG.5057	0.2	0.14	Ub	7.16	1.73	Fb	0.175	0.465	Ub	0	0	Ub	0	Ub	0.445	0.515	Ub	0.615	0.465	Ub	0	0	Ub	0	0.085	Ub	0.55	0.355	Ub	1.195	0.4	Ub	2.56	2.365	Ub	5.135	2.96	Ub	1.425	6.455	Mb	0.01	0.22	Mb	0.065
E	MSTRG.269		MSTRG.75	MSTRG.5058	10.11	13.495	Ub	40.885	652.34	Mb	119.99	95.19	Ub	0	0	Ub	0	Ub	337.565	499.945	Ub	168.975	111.35	Ub	19.465	184.38	Mb	135.005	256.05	Ub	1.14	0.32	Ub	17.22	13.18	Ub	21.81	10.56	Fb	31.105	38.4	Ub	7.76	64.895	Mb	0	0.035	Ub	0
E	MSTRG.268		MSTRG.77	MSTRG.5060	0.6	0.925	Ub	19.64	33.68	Mb	1.04	0.98	Ub	0	0.245	Mb	0	Ub	2.94	3.37	Ub	1.945	1.72	Ub	0.075	1.195	Mb	0.435	1.055	Ub	4.415	2.135	Ub	0.68	0.395	Ub	0.485	0.64	Ub	10.035	9.535	Ub	1.905	0.945	Fb	0.01	0.105	Mb	0.04
E	MSTRG.267		MSTRG.78	MSTRG.5061	12.14	10.87	Ub	29.08	59.29	Mb	22.285	36.885	Mb	20.405	35.59	Mb	21.28	Mb	26.235	22.79	Ub	7.25	3.315	Ub	5.64	23.6	Mb	15.175	16.415	Ub	18.015	17.675	Ub	24.36	20.25	Ub	8.95	10.515	Ub	26.52	28.44	Ub	28.455	15.185	Fb	26.67	2.635	Fb	11.3
E	MSTRG.266		MSTRG.79	MSTRG.5063	77.315	88.205	Ub	148.615	204.685	Ub	159.58	172.285	Ub	147.15	142.53	Mb	79.65	Mb	155.805	174.905	Ub	259.055	300.99	Ub	158.745	161.575	Ub	90.75	93.05	Ub	159.215	153.675	Ub	77.4	106.095	Ub	59.675	84.92	Ub	86.46	130.715	Ub	112.205	110.705	Ub	138.445	96.53	Mb	66
E	MSTRG.264		MSTRG.81	MSTRG.5064	4.525	5.26	Ub	24.305	19.675	Ub	19.82	12.145	Ub	19.56	2.885	Fb	2.575	Fb	12.465	12.545	Ub	6.175	3.065	Ub	3.51	7.305	Ub	7.33	10.48	Ub	17.225	15.97	Ub	12.925	13.405	Ub	6.41	7.445	Ub	31.595	24.68	Ub	28.73	12.015	Fb	21.115	1.955	Fb	4
E	MSTRG.263		MSTRG.83	MSTRG.5065	1.55	1.53	Ub	15.485	13.995	Ub	9.01	4.345	Fb	9.525	1.285	Fb	0.27	Fb	10.09	9.69	Ub	1.7	0.84	Ub	1.495	4.25	Mb	5.265	6.07	Ub	6.265	6.51	Ub	8.685	8.025	Ub	3.62	7.895	Ub	42.715	33.55	Ub	16.075	5.995	Fb	11.425	2.045	Fb	0.25
E	MSTRG.261		MSTRG.86	MSTRG.5066	1021.59	1017.19	Ub	1950.42	1571.54	Ub	1078.5	737.215	Ub	7.19	45.865	Mb	161.315	Mb	3038.73	3876.19	Ub	863.995	1035.32	Ub	2957.12	3565.18	Ub	3912.64	4624.42	Ub	5.155	26.94	Mb	701.745	805.45	Ub	963.18	837.825	Ub	917.52	885.08	Ub	238.005	646.62	Mb	7.61	105.11	Mb	302.685
E	MSTRG.260		MSTRG.88	MSTRG.5068	0	0.07	Ub	0	37.505	Mb	0	74.46	Mb	0	178.615	Mb	0.935	Mb	0	0	Ub	0	0	Ub	0	32.28	Mb	0.035	0	Ub	0	0	Ub	0	1.845	Mb	0	1.835	Mb	0	22.925	Mb	0	94.57	Mb	0	257.38	Mb	1.68
E	MSTRG.258		MSTRG.90	MSTRG.5069	0	0.33	Mb	0.03	54.125	Mb	0	129.33	Mb	0	176.565	Mb	2.405	Mb	0	0.035	Ub	0.035	0.05	Ub	0.02	56.74	Mb	0	0	Ub	0.055	0.025	Ub	0	3.26	Mb	0	4.375	Mb	0.085	34.7	Mb	0	144.6	Mb	0	220.965	Mb	4.375
E	MSTRG.255		MSTRG.92	MSTRG.5072	0.015	0.03	Ub	0	36.605	Mb	0.26	199.75	Mb	0.535	256.695	Mb	4.28	Mb	0.04	0.045	Ub	0	0	Ub	0.015	37.825	Mb	0	0.02	Ub	0.02	0.015	Ub	0	2.935	Mb	0	2.335	Mb	0.015	17.555	Mb	0.27	140.43	Mb	0.1	186.87	Mb	3.6
E	MSTRG.253		MSTRG.93	MSTRG.5073	0.66	0.495	Ub	480.715	31.61	Fb	78.25	36.94	Ub	0	1.03	Mb	0.175	Mb	207.88	283.145	Ub	178.95	168.085	Ub	60.87	80.565	Ub	114.155	86.06	Ub	70.275	17.545	Ub	3.58	2.1	Ub	0.26	10.65	Mb	1249.13	693.17	Ub	17.405	64.285	Mb	0.065	50.115	Mb	1.03
E	MSTRG.252		MSTRG.96	MSTRG.5075	0.085	0.095	Ub	0	9.695	Mb	0	42.895	Mb	0	52.925	Mb	0.275	Ub	0	0	Ub	0	0	Ub	0	11.99	Mb	0	0	Ub	0	0	Ub	0.04	0.615	Mb	0	1.39	Mb	0	10.59	Mb	0.075	32.625	Mb	0	64.83	Mb	1.3
E	MSTRG.244		MSTRG.97	MSTRG.5078	0	0.47	Mb	0	45.485	Mb	0	33.88	Mb	0	30.06	Mb	0.07	Ub	0	0	Ub	0	0	Ub	0	22.275	Mb	0	0	Ub	0	0	Ub	0.1	3.185	Mb	16.165	8.585	Fb	0.075	12.455	Mb	60.66	14.36	Fb	0.97	14.785	Mb	0.195
E	MSTRG.246		MSTRG.100	MSTRG.5079	0	0.655	Mb	0	93.75	Mb	0	169.795	Mb	0	201.665	Mb	2.735	Mb	0	0	Ub	0	0	Ub	0	89.025	Mb	0	0	Ub	0	0	Ub	0	7.51	Mb	0	3.725	Mb	0	26.495	Mb	0.125	170.915	Mb	0	200.615	Mb	4.995
E	MSTRG.236		MSTRG.109	MSTRG.5087	43.935	38.89	Ub	70.03	62.555	Ub	82.71	36.91	Fb	117.2	10.35	Fb	5.11	Fb	75.465	69.07	Ub	30.93	26.095	Ub	83.395	61.78	Fb	80.16	101.35	Ub	88.78	87.8	Ub	64.38	62.52	Ub	54.655	63.66	Ub	94.215	88.405	Ub	176.895	48.485	Fb	210.405	13.68	Fb	13.19
E	MSTRG.235		MSTRG.112	MSTRG.5088	6.675	4.84	Ub	1.93	1.64	Ub	10.15	6.46	Ub	0.67	0.185	Ub	0.515	Mb	26.63	17.965	Ub	7.005	6.79	Ub	8.34	11.595	Ub	14.82	24.57	Ub	1.31	1.09	Ub	6.785	4.56	Ub	6.085	5.3	Ub	2.705	1.36	Ub	7.035	12.09	Mb	0.31	0.205	Ub	0.885
E	MSTRG.234		MSTRG.113	MSTRG.5089	199.58	360.35	Mb	13.315	1.46	Fb	95.82	39.8	Fb	0	0	Ub	0.37	Ub	138.495	175.745	Ub	139	200.515	Ub	89.305	106.03	Ub	208.325	211.135	Ub	0.555	0.715	Ub	14.46	0.4	Fb	379.855	144.08	Ub	3.525	2.02	Ub	23.555	80.555	Mb	0	0.42	Ub	0
E	g7029		g103	MSTRG.5090	0.085	0.05	Ub	0.77	0.68	Ub	0.965	1.84	Mb	0.015	0.66	Mb	0.025	Ub	5.19	5.095	Ub	1.03	0.465	Ub	0.035	0.16	Ub	0.145	0.17	Ub	0.03	0.055	Ub	0.12	0.115	Ub	0.065	0.075	Ub	1.335	0.94	Ub	0.245	2.32	Mb	0	1.355	Mb	0.075
E	MSTRG.233		MSTRG.114	MSTRG.5091	1.66	2.715	Ub	13.53	7.645	Fb	5.355	7.32	Ub	0	0.08	Ub	0	Ub	7.83	13.21	Ub	7.96	9.96	Ub	0	0.065	Ub	0	2.06	Mb	66.655	90.555	Ub	0	0	Ub	2.475	4.33	Ub	13.12	6.09	Ub	2.45	16.53	Mb	0	0.07	Ub	0
E	MSTRG.232		MSTRG.115	MSTRG.5092	0	0.03	Ub	0.025	0.035	Ub	51.37	41.395	Ub	0	0.04	Ub	0	Ub	433.02	462.405	Ub	0.015	0	Ub	0	0.045	Ub	0.01	0.02	Ub	0.01	0.02	Ub	0.005	0.02	Ub	0.015	0.025	Ub	0.01	0.045	Ub	24.635	82.535	Mb	0.07	0.2	Mb	0
E	MSTRG.230		MSTRG.116	MSTRG.5098	0.23	0.075	Ub	15.48	7.37	Fb	2.1	2.06	Ub	0	0.03	Ub	0	Ub	8.18	12.25	Ub	0.385	0.31	Ub	0.045	0.06	Ub	0.255	0.245	Ub	3.725	2.785	Ub	0.185	0.175	Ub	0.17	0.64	Ub	28.71	23.04	Ub	2.19	4.42	Mb	0.63	0	Fb	0
E	MSTRG.229		MSTRG.119	MSTRG.5099	32.05	35.49	Ub	7.07	16.25	Mb	10.09	24.29	Mb	7.825	15.335	Mb	7.12	Mb	5.405	4.77	Ub	4.245	1.765	Ub	11.485	17.9	Ub	17.115	12.245	Fb	7.625	6.805	Ub	23.85	33.845	Ub	6.605	7.955	Ub	13.045	14.97	Ub	12.16	15.965	Mb	12.59	8.235	Mb	14.235
E	MSTRG.226		MSTRG.121	MSTRG.5100	5.84	5.24	Ub	16.34	26.02	Mb	16.45	37.69	Mb	12.25	32.075	Mb	3.31	Ub	11.13	12.695	Ub	9.235	8.635	Ub	10.61	13.59	Ub	7.705	8.395	Ub	19.77	19.545	Ub	10.865	14.825	Ub	10.185	22.485	Ub	53.9	92.405	Mb	50.255	88.855	Mb	41.5	104.72	Mb	6.085
E	MSTRG.225		MSTRG.122	MSTRG.5101	16.915	14.8	Ub	25.67	27.79	Ub	29.1	21.88	Ub	28.555	10.33	Ub	16.38	Mb	19.3	22.19	Ub	17.62	18.195	Ub	32.995	21.86	Fb	23.085	23.585	Ub	44.22	39.45	Ub	22.675	25.695	Ub	13.765	17.895	Ub	20.045	26.27	Ub	35.36	21.845	Fb	22.8	16.9	Mb	14.41
E	MSTRG.224		MSTRG.123	MSTRG.5102	2.805	3.335	Ub	4.465	21.59	Mb	7.285	83.54	Mb	5.23	60.265	Mb	6.55	Mb	3.595	3.16	Ub	1.235	0.46	Ub	0.785	23.145	Mb	5.6	6.015	Ub	7.975	7.44	Ub	8.085	10.3	Ub	4.935	6.505	Ub	4.745	6.6	Ub	5.89	48.17	Mb	5.235	40.435	Mb	8.57
E	MSTRG.222		MSTRG.124	MSTRG.5103	0.765	0.55	Ub	6.975	6.17	Ub	1.465	2.53	Mb	0.185	0.79	Mb	0.04	Ub	2.265	3.035	Ub	0.645	0.755	Ub	0.13	0.765	Mb	0.955	1.815	Ub	1.995	3.095	Ub	7.205	6.275	Ub	0.65	1.43	Ub	8.035	6.335	Ub	0.715	2.865	Mb	0.045	0.25	Mb	0.025
E	MSTRG.221		MSTRG.126	MSTRG.5104	5.825	5.6	Ub	29.375	20.385	Fb	3.3	2.105	Ub	0.02	0.035	Ub	0	Ub	4.1	5.51	Ub	4.695	3.125	Ub	1.28	5.8	Mb	5.765	7.165	Ub	28.63	25.99	Ub	5.68	4.65	Ub	7	6.35	Ub	40.16	24.25	Ub	0.345	1.21	Mb	0.01	0.045	Ub	0
E	MSTRG.220		MSTRG.127	MSTRG.5105	15.06	13.78	Ub	48.565	40.555	Ub	33.99	20.14	Fb	47.335	6.77	Fb	5.96	Fb	18.82	22.715	Ub	18.3	25.915	Ub	26.805	13.85	Fb	11.665	16.025	Ub	45.285	39.66	Ub	31.745	34.98	Ub	22.47	31.655	Ub	61.98	60.41	Ub	92.49	20.315	Fb	66.185	14.585	Fb	10.105
E	MSTRG.219		MSTRG.129	MSTRG.5106	2.26	2.99	Ub	11.105	64.965	Mb	6.47	59.87	Mb	24.17	43.715	Mb	0.56	Fb	2.405	2.86	Ub	1.455	1.23	Ub	4.26	42.37	Mb	1.795	2.295	Ub	17.93	18.355	Ub	3.42	9.55	Mb	3.205	7.72	Ub	7.26	51.205	Mb	28.855	44.015	Mb	31.615	38.445	Mb	0.74
E	MSTRG.218		MSTRG.130	MSTRG.5107	5.515	4.765	Ub	17.005	16.165	Ub	15.66	9.025	Ub	25.745	5.825	Fb	4.105	Ub	3.15	3.71	Ub	4.795	4.405	Ub	19.6	6.66	Fb	5.605	6.645	Ub	24.61	25.34	Ub	9.255	9.43	Ub	10.3	10.885	Ub	20.255	18.655	Ub	58.845	17.22	Fb	45.92	10.485	Fb	8.145
E	MSTRG.217		MSTRG.131	MSTRG.5109	3.71	3.87	Ub	16.685	31.775	Mb	10.44	99.71	Mb	22.81	87.535	Mb	2.86	Fb	8.35	8.63	Ub	3.33	2.955	Ub	7.06	20	Mb	4.04	5.28	Ub	31.005	30.01	Ub	6.05	9.725	Ub	4.885	6.53	Ub	18.175	24.955	Ub	20.24	93.305	Mb	19.815	97.92	Mb	4.02
E	MSTRG.216		MSTRG.132	MSTRG.5110	95.665	99.05	Ub	276.875	255.995	Ub	603.055	118.825	Fb	7965.26	594.005	Fb	365.735	Fb	49.8	37.97	Ub	35.715	31.255	Ub	553.165	100.325	Fb	249.96	128.94	Fb	1049.7	910.25	Ub	206.23	239.575	Ub	51.28	61.75	Ub	101.5	105.95	Ub	430.61	84.39	Fb	512.805	134.065	Fb	62.105
E	MSTRG.215		MSTRG.134	MSTRG.5111	252.095	230.845	Ub	853.44	755.465	Ub	776.155	126.175	Fb	514.825	82.425	Fb	43.97	Fb	105.845	95.895	Ub	98.78	90.315	Ub	1209.21	178.82	Fb	131.61	113.11	Ub	1584.94	1492.52	Ub	200.015	204.395	Ub	337.56	506.57	Ub	1045.21	1074.84	Ub	1024.17	108.6	Fb	535.265	41.31	Fb	44.155
E	MSTRG.214		MSTRG.136	MSTRG.5112	197.875	241.745	Ub	121.245	121.43	Ub	417.3	343.495	Ub	97.16	229.965	Mb	79.3	Mb	746.835	718.255	Ub	511.595	468.03	Ub	550.235	568.09	Ub	641.025	541.4	Ub	141.655	130.89	Ub	77.615	71.855	Ub	322.615	222.595	Ub	238.525	205.21	Ub	345.675	436.885	Mb	315.335	356.66	Mb	135.79
E	MSTRG.212		MSTRG.137	MSTRG.5113	2.71	2.94	Ub	13.575	18.155	Ub	24.925	32.925	Mb	14.695	11.91	Mb	1.185	Fb	17.72	18.52	Ub	18.88	9.85	Ub	1.38	12.035	Mb	7.195	11.005	Ub	10.86	10.195	Ub	7.945	8.87	Ub	3.685	5.975	Ub	13.465	24.195	Mb	16.715	31.31	Mb	10.28	14.845	Mb	1.28
E	MSTRG.1375		MSTRG.1673	MSTRG.5115	1.18	1.305	Ub	5.335	59.57	Mb	8.8	406.585	Mb	7.04	349.105	Mb	7.025	Mb	13.575	20.655	Ub	1.2	0.805	Ub	1.715	99.475	Mb	2.465	2.525	Ub	7.44	7.785	Ub	2.96	6.37	Mb	0.975	3.14	Mb	3.54	14.4	Mb	5.115	234.39	Mb	3.385	215.65	Mb	4.37
E	MSTRG.1376		MSTRG.1672	MSTRG.5116	0.315	0.15	Ub	0.23	0	Ub	22.91	0.205	Fb	0	0.07	Ub	0	Ub	0.23	0.125	Ub	0.21	1.005	Ub	36.68	0	Fb	0.89	0.295	Ub	0.655	0.82	Ub	0.4	0.18	Ub	0.37	0.055	Ub	1.05	0.34	Ub	4.865	0.355	Fb	0	0.055	Ub	0
E	MSTRG.1377		MSTRG.1670	MSTRG.5117	0.805	0.925	Ub	3.755	7.195	Ub	30.55	42.445	Mb	2.175	32.295	Mb	1.76	Mb	1.105	0.915	Ub	62.12	68.24	Ub	2.985	10.71	Mb	5	6.25	Ub	9.565	9.42	Ub	0.885	1.68	Ub	1.1	3.7	Mb	6.99	20.58	Mb	6.575	78.19	Mb	2.115	66.11	Mb	8.68
E	MSTRG.1378		MSTRG.1669	MSTRG.5118	0.025	0.05	Ub	37.645	4.54	Fb	0.06	0	Ub	0	0.16	Ub	0	Ub	0.08	0.25	Ub	0	0.03	Ub	0	0.175	Ub	0.055	0.03	Ub	0.08	0.13	Ub	0.055	0.04	Ub	0.035	0.03	Ub	71.395	54.915	Ub	0	0.155	Ub	0	0.03	Ub	0
E	MSTRG.1379		MSTRG.1668	MSTRG.5119	0.235	0.075	Ub	23.955	8.36	Fb	3.62	3.97	Ub	0	0.09	Ub	0	Ub	3.635	3.28	Ub	7.17	6.315	Ub	0.405	3.1	Mb	1.605	6.5	Mb	3.525	2.94	Ub	9.085	5.03	Ub	0.455	3.535	Mb	32.545	32.48	Ub	0.6	4.605	Mb	0	0	Ub	0
E	MSTRG.1380		MSTRG.1667	MSTRG.5120	0	0.055	Ub	0.135	21.725	Mb	0.045	82.635	Mb	0	73.795	Mb	0.75	Mb	0.11	0.07	Ub	0.025	0.045	Ub	0	32.745	Mb	0.02	0.02	Ub	0	0	Ub	0	2.54	Mb	0	2.2	Mb	0.125	32.36	Mb	0.095	77.79	Mb	0	119.875	Mb	1.24
E	MSTRG.1381		MSTRG.1666	MSTRG.5121	7.135	8.905	Ub	12.645	48.44	Mb	40.35	58.225	Mb	39.45	66.655	Mb	4.4	Fb	20.205	17.53	Ub	16.54	11.885	Ub	22.345	35.7	Ub	22.68	16.57	Fb	29.935	28.405	Ub	9.04	23.2	Mb	8.855	8.55	Ub	11.6	16.245	Ub	33.54	26.7	Ub	24.505	24.075	Mb	3.64
E	MSTRG.1382		MSTRG.1665	MSTRG.5122	17.575	16.99	Ub	24.3	22.985	Ub	27.53	31.975	Ub	42.86	23.535	Ub	14.125	Ub	18.51	22.03	Ub	9.14	8.56	Ub	25.105	28.84	Ub	22.095	30.99	Ub	28.89	26.765	Ub	30.735	30.51	Ub	14.69	16.76	Ub	24.365	26.335	Ub	58.115	37.175	Fb	57.245	35.525	Mb	13.78
E	MSTRG.1383		MSTRG.1661	MSTRG.5123	26.675	30.475	Ub	39.755	65.005	Mb	281.345	24.78	Fb	323.15	19.52	Fb	18.81	Fb	31.4	16.395	Fb	12.935	9.995	Ub	235.645	33.105	Fb	67.085	39.96	Fb	269.805	258.615	Ub	38.1	56.11	Ub	53.675	68.6	Ub	56.5	55.92	Ub	274.145	37.72	Fb	369.235	21.545	Fb	17.91
E	MSTRG.1385		MSTRG.1663	MSTRG.5124	12.025	9.46	Ub	43.375	55.395	Ub	30.73	33.075	Ub	49.45	26.92	Ub	11.01	Ub	12.08	9.745	Ub	4.26	4.445	Ub	18.66	24.77	Ub	14.315	18.43	Ub	46.155	40.84	Ub	38.875	38.525	Ub	10.435	18.73	Ub	45.33	53.25	Ub	60.4	33.015	Fb	53.96	20.035	Fb	9.835
E	MSTRG.1389		MSTRG.1660	MSTRG.5127	1.565	1.72	Ub	1.725	0.575	Fb	0.135	0.05	Ub	0	0.3	Mb	0	Ub	0	0	Ub	0.47	0.015	Fb	0.025	0.09	Ub	0.03	0	Ub	1.39	1.06	Ub	2.795	1.675	Ub	0.505	0.32	Ub	4.93	3.31	Ub	0.12	0.175	Ub	0	0	Ub	0
E	MSTRG.1393		MSTRG.1656	MSTRG.5128	9.565	8.55	Ub	21.09	17.63	Ub	30.255	15.435	Fb	11.865	2.715	Fb	0.775	Fb	26.225	25.15	Ub	11.65	6.81	Ub	12.715	21.895	Ub	47.17	51.74	Ub	3.31	3.465	Ub	22.79	19.325	Ub	7.965	7.195	Ub	14	10.91	Ub	14.725	9.22	Fb	9.085	2.465	Fb	0.94
E	MSTRG.1391		MSTRG.1658	MSTRG.5129	2.66	3.84	Mb	4.92	5.245	Ub	18.66	1.795	Fb	11.89	0.385	Fb	0.745	Fb	3.79	3.155	Ub	0.91	0.405	Ub	4.96	3.195	Fb	3.065	3.195	Ub	11.42	12.25	Ub	2.9	3.38	Ub	4.35	4.28	Ub	4.875	3.65	Ub	31.665	2.525	Fb	23.205	0.975	Fb	0.755
E	MSTRG.1392		MSTRG.1657	MSTRG.5130	30.9	25.325	Ub	10.8	6.925	Ub	29.495	12.045	Fb	0	0.215	Ub	0.3	Ub	0.25	0.4	Ub	2.955	3.53	Ub	46.445	23.875	Fb	77.27	69.95	Ub	0.06	0.7	Ub	40.805	42.28	Ub	28.415	20.145	Ub	3.77	2.775	Ub	10.655	17.055	Mb	0	1.03	Mb	15.36
E	MSTRG.1395		MSTRG.1655	MSTRG.5131	108.51	92.055	Ub	130.915	178.685	Ub	111.67	99.825	Ub	125.765	65.655	Ub	30.155	Ub	57.605	75.96	Ub	37.08	46.145	Ub	162.675	145.48	Ub	60.14	84.55	Ub	183.57	175.2	Ub	198.015	220.29	Ub	160.76	219.13	Ub	163.14	198.07	Ub	251	131.72	Fb	154.405	89.96	Ub	38
E	MSTRG.1396		MSTRG.1654	MSTRG.5133	29.7	27.615	Ub	73.315	86.275	Ub	60.455	63.32	Ub	75.155	33.515	Ub	11.855	Ub	84.165	96.58	Ub	40.775	40.755	Ub	43.405	47.975	Ub	41.275	47.475	Ub	98.17	93.18	Ub	72.57	71.705	Ub	27.555	42.54	Ub	81.835	81.425	Ub	86.545	49.335	Fb	67.215	18.72	Fb	11.83
E	MSTRG.1398		MSTRG.1652	MSTRG.5134	17.78	21.71	Ub	20.58	15.57	Ub	47.39	22.775	Fb	28.645	3.02	Fb	3.835	Fb	35.425	43.185	Ub	35.32	38.905	Ub	62.58	44.21	Fb	75.255	70.965	Ub	10.945	10.825	Ub	21.895	20.43	Ub	32.065	30.75	Ub	28.57	24.32	Ub	34.425	31.08	Ub	37.695	8.88	Fb	9.23
E	MSTRG.1397		MSTRG.1653	MSTRG.5135	954.755	1058.74	Ub	242.525	72.595	Fb	2051.43	554.985	Fb	0.195	0.095	Ub	0.29	Ub	29.995	14.84	Ub	207.255	65.46	Ub	3767.52	1488.77	Fb	5824.02	2917.07	Fb	0.345	5.845	Ub	258.215	101.89	Fb	273.325	156.655	Ub	30.95	20.195	Ub	171.795	138.805	Ub	46.08	14.465	Fb	101.78
E	MSTRG.1399		MSTRG.1650	MSTRG.5136	0.195	0.12	Ub	4.78	2.665	Fb	5.11	4.665	Ub	0.005	0.025	Mb	0	Ub	24.925	23.75	Ub	0.88	0.56	Ub	0.015	0.12	Mb	0.16	0.31	Ub	1.88	2.015	Ub	0.19	0.075	Ub	0.47	0.425	Ub	14.43	10.04	Ub	2.965	11.775	Mb	0	0.175	Mb	0.025
E	MSTRG.1400		MSTRG.1649	MSTRG.5137	86.25	88.365	Ub	208.5	240.12	Ub	174.025	138.405	Ub	231.425	103.17	Ub	113.465	Mb	63.625	63.21	Ub	49.845	51.465	Ub	228.96	101.875	Fb	117.445	126.3	Ub	337.94	298.105	Ub	93.25	114.25	Ub	48.315	53.48	Ub	108.855	99.4	Ub	176.335	77.465	Fb	188.71	86.485	Ub	61.455
E	MSTRG.1401		MSTRG.1648	MSTRG.5138	3.24	5.415	Ub	2.695	8.88	Mb	16.87	21.665	Ub	0.685	6.5	Mb	0.81	Ub	7.565	5.73	Ub	42.7	49.26	Ub	6.355	7.245	Ub	5.315	9.905	Ub	0.32	0.39	Ub	1.065	1.14	Ub	7.8	3.88	Fb	9.9	6.8	Ub	5.24	25.31	Mb	0.435	5.345	Mb	0.71
E	MSTRG.1402		MSTRG.1647	MSTRG.5139	77.865	88.69	Ub	186.24	334.95	Mb	249.925	100.5	Fb	314.755	73.64	Fb	15.09	Fb	90.415	66.465	Ub	35.965	29.185	Ub	277.145	139.11	Fb	84.095	75.17	Ub	411.55	405.815	Ub	91.65	132.415	Ub	85.52	135.385	Ub	217.2	255.395	Ub	403.59	91.33	Fb	479.49	70.125	Fb	15.315
E	MSTRG.1403		MSTRG.1645	MSTRG.5141	2.255	2.57	Ub	7.6	15.87	Mb	8.125	14.215	Mb	14.39	8.385	Ub	1.645	Fb	7.485	7.445	Ub	1.81	0.64	Ub	1.44	6.005	Mb	4.37	5.01	Ub	10.765	12.49	Ub	4.605	7.77	Mb	2.815	3.845	Ub	8.93	11.27	Ub	13.49	12.13	Ub	13.025	8.535	Mb	1.345
E	MSTRG.1409		MSTRG.1642	MSTRG.5143	0	0	Ub	0	12.955	Mb	0	22.125	Mb	0	51.915	Mb	0.22	Ub	0	0	Ub	0	0	Ub	0	13.11	Mb	0	0	Ub	0	0	Ub	0	0.28	Ub	0	0.945	Ub	0	8.55	Mb	0	13.195	Mb	0	16.845	Mb	0.255
E	MSTRG.1410		MSTRG.1641	MSTRG.5145	1.215	1.095	Ub	10.9	8.45	Ub	0.595	0.51	Ub	0	0.155	Mb	0	Ub	1.05	1.155	Ub	0.695	0.4	Ub	0.2	0.345	Ub	0.155	0.335	Ub	22.42	18.405	Ub	0.925	1.015	Ub	1.48	2.44	Ub	9.86	10.22	Ub	0.055	7.805	Mb	0	9.5	Mb	0.205
E	MSTRG.1412		MSTRG.1640	MSTRG.5146	1.505	1.675	Ub	17.04	9.95	Fb	0.585	0.46	Ub	0.02	0.14	Mb	0.06	Ub	1.555	1.46	Ub	0.5	0.235	Ub	0.155	0.39	Ub	0.195	0.23	Ub	27.295	22.415	Ub	1.34	1.475	Ub	3.25	5.24	Ub	21.27	19.575	Ub	0.17	0.68	Mb	0.02	0.18	Mb	0
E	MSTRG.1413		MSTRG.1638	MSTRG.5147	0	0.395	Mb	0	118.205	Mb	0	194.03	Mb	0.035	138.855	Mb	1.69	Mb	0	0	Ub	0	0	Ub	0	92.105	Mb	0	0	Ub	0	0.055	Ub	0	11.825	Mb	0	12.35	Mb	0.065	148.295	Mb	0	257.46	Mb	0	237.92	Mb	3.945
E	MSTRG.1415		MSTRG.1637	MSTRG.5148	0	1.385	Mb	0	53.065	Mb	0	38.06	Mb	0	35.67	Mb	0.655	Mb	0	0	Ub	0	0	Ub	0.06	14.89	Mb	0	0	Ub	0	0.035	Ub	0	8.055	Mb	0	5.965	Mb	0	29.045	Mb	0.045	36.83	Mb	0.04	35.38	Mb	0.28
E	MSTRG.1417		MSTRG.1635	MSTRG.5149	0	2.055	Mb	0	12.685	Mb	0	4.52	Mb	0	23.57	Mb	0.28	Ub	0	0	Ub	0	0	Ub	0	5.45	Mb	0	0	Ub	0	0	Ub	0	10.355	Mb	0	4.66	Mb	0	14.32	Mb	0	13.39	Mb	0.095	84.75	Mb	0.135
E	MSTRG.1419		MSTRG.1633	MSTRG.5150	6.005	7.805	Ub	22.805	62.575	Mb	28.58	45.35	Mb	63.055	34.835	Ub	5.375	Fb	37.465	55.5	Ub	8.22	12.61	Ub	29.395	27.695	Ub	11.44	15.465	Ub	31.135	30.165	Ub	5.585	16.845	Mb	8.21	10.535	Ub	14.65	15.625	Ub	42.56	22.835	Fb	30.22	5.12	Fb	2.795
E	MSTRG.1420		MSTRG.1632	MSTRG.5151	0.01	2.8	Mb	0.24	24.345	Mb	62.96	15.545	Fb	83.945	10.28	Fb	0.045	Fb	0.265	0.66	Ub	0.03	0	Ub	14.29	10.01	Fb	0.025	0.045	Ub	0.215	0.21	Ub	0.275	15.665	Mb	0.095	1.375	Mb	0.395	2.725	Mb	73.015	5.215	Fb	112.155	2.695	Fb	0.035
E	MSTRG.1421		MSTRG.1631	MSTRG.5152	1.065	1.47	Ub	3.245	13.615	Mb	4.495	7.625	Mb	31.76	7.7	Fb	0.035	Fb	0.445	0.41	Ub	0.2	0.04	Ub	2.23	4.81	Ub	0.575	0.635	Ub	11.855	14.475	Ub	0.98	4.395	Mb	1.69	3.29	Ub	2.23	5.935	Mb	31.3	4.69	Fb	79.17	8.08	Fb	0.19
E	MSTRG.1422		MSTRG.1628	MSTRG.5153	15.185	13.055	Ub	52.3	33.025	Fb	158.995	23.545	Fb	363.655	4.03	Fb	12.95	Fb	41.555	47.145	Ub	16.27	13.48	Ub	82.7	22.58	Fb	24.705	31.69	Ub	40.355	41.86	Ub	67.65	55.55	Ub	17.245	28.535	Ub	82.76	72.9	Ub	410.01	31.445	Fb	366.98	3.945	Fb	19.775
E	MSTRG.1424		MSTRG.1629	MSTRG.5155	105.665	133.35	Ub	60.59	43.39	Fb	99.59	66.48	Ub	0.27	11.065	Mb	5.855	Mb	68.53	78.365	Ub	58.26	58.8	Ub	134.715	178.365	Ub	302.16	414.005	Ub	1.01	3.63	Ub	167.905	108.825	Ub	14.125	19.935	Ub	14.16	7.87	Ub	28.565	42.055	Mb	0.2	4.76	Mb	3.725
E	MSTRG.1425		MSTRG.1626	MSTRG.5156	19.97	20.885	Ub	40.72	119.56	Mb	62.1	170.3	Mb	33.58	104.735	Mb	22.835	Mb	66.395	77.63	Ub	33.325	28.095	Ub	27.285	117.725	Mb	55.555	76.64	Ub	45.905	37.315	Ub	51.09	67.04	Ub	19.29	34.14	Ub	49.46	111.545	Mb	56.745	136.41	Mb	38.645	111.23	Mb	17.575
E	MSTRG.1426		MSTRG.1625	MSTRG.5157	38.32	42.085	Ub	82.055	122.905	Mb	108.985	238.39	Mb	97.98	350.95	Mb	51.275	Mb	35.375	36.1	Ub	24.05	31.58	Ub	145.51	92.18	Fb	57.035	54.175	Ub	126.495	109.855	Ub	48.245	61.75	Ub	24.205	30.545	Ub	47.865	56.615	Ub	100.59	66.93	Fb	51.42	81.12	Mb	23.315
E	MSTRG.1427		MSTRG.1624	MSTRG.5158	12.445	11.83	Ub	14.025	10.78	Ub	53.08	25.58	Fb	33.24	2.45	Fb	21.615	Mb	24.225	23.09	Ub	15.115	11.72	Ub	16.305	22.85	Ub	37.82	51.025	Ub	22.74	21.59	Ub	42.85	40.01	Ub	16.385	17.11	Ub	23.105	18.1	Ub	42.425	40.11	Ub	23.855	2.38	Fb	37.195
E	MSTRG.1430		MSTRG.1622	MSTRG.5160	28.77	33.28	Ub	75.045	79.155	Ub	99.595	103.15	Ub	5.255	1.715	Ub	27.61	Mb	165.795	205.51	Ub	110.025	125.645	Ub	50.03	156.51	Mb	87.685	200.685	Mb	28.715	16.465	Ub	50.085	51.58	Ub	23.97	22.48	Ub	56.155	48.315	Ub	37.795	94.21	Mb	2.39	11.145	Mb	7.225
E	MSTRG.1431		MSTRG.1621	MSTRG.5161	0.92	0.93	Ub	0.365	0.255	Ub	1.94	2.195	Ub	0.045	0.18	Ub	0	Ub	1.635	3.945	Ub	2.25	2.545	Ub	1.01	0.75	Ub	1.39	2.305	Ub	1.005	1.225	Ub	1.12	1.48	Ub	0.87	0.525	Ub	0.92	0.615	Ub	0.73	2.79	Mb	0	1.58	Mb	0
E	MSTRG.1432		MSTRG.1620	MSTRG.5162	0	0.45	Mb	0.035	341.25	Mb	0	584.77	Mb	0	1022.57	Ub	7.075	Mb	0	0	Ub	0.035	0	Ub	0	464.135	Mb	0	0.03	Ub	0.03	0.025	Ub	0.035	34.95	Mb	0.075	39.47	Mb	0.39	822.03	Mb	0	1523.02	Mb	0	1451.15	Mb	24.665
E	MSTRG.1436		MSTRG.1617	MSTRG.5163	0.51	0.72	Ub	22.135	14.955	Fb	3.37	5.675	Mb	0.195	1.28	Mb	0.02	Ub	20.1	25.36	Ub	0.805	0.51	Ub	0.055	0.81	Mb	0.185	0.32	Ub	8.605	8.04	Ub	0.45	1.42	Mb	0.89	1.195	Ub	25.93	24.765	Ub	1.39	6.73	Mb	0.015	0.18	Mb	0.095
E	MSTRG.1437		MSTRG.1616	MSTRG.5164	8.5	8.335	Ub	37.45	32.575	Ub	20.41	12.58	Ub	26.32	6.06	Fb	3.3	Fb	11.6	11.59	Ub	4.675	3.435	Ub	8.825	13.71	Ub	10.215	13.455	Ub	39.295	33.52	Ub	19.15	21.6	Ub	9.495	16.99	Ub	55.325	51.305	Ub	27.91	14.27	Fb	26.385	6.355	Fb	3.055
E	MSTRG.1438		MSTRG.1615	MSTRG.5165	21.065	22.245	Ub	52.195	103.79	Mb	22.58	118.485	Mb	35.385	90.47	Mb	8.88	Ub	22.605	22.975	Ub	12.38	13.05	Ub	21.685	60.96	Mb	26.365	28.035	Ub	54.75	46.7	Ub	34.255	46.565	Ub	20.255	28.185	Ub	66.66	80.56	Ub	33.56	62.465	Mb	36.05	64.64	Mb	6.82
E	MSTRG.1439		MSTRG.1614	MSTRG.5166	5.125	5.39	Ub	8.78	13.715	Ub	17.93	18.14	Ub	15.055	14.795	Mb	7.47	Mb	17.41	17	Ub	11.15	16.685	Ub	19.135	14.895	Fb	12.51	13.935	Ub	13.055	12.17	Ub	7.42	7.255	Ub	4.46	5.285	Ub	6.725	9.245	Ub	14.64	10.705	Ub	14.545	2.28	Fb	4.265
E	MSTRG.1440		MSTRG.1613	MSTRG.5167	16.16	17.83	Ub	55.62	58.525	Ub	30.885	26.31	Ub	40.185	12.925	Fb	6.485	Fb	26.93	28.615	Ub	10.475	6.615	Ub	13.47	24.715	Ub	10.975	15.365	Ub	65.82	61.135	Ub	20.72	23.255	Ub	20.255	25.045	Ub	52.205	45.495	Ub	65.315	12.92	Fb	92.87	3.73	Fb	7.24
E	MSTRG.1442		MSTRG.1612	MSTRG.5168	5.57	7.4	Ub	0.655	1.225	Ub	13.275	3.79	Fb	3.19	0.075	Fb	0	Fb	9.78	12.19	Ub	1.905	4.05	Ub	17.765	5.765	Fb	8.065	9.915	Ub	3.69	1.995	Ub	4.585	3.96	Ub	4.055	4.34	Ub	0	0.185	Ub	1.42	1.295	Ub	0	0	Ub	0
E	MSTRG.1443		MSTRG.1611	MSTRG.5170	0.06	0.505	Mb	0	72.625	Mb	0	69.83	Mb	0	120.2	Mb	0.395	Mb	0	0	Ub	0	0	Ub	0.035	72.46	Mb	0.035	0	Ub	0	0.075	Ub	0.03	5.705	Mb	0	5.08	Mb	0.045	51.07	Mb	0	39.24	Mb	0	53.93	Mb	0.575
E	MSTRG.1446		MSTRG.1609	MSTRG.5173	0	0.1	Ub	0.015	56.93	Mb	0.025	335.04	Mb	0.02	293.58	Mb	4.79	Mb	0.025	0	Ub	0	0	Ub	0	66.705	Mb	0	0	Ub	0.11	0.075	Ub	0	4.475	Mb	0.02	6.2	Mb	0	39.06	Mb	0	380.48	Mb	0	457.74	Mb	7.12
E	MSTRG.1451		MSTRG.1607	MSTRG.5175	0.45	1.12	Mb	0.13	0.065	Ub	9.545	4.165	Fb	0	0.465	Mb	0.285	Mb	33.435	26.84	Ub	13.32	12.565	Ub	7.07	8.33	Ub	18.22	14.625	Ub	0	0.05	Ub	0.01	0	Ub	1.17	0.46	Ub	0.61	0.4	Ub	2.86	4.3	Mb	0	0.14	Mb	0.36
E	MSTRG.1452		MSTRG.1606	MSTRG.5176	0	0.14	Ub	0.125	0.165	Ub	23.225	10.63	Fb	0.09	3.13	Mb	0.975	Mb	76.01	76.855	Ub	35.365	32.02	Ub	21.315	29.56	Ub	60.73	41.28	Fb	0	0.025	Ub	0.17	0.135	Ub	0.06	0.035	Ub	1.555	0.37	Fb	4.225	5.165	Ub	0.095	0.3	Mb	0.74
E	MSTRG.1454		MSTRG.1604	MSTRG.5177	5.165	7.845	Mb	5.175	7.8	Ub	4.535	3.765	Ub	0	0.18	Mb	0.085	Ub	12.78	17.345	Ub	10.21	12.825	Ub	2.825	4.58	Ub	7.64	7.93	Ub	3.475	4.06	Ub	6.565	7.755	Ub	3.96	2.605	Ub	1.01	1.38	Ub	1.72	3.715	Mb	0.03	0.28	Mb	0.1
E	MSTRG.1455		MSTRG.1603	MSTRG.5178	10.305	7.845	Ub	6.735	3.235	Fb	23.755	11.86	Ub	0.105	0.64	Mb	0.465	Mb	76.775	85.06	Ub	40.74	44.095	Ub	24.505	30.825	Ub	44.695	53.49	Ub	0.57	1.155	Ub	13.965	12.745	Ub	12.395	14.92	Ub	7.675	6.19	Ub	6.09	10.765	Mb	0.065	1.6	Mb	0.565
E	MSTRG.1456		MSTRG.1602	MSTRG.5179	0	0	Ub	0.035	20.165	Mb	0	90.805	Mb	0	157.355	Mb	0.78	Mb	0	0	Ub	0	0	Ub	0	17.38	Mb	0	0	Ub	0.06	0.055	Ub	0	0.895	Mb	0	0.995	Mb	0	7.81	Mb	0	51.365	Mb	0	116.05	Mb	1.185
E	MSTRG.1457		MSTRG.1601	MSTRG.5180	1.65	1.845	Ub	3.18	13.98	Mb	4.32	11.885	Mb	16.945	9.375	Ub	0.6	Fb	2.01	2.23	Ub	1.38	1.275	Ub	6.885	6.3	Ub	2.965	2.45	Ub	7.05	7.27	Ub	1.165	2.195	Ub	2.155	2.325	Ub	6.31	6	Ub	15.335	2.57	Fb	27.445	1.805	Fb	0.455
E	MSTRG.1460		MSTRG.1599	MSTRG.5181	0	0.64	Mb	0	114.335	Mb	0	59.825	Mb	0	95.67	Mb	0.72	Mb	0	0.05	Ub	0	0	Ub	0	39.08	Mb	0	0	Ub	0	0	Ub	0	5.89	Mb	0	2.555	Mb	0	27.93	Mb	0	58.965	Mb	0	133.9	Mb	0.94
E	MSTRG.1461		MSTRG.1597	MSTRG.5182	3.62	4.14	Ub	21.79	20.6	Ub	12.17	7.155	Ub	11.255	1.945	Fb	0.78	Fb	10.415	10.145	Ub	2.655	1.125	Ub	1.955	4.815	Ub	3.96	5.005	Ub	14.38	16.55	Ub	5.955	6.575	Ub	3.61	4.655	Ub	17.84	14.15	Ub	18.595	5.855	Fb	17.535	1.085	Fb	1.435
E	MSTRG.1463		MSTRG.1596	MSTRG.5184	0	0.61	Mb	0.06	12.055	Mb	0.055	5.77	Mb	0	5.55	Mb	0.09	Ub	0.035	0.08	Ub	0	0.055	Ub	0	4.335	Mb	0	0	Ub	0.025	0.02	Ub	0	2.96	Mb	0	0.44	Mb	0.02	2.665	Mb	0	3.74	Mb	0	4.61	Mb	0.665
E	MSTRG.1464		MSTRG.1595	MSTRG.5185	0	0	Ub	0.035	1.125	Mb	0	21.33	Mb	0.035	1.885	Mb	343.655	Mb	0.04	0.035	Ub	0	0	Ub	0	31.935	Mb	0	1.905	Mb	0.06	0	Ub	0.01	0.79	Mb	0	0.095	Ub	0	0.075	Ub	0.035	10.625	Mb	0	2.155	Mb	192.395
E	MSTRG.1465		MSTRG.1594	MSTRG.5186	0.185	0.21	Ub	6.71	4.035	Fb	1.125	1.82	Mb	0	0.055	Ub	0	Ub	4.04	5.205	Ub	0.385	0.325	Ub	0	0	Ub	0.015	0.035	Ub	5.115	5.245	Ub	0	0	Ub	0.25	0.275	Ub	4.715	3.95	Ub	0.43	1.61	Mb	0	0.015	Ub	0
E	MSTRG.1468		MSTRG.1593	MSTRG.5187	13.87	8.425	Fb	27.305	38.535	Ub	45.325	24.54	Fb	6.085	1.615	Fb	0.49	Fb	53.995	49.695	Ub	38.4	24.24	Ub	10.345	31.695	Mb	63.46	87.495	Ub	16.9	14.18	Ub	178.995	143.125	Ub	28.245	117.005	Mb	25.47	23.28	Ub	28.54	28.405	Ub	0.51	0.88	Mb	1.21
E	MSTRG.1469		MSTRG.1592	MSTRG.5188	2.415	2.61	Ub	9.2	24.9	Mb	8.83	41.56	Mb	11.68	28.25	Mb	2.25	Ub	9.665	9.56	Ub	2.08	1.005	Ub	1.72	12.935	Mb	3.2	4.575	Ub	10.32	8.35	Ub	6.315	9.045	Ub	3.4	5.295	Ub	13.045	14.035	Ub	22.7	13.705	Fb	19.325	9.215	Ub	2.665
E	MSTRG.1470		MSTRG.1591	MSTRG.5189	1.91	1.64	Ub	8.165	31.615	Mb	10.29	43.16	Mb	63.01	47.085	Mb	1.28	Fb	3.465	4.78	Ub	2.105	2.605	Ub	10.995	29.25	Mb	16.595	17.885	Ub	12.235	9.145	Ub	3.735	7.05	Mb	3.58	5.555	Ub	13.335	34.47	Mb	19.545	73.665	Mb	39.18	82.01	Mb	2.435
E	MSTRG.1472		MSTRG.1588	MSTRG.5191	6.53	6.74	Ub	21.195	41.905	Mb	17.315	35.14	Mb	16.98	18.43	Mb	2.55	Ub	7.345	8.005	Ub	6.235	4.47	Ub	6.94	13.415	Ub	7.18	10.21	Ub	31.385	29.245	Ub	8.97	12.645	Ub	6.515	8.965	Ub	16.59	19.665	Ub	30.11	28.14	Ub	19.63	16.08	Mb	3.38
E	MSTRG.1473		MSTRG.1586	MSTRG.5192	3.3	3.49	Ub	24.815	12.19	Fb	19.485	13.935	Ub	7.035	1.615	Fb	2.535	Mb	46.645	50.01	Ub	7.525	4.13	Ub	2.005	3.515	Ub	6.855	8.515	Ub	17.42	17.505	Ub	11.825	11.05	Ub	8.79	13.095	Ub	61.38	59.705	Ub	18.885	30.64	Mb	6.995	2.695	Fb	5.04
E	MSTRG.1476		MSTRG.1584	MSTRG.5196	1.465	1.695	Ub	7.065	9.875	Ub	5.645	3.67	Ub	17.93	1.645	Fb	0.295	Fb	3.13	3.445	Ub	0.855	0.32	Ub	2.565	1.755	Fb	0.885	1.325	Ub	8.71	9.255	Ub	1.83	3.015	Ub	2.145	3.295	Ub	8.01	12.88	Mb	21.175	8.3	Fb	28.115	5.3	Fb	0.74
E	MSTRG.1478		MSTRG.1583	MSTRG.5198	4.84	4.825	Ub	22.875	25.875	Ub	24.705	7.9	Fb	36.23	4.715	Fb	1.1	Fb	6.905	7.715	Ub	3.56	2.565	Ub	9.27	7.155	Ub	5.49	6.35	Ub	30.535	28.22	Ub	30.175	23.715	Ub	5.97	15.635	Mb	23.035	28.285	Ub	69.83	15.505	Fb	42.715	7.115	Fb	1.125
E	MSTRG.1017		MSTRG.941	MSTRG.5199	9.92	15.925	Mb	19.17	45.35	Mb	58.085	32.695	Ub	86.105	13.145	Fb	8.145	Fb	22.845	26.965	Ub	7.815	5.505	Ub	20.105	27.46	Ub	20.415	30.37	Ub	44.59	54.485	Ub	28.56	43.265	Ub	19.845	30.275	Ub	67.655	96.21	Ub	130.81	57.87	Fb	84.85	27.41	Fb	6.32
E	MSTRG.1021		MSTRG.945	MSTRG.5201	2.085	2.805	Ub	18.835	17.48	Ub	9.705	10.185	Ub	10.445	3.975	Fb	1.575	Fb	6.935	7.46	Ub	4.035	1.76	Ub	1.775	6.985	Mb	5.32	8.915	Ub	9.05	9.705	Ub	7.645	7.745	Ub	3.425	4.66	Ub	27.11	19.335	Ub	12.075	5.725	Fb	10.92	1.165	Fb	3.33
E	MSTRG.1023		MSTRG.947	MSTRG.5203	2.915	3.445	Ub	5.72	12.655	Mb	42.455	31.115	Ub	39.72	20.065	Ub	3.115	Fb	32.435	32.32	Ub	35.14	27.5	Ub	18.46	31.16	Ub	45.205	30.38	Fb	19.55	13.145	Ub	4.85	3.925	Ub	3.94	8.855	Ub	6.895	7.885	Ub	43.795	31.905	Ub	66.43	15.065	Fb	4.495
E	MSTRG.1026		MSTRG.950	MSTRG.5206	6.91	6.96	Ub	28.17	26.455	Ub	17.735	13.625	Ub	17.94	5.81	Fb	3.415	Fb	22.505	22.45	Ub	5.19	2.585	Ub	4.86	12.46	Mb	12.06	14.52	Ub	15.63	17.51	Ub	15.69	15.18	Ub	5.46	7.025	Ub	29.465	28.575	Ub	15.59	12.45	Ub	13.185	5.01	Fb	2.445
E	MSTRG.1031		MSTRG.956	MSTRG.5208	1.165	0.82	Ub	1.9	0.39	Fb	2.455	2.58	Ub	0.02	1.61	Mb	0.07	Ub	4.84	5.61	Ub	2.56	3.55	Ub	2.24	4.715	Ub	5.325	4.59	Ub	0.695	0.715	Ub	20.235	16.25	Ub	1.25	5.93	Mb	5.355	3.32	Ub	0.535	1.365	Mb	0.09	0.315	Mb	0.07
E	MSTRG.1034		MSTRG.958	MSTRG.5209	5.15	5.25	Ub	0.555	1.09	Ub	5.14	4.19	Ub	0.07	0.55	Mb	0.03	Ub	0.705	0.975	Ub	0.525	0.52	Ub	8.495	11.58	Ub	15.725	24.81	Ub	0.05	0.11	Ub	5.34	4.71	Ub	3.44	3.03	Ub	1.81	1.355	Ub	1.48	3.235	Mb	0.03	0.45	Mb	0.8
E	MSTRG.1035		MSTRG.959	MSTRG.5210	9.97	10.84	Ub	49.19	35.65	Fb	31.775	23.41	Ub	15.665	7.09	Ub	3.025	Ub	18.96	18.495	Ub	22.065	9.13	Ub	4.64	12.675	Mb	16.225	20.445	Ub	52.55	49.88	Ub	19.67	17.22	Ub	3.275	3.68	Ub	13.475	10.085	Ub	11.955	8.275	Ub	4.035	1.84	Ub	0.905
E	MSTRG.1036		MSTRG.960	MSTRG.5212	1.57	1.855	Ub	4.735	3.895	Ub	10.765	6.745	Ub	7.575	1.005	Fb	1.155	Ub	2.925	2.56	Ub	6.12	6.6	Ub	3.835	2.085	Fb	3.58	3.365	Ub	9.925	8.36	Ub	3.075	3.825	Ub	1.545	1.92	Ub	3.88	3.42	Ub	8.675	4.415	Fb	8.905	1.135	Fb	1.11
E	MSTRG.1037		MSTRG.961	MSTRG.5213	5.36	5.5	Ub	14.48	45.58	Mb	24.96	78.505	Mb	27.08	66.525	Mb	3.615	Fb	5.44	5.46	Ub	1.925	1.675	Ub	13.11	30.295	Mb	5.425	6.555	Ub	28.445	29.2	Ub	7.64	11.835	Ub	2.985	5.135	Ub	6.34	16.25	Mb	17.66	43.36	Mb	19.205	48.14	Mb	2.74
E	MSTRG.1039		MSTRG.963	MSTRG.5215	5.74	5.185	Ub	24.375	38.27	Ub	11.685	15.075	Ub	29.215	11.92	Ub	4.345	Ub	5.525	5.55	Ub	2.8	3.2	Ub	11.38	10.275	Ub	6.795	7.905	Ub	44.095	43.74	Ub	8.055	14.54	Ub	3.615	7.345	Ub	16.195	18.535	Ub	14.24	7.57	Fb	23.74	5.595	Fb	1.51
E	MSTRG.1040		MSTRG.964	MSTRG.5216	149.905	224.88	Mb	94.45	195.395	Mb	971.085	876.375	Ub	113.71	141.15	Mb	38.05	Ub	674.745	619.12	Ub	2249.22	1399.83	Ub	190.535	326.45	Ub	332.95	323.57	Ub	140.985	136.255	Ub	86.4	103.81	Ub	192.825	156.31	Ub	90.73	124.55	Ub	306.99	635.675	Mb	94.225	135.665	Mb	30.475
E	MSTRG.1041		MSTRG.965	MSTRG.5217	23.515	19.005	Ub	69.71	78.675	Ub	22.22	16.575	Ub	22.995	8.68	Fb	4.79	Ub	27.5	32.79	Ub	9.82	12.175	Ub	33.545	27.67	Fb	12.005	16.65	Ub	48.7	44.505	Ub	27.365	30.53	Ub	12.665	19.07	Ub	35.7	36.49	Ub	28.285	14.065	Fb	24.635	7.785	Fb	2.65
E	MSTRG.1624		MSTRG.1440	MSTRG.5223	18.745	22.345	Ub	32.44	35.575	Mb	23.62	57.41	Mb	0.665	34.785	Mb	2.555	Mb	29.42	29.55	Ub	20.725	14.255	Ub	6.74	31.02	Mb	30.14	55.35	Ub	59.435	65.42	Ub	30.865	30.095	Ub	11.725	9.935	Ub	19.425	27.905	Ub	4.965	46.48	Mb	0.15	38.355	Mb	1.915
E	MSTRG.1626		MSTRG.1438	MSTRG.5224	0.175	0.24	Ub	8.205	7.87	Ub	0.245	3.905	Mb	0	4.23	Mb	0.095	Ub	1.82	2.675	Ub	0.595	0.44	Ub	0	0.84	Mb	0.08	0.205	Ub	2.775	2.26	Ub	0.02	0	Ub	0.375	0.375	Ub	11.325	10.24	Ub	0.17	2.425	Mb	0	1.585	Mb	0
E	MSTRG.1627		MSTRG.1437	MSTRG.5225	0.86	0.89	Ub	1.66	1.615	Ub	2.55	2.78	Ub	0.135	1.98	Mb	0.39	Mb	3.005	3.38	Ub	0.9	0.355	Ub	0.34	1.42	Mb	3.095	3.64	Ub	0.59	0.62	Ub	1.155	0.605	Fb	0.55	0.39	Ub	1.81	1.33	Ub	0.845	3.18	Mb	0.02	0.025	Ub	5.435
E	MSTRG.1629		MSTRG.1435	MSTRG.5226	0	0.125	Mb	0.46	51.62	Mb	0.105	154.435	Mb	0	125.57	Mb	1.615	Mb	0.135	0.29	Ub	0.12	0.08	Ub	0	60.565	Mb	0.015	0	Ub	0.03	0.05	Ub	0.075	5.53	Mb	0	3.345	Mb	0.44	59.05	Mb	0	105.11	Mb	0.015	104.38	Mb	1.375
E	MSTRG.1631		MSTRG.1434	MSTRG.5227	5.68	5.44	Ub	21.3	37.315	Mb	19.47	36.06	Mb	85.99	91.57	Mb	0.885	Fb	0.69	0.585	Ub	0.48	0.215	Ub	16.64	12.28	Fb	1.16	1.32	Ub	76.02	85.11	Ub	4.215	8.63	Mb	7.115	8.415	Ub	15.54	18.22	Ub	50.8	1.955	Fb	82.075	1.93	Fb	0.235
E	MSTRG.1632		MSTRG.1433	MSTRG.5228	17.01	17.225	Ub	35.715	89.37	Mb	31.89	43.72	Mb	248.81	99.885	Fb	19.715	Fb	14.315	14.9	Ub	8.41	11.125	Ub	55.78	44.21	Fb	17.485	18.27	Ub	88.725	85.73	Ub	21.545	37.15	Ub	10.64	18.395	Ub	27.635	34.17	Ub	77.065	15.61	Fb	191.275	40.05	Fb	15.87
E	MSTRG.1633		MSTRG.1432	MSTRG.5229	0.39	0.415	Ub	4.265	6.935	Mb	1.46	6.125	Mb	0	5.06	Mb	0.04	Ub	7.16	7.315	Ub	0	0	Ub	0.005	2.15	Mb	0	0	Ub	7.12	6.5	Ub	0.005	0.635	Mb	0.545	1.17	Ub	5.385	5.615	Ub	0.5	3.24	Mb	0	1.02	Mb	0
E	MSTRG.1634		MSTRG.1430	MSTRG.5230	42.195	66.935	Mb	237.54	143.65	Fb	39.95	102.96	Mb	13.45	8.13	Ub	0.07	Fb	114.085	121.32	Ub	47.14	46.635	Ub	35.47	272.46	Mb	46.015	158.06	Mb	256.905	143.07	Fb	20.935	16.42	Ub	46.635	46.075	Ub	306.195	221.79	Ub	66.6	62.32	Ub	2.275	7.55	Mb	6.81
E	MSTRG.1636		MSTRG.1428	MSTRG.5232	78.31	84.235	Ub	29.26	28.205	Ub	196.905	49.895	Fb	114.55	5.505	Fb	5.905	Fb	58.605	60.235	Ub	44.5	29.185	Ub	88.76	92.62	Ub	147.49	162.01	Ub	36.08	42.435	Ub	111.4	98.525	Ub	119.905	108.51	Ub	31.625	23.91	Ub	348.435	80.815	Fb	308.075	4.585	Fb	14.21
E	MSTRG.1638		MSTRG.1426	MSTRG.5234	3.205	2.81	Ub	10.365	28.4	Mb	9.98	26.385	Mb	15.155	16.925	Mb	1.135	Fb	12	13.8	Ub	3.175	3.64	Ub	5.865	13.955	Ub	3.335	4.455	Ub	8.735	7.79	Ub	7.15	10.345	Ub	2.845	3.915	Ub	6.07	17.175	Mb	15.96	46.615	Mb	15.555	45.69	Mb	2.835
E	MSTRG.1639		MSTRG.1424	MSTRG.5235	6.39	6.235	Ub	21.14	38.4	Mb	37.245	28.12	Ub	69.33	25.105	Fb	18.485	Ub	12.145	11.425	Ub	4.395	4.93	Ub	24.705	26.235	Ub	6.065	7.83	Ub	64.44	49.495	Ub	16.395	19.875	Ub	11.81	29.165	Mb	54.53	55.66	Ub	132.755	22.225	Fb	109.7	11.17	Fb	40.06
E	MSTRG.1640		MSTRG.1422	MSTRG.5236	4.025	3.89	Ub	16.25	31.74	Mb	8.265	36.705	Mb	37.085	41.09	Mb	5.105	Ub	3.855	3.53	Ub	2.885	2.655	Ub	6.375	14.185	Ub	3.505	5.41	Ub	21.7	17.785	Ub	7.29	13.95	Ub	4.34	9.16	Ub	11.91	28.655	Mb	34.55	53.625	Mb	44.6	74.35	Mb	9.075
E	MSTRG.1641		MSTRG.1420	MSTRG.5237	4.01	3.4	Ub	22.695	19.28	Ub	9.48	5.04	Fb	10.11	1.695	Fb	1.815	Ub	9.53	10.1	Ub	2.73	1.975	Ub	4.85	3.32	Fb	2.3	3.69	Ub	25.255	27.72	Ub	5.515	6.435	Ub	5.565	7.24	Ub	34.725	28.27	Ub	17.8	7.565	Fb	11.93	1.51	Fb	2.165
E	MSTRG.1647		MSTRG.1416	MSTRG.5238	20.345	19.525	Ub	0.02	0.605	Mb	16.01	6.18	Fb	0.025	0.505	Mb	0.14	Mb	0	0	Ub	0	0.265	Ub	21.5	39.015	Ub	32.26	54.935	Ub	0	0.045	Ub	0.325	1.17	Ub	12.17	5.01	Ub	0.06	0	Ub	3.005	5.245	Mb	0	0.115	Mb	0.05
E	MSTRG.1648		MSTRG.1414	MSTRG.5239	12.405	14.615	Ub	4.95	2.255	Fb	12.17	8.66	Ub	2.345	1.48	Ub	0.3	Ub	22.98	20.515	Ub	7.275	4.13	Ub	1.135	2.41	Ub	3.555	3.245	Ub	21.955	43.115	Mb	11.105	9.095	Ub	13.74	8.275	Fb	39.925	16.375	Ub	6.09	14.695	Mb	0.625	3.205	Mb	0.875
E	MSTRG.1649		MSTRG.1415	MSTRG.5240	0	0.075	Ub	0	71.385	Mb	0	488.295	Mb	0.03	918.66	Ub	7.39	Mb	0	0.025	Ub	0	0	Ub	0	69.5	Mb	0	0	Ub	0	0	Ub	0	11.025	Mb	0	5.64	Mb	0.06	45.405	Mb	0.03	346.745	Mb	0	804.625	Mb	7.125
E	MSTRG.1654		MSTRG.1412	MSTRG.5243	0	0.135	Ub	0	21.52	Mb	0	12.45	Mb	0	11.965	Mb	0	Ub	0	0	Ub	0	0	Ub	0	9.61	Mb	0	0	Ub	0	0	Ub	0	1.855	Mb	0	3.5	Mb	0	20.4	Mb	0	24.67	Mb	0	28.34	Mb	0.215
E	MSTRG.1655		MSTRG.1406	MSTRG.5245	63.28	59.085	Ub	99.195	125.1	Ub	61.72	169.325	Mb	63.41	197.625	Mb	25.055	Fb	84.865	86.455	Ub	56.025	50.79	Ub	77.555	125.81	Mb	76.145	88.585	Ub	82.025	68.115	Ub	62.705	56.22	Ub	50.405	52.07	Ub	82.37	90.27	Ub	81.735	110.745	Ub	64.295	122.895	Mb	26.895
E	MSTRG.1658		MSTRG.1401	MSTRG.5247	4.625	5.335	Ub	9.405	6.33	Ub	1.065	1.775	Mb	0.08	0.59	Mb	0	Ub	4.335	4.97	Ub	1.145	0.88	Ub	0.04	0.44	Mb	0.23	0.195	Ub	3.835	3.26	Ub	9.88	5.87	Ub	5.635	4.69	Ub	7.725	7.545	Ub	5.095	25.72	Mb	2.985	19.39	Mb	0.505
E	MSTRG.1659		MSTRG.1403	MSTRG.5248	0	0.075	Ub	0	42.17	Mb	0.06	169.59	Mb	0	296.425	Mb	2.76	Mb	0	0	Ub	0	0	Ub	0	43.675	Mb	0	0	Ub	0	0	Ub	0	4.16	Mb	0	7.335	Mb	0.03	50.805	Mb	0.165	379.58	Mb	0.3	553.695	Mb	9.84
E	MSTRG.1661		MSTRG.1400	MSTRG.5250	0.565	0.465	Ub	4.88	8.05	Ub	3.96	4.64	Ub	0.165	1.295	Mb	0.08	Ub	3.97	5.67	Ub	5.8	3.13	Ub	0.465	2.405	Mb	1.755	4.27	Ub	13.59	14.965	Ub	1.03	1.375	Ub	0.675	0.525	Ub	6.72	5.64	Ub	0.695	3.5	Mb	0.025	1.3	Mb	0.085
E	MSTRG.1657		MSTRG.1399	MSTRG.5251	0.52	1.76	Mb	1.26	10.055	Mb	46.3	8.435	Fb	57.515	5.47	Fb	0.84	Fb	1.01	1.105	Ub	0.165	0.05	Ub	7.81	5.395	Ub	0.485	0.77	Ub	0.385	0.28	Ub	1.61	7.185	Mb	0.15	2.775	Mb	1.12	6.615	Mb	60.695	10.42	Fb	44.395	7.77	Fb	0.515
E	MSTRG.1662		MSTRG.1397	MSTRG.5252	3.99	4.52	Ub	18.385	23.035	Ub	11.18	16.205	Mb	19.33	7.45	Fb	2.865	Ub	9.875	9.995	Ub	4.835	2.15	Ub	1.795	7.88	Mb	5.64	7.045	Ub	13.75	13	Ub	13.405	12.7	Ub	4.955	8.86	Ub	26.325	25.865	Ub	20.88	18.545	Ub	21.98	6.9	Fb	4.715
E	MSTRG.1663		MSTRG.1396	MSTRG.5253	12.13	14.125	Ub	30.58	65.015	Mb	20.025	22.275	Ub	35.525	17.93	Ub	4.705	Fb	15.985	15.225	Ub	9.185	9.36	Ub	30.025	27.35	Ub	11.13	12.6	Ub	50.535	43.96	Ub	10.885	20.15	Mb	8.73	15.55	Ub	27.26	36.81	Ub	35.47	14.12	Fb	40.35	10.5	Fb	4.665
E	MSTRG.1664		MSTRG.1395	MSTRG.5254	5.27	7.365	Ub	15.87	48.14	Mb	12.04	18.31	Mb	14.92	12.045	Mb	1.925	Fb	6.885	7.65	Ub	2.69	3.88	Ub	17.165	18.965	Ub	3.95	4.03	Ub	17.36	19.61	Ub	4.025	10.655	Mb	8.15	12.645	Ub	16.975	26.055	Ub	38.53	18.37	Fb	25.255	11.795	Ub	3.325
E	MSTRG.1665		MSTRG.1394	MSTRG.5255	19.005	16.425	Ub	35.065	39.38	Mb	22.47	38.26	Mb	97.37	151.01	Mb	23.02	Ub	12.56	18.03	Ub	9.73	10.65	Ub	24.125	23.805	Ub	22.805	29.565	Ub	41.87	36.86	Ub	32.035	34.9	Ub	16.49	23.98	Ub	33.665	37.335	Ub	57.055	21.84	Fb	93.62	13.66	Fb	27.32
E	MSTRG.1666		MSTRG.1392	MSTRG.5257	24.55	24.08	Ub	19.625	18.525	Ub	13.24	13.785	Ub	0.83	6.87	Mb	0.29	Ub	4.44	4.55	Ub	2.87	1.73	Ub	9.89	27.76	Mb	29.665	49.22	Ub	36.645	31.125	Ub	64.775	82.385	Ub	18.16	32.395	Ub	22.905	20.495	Ub	9.685	13.23	Mb	2.985	7.575	Mb	0.695
E	MSTRG.1667		MSTRG.1391	MSTRG.5258	8.18	11.315	Mb	16.94	56.39	Mb	27.46	23.98	Ub	39.405	11.13	Fb	2.08	Fb	11.37	10.32	Ub	12.8	12.11	Ub	23.68	21.97	Ub	11.145	12.95	Ub	20.28	18.355	Ub	9.65	19.47	Mb	9.02	13.18	Ub	15.7	27.09	Mb	27.295	20.63	Ub	25.555	11.91	Ub	2.575
E	MSTRG.1668		MSTRG.1390	MSTRG.5259	144.41	284.82	Mb	49	108.13	Mb	175.62	183.6	Ub	64.185	91.105	Mb	9.665	Fb	393.2	294.815	Ub	118.03	57.375	Ub	144.795	278.06	Ub	357.15	364.52	Ub	23	34.305	Ub	37.89	18.895	Fb	128.975	78.84	Ub	30.97	60.145	Mb	147.315	161.26	Ub	87.17	69.03	Mb	16.96
E	MSTRG.1673		MSTRG.1385	MSTRG.5263	1.235	1.365	Ub	0.585	50.42	Mb	18.02	223.675	Mb	0	374.36	Mb	3.68	Mb	96.65	128.84	Ub	24.31	29.225	Ub	0.22	58.885	Mb	0.525	1.68	Ub	0.415	0.65	Ub	1.835	7.83	Mb	1.275	10.46	Mb	1.635	60.335	Mb	3.82	339.09	Mb	0	546.69	Mb	8.845
E	MSTRG.1674		MSTRG.1384	MSTRG.5264	0.245	0.205	Ub	3.25	2.05	Ub	1.095	1.08	Ub	0	0	Ub	0.52	Mb	8.205	10.83	Ub	0.275	0.685	Ub	0	0.03	Ub	0	0.075	Ub	2.36	2.365	Ub	0.005	0	Ub	0.48	0.885	Ub	9.665	7.47	Ub	0.705	3.415	Mb	0	0	Ub	0
E	MSTRG.1676		MSTRG.1382	MSTRG.5266	42.46	44.29	Ub	69.8	85.275	Ub	52.8	41.14	Ub	3.615	15.295	Mb	3.455	Mb	128.71	148.77	Ub	76.695	61.445	Ub	27.525	44.73	Ub	45.785	71.505	Ub	14.66	12.715	Ub	64.965	74.455	Ub	22.305	51.035	Ub	17.475	18.86	Ub	16.55	40.38	Mb	0.235	14.635	Mb	3.235
E	MSTRG.1677		MSTRG.1381	MSTRG.5267	0	0	Ub	0	31.81	Mb	0	50.06	Mb	0	54.205	Mb	0.37	Mb	0	0	Ub	0	0	Ub	0	37.02	Mb	0	0	Ub	0	0	Ub	0	1.665	Mb	0	3.265	Mb	0	32.765	Mb	0	48.18	Mb	0	126.55	Mb	1.29
E	MSTRG.1678		MSTRG.1380	MSTRG.5268	0.245	0.27	Ub	4.53	2.825	Ub	2.085	1.31	Ub	0.42	0	Fb	0.04	Ub	6.095	7.19	Ub	0.49	0.54	Ub	0.255	0.05	Fb	0	0.025	Ub	4.99	4.49	Ub	0.035	0.13	Ub	0.345	0.64	Ub	4.925	4.58	Ub	0.66	3.47	Mb	0	0.055	Ub	0
E	MSTRG.1680		MSTRG.1379	MSTRG.5270	94.735	85.13	Ub	85.71	143.715	Mb	48.15	53.53	Ub	100.57	48.595	Ub	6.035	Fb	22.335	26.815	Ub	21.485	19.255	Ub	70.94	56.035	Fb	44.635	46.605	Ub	160.855	141.47	Ub	193.165	225.145	Ub	87.355	137.945	Ub	74.175	88.95	Ub	144.86	46.39	Fb	215.375	39.155	Fb	8.83
E	MSTRG.1682		MSTRG.1377	MSTRG.5272	34.505	24.225	Ub	42.22	17.555	Fb	36.19	16.3	Fb	0.22	0.665	Mb	2.4	Mb	44.235	50.745	Ub	4.795	3.055	Ub	48.355	61.01	Ub	129.735	113.975	Ub	0.08	0.62	Ub	62.415	72.14	Ub	23.875	15.155	Fb	5.885	3.665	Ub	5.28	3.415	Ub	0.225	0.145	Ub	0.33
E	MSTRG.1683		MSTRG.1376	MSTRG.5273	0	0.21	Ub	0	38.075	Mb	0	113.07	Mb	0.04	163.29	Mb	1.485	Mb	0.045	0.035	Ub	0	0	Ub	0.03	45.675	Mb	0.03	0	Ub	0	0.03	Ub	2.03	6.385	Mb	0.385	7.58	Mb	0	95.105	Mb	0	306.79	Mb	0	487.12	Mb	4.095
E	MSTRG.1685		MSTRG.1375	MSTRG.5274	11.775	15.5	Ub	0.49	1.48	Mb	37.98	11.595	Fb	2.005	1.655	Ub	0.03	Fb	4.825	4.36	Ub	0.645	0.36	Ub	27.75	22.05	Fb	92.455	57.165	Fb	0.78	0.645	Ub	12.47	12.16	Ub	18.58	8.73	Fb	0.42	0.235	Ub	6.665	5.67	Ub	0.25	0.105	Ub	0.46
E	MSTRG.1686		MSTRG.1374	MSTRG.5275	0	0	Ub	0.025	0.335	Mb	16.255	0.25	Fb	39.865	0.165	Fb	0	Fb	0.055	0.105	Ub	0.39	0.29	Ub	12.055	0.185	Fb	0.48	0.385	Ub	0	0	Ub	0	0.035	Ub	0	0	Ub	0.1	0.14	Ub	77.93	0.445	Fb	88.81	0.19	Fb	0.035
E	MSTRG.1701		MSTRG.1366	MSTRG.5281	19.01	20.44	Ub	2.925	7.505	Mb	20.68	9.01	Fb	0.765	2.805	Mb	0.67	Ub	61.49	49.155	Ub	35.59	37.26	Ub	23.095	15.645	Fb	38.995	20.815	Fb	1.26	1.085	Ub	23.76	23.33	Ub	8.185	5.085	Fb	1.18	1.345	Ub	3.4	5.825	Mb	0.135	1.635	Mb	0.87
E	MSTRG.1702		MSTRG.1364	MSTRG.5282	3.78	4.55	Ub	19.365	53.365	Mb	13.49	51.25	Mb	12.875	24.605	Mb	3.69	Ub	9	8.68	Ub	3.09	1.16	Ub	2.55	21.045	Mb	4.805	5.795	Ub	19.395	20.205	Ub	9.2	12.4	Ub	4.855	9.91	Ub	22.19	49.715	Mb	24.51	95.47	Mb	18.945	67.175	Mb	6.35
E	MSTRG.1703		MSTRG.1362	MSTRG.5283	48.415	39.835	Ub	74.52	67.2	Ub	60.775	51.285	Ub	68.86	35.345	Ub	17.14	Ub	27.46	33.345	Ub	31.63	35.85	Ub	71.285	53.125	Fb	52.34	62.475	Ub	72.545	54.24	Ub	83.375	81.32	Ub	36.3	49.825	Ub	68.94	63.82	Ub	101.895	37.94	Fb	80.315	22.885	Fb	8.405
E	MSTRG.1704		MSTRG.1363	MSTRG.5284	0.015	0.075	Ub	0.715	48.255	Mb	0.025	125.73	Mb	0	284.11	Mb	1.895	Mb	0.09	0.055	Ub	0.055	0	Ub	0.035	95.215	Mb	0	0	Ub	0.175	0.095	Ub	0.115	4.645	Mb	0.11	9.515	Mb	0.575	169.865	Mb	0.11	278.02	Mb	0	775.39	Mb	5.785
E	MSTRG.1705		MSTRG.1360	MSTRG.5285	30.515	29.985	Ub	126.96	101.87	Fb	70.625	39.55	Ub	107.045	13.475	Fb	11.825	Fb	45.365	52.445	Ub	25.435	20.64	Ub	39.965	38.465	Ub	41.57	54.175	Ub	225.57	228.715	Ub	54.365	55.13	Ub	34.71	45.54	Ub	209.765	182.53	Ub	120.365	37.95	Fb	140.04	13.38	Fb	14.475
E	MSTRG.1708		MSTRG.1359	MSTRG.5286	7.005	7.63	Ub	15.775	52.055	Mb	17.7	95.605	Mb	15.295	66.475	Mb	3.905	Ub	14.15	14.05	Ub	3.68	1.925	Ub	6.62	41.73	Mb	10.195	12.835	Ub	20.015	17.305	Ub	14.86	19.685	Ub	13.32	24.58	Ub	30.89	68.09	Mb	33.665	114.565	Mb	22.475	101.215	Mb	6.585
E	MSTRG.1711		MSTRG.1357	MSTRG.5287	2.86	3.2	Ub	4.55	4.405	Ub	21.965	11.89	Ub	65.85	3.49	Fb	4.585	Fb	9.73	12.34	Ub	10.425	13.56	Ub	12.665	4.87	Fb	17.115	12.455	Ub	12.455	13.09	Ub	6.71	10.495	Ub	3.885	5.93	Ub	7.75	8.58	Ub	24.81	16.99	Ub	36.295	3.83	Fb	5.65
E	MSTRG.1712		MSTRG.1356	MSTRG.5288	5.03	3.735	Ub	7.745	2	Fb	13.745	8.305	Ub	0.055	2.805	Mb	0.98	Mb	16.55	23.385	Ub	7.39	6.325	Ub	9.51	21.175	Ub	27.485	35.67	Ub	0.89	0.69	Ub	23.235	23.525	Ub	3.245	12.92	Mb	3.185	2.005	Ub	5.34	11.32	Mb	0.115	2.33	Mb	2.335
E	MSTRG.1715		MSTRG.1353	MSTRG.5289	4.4	4.4	Ub	0.285	0.055	Ub	2.075	0.4	Fb	1.205	0.035	Fb	0.045	Ub	2.505	2.08	Ub	1.56	0.95	Ub	0.815	0.51	Ub	0.8	0.53	Ub	13.92	12.54	Ub	13.435	9.55	Ub	3.785	4.74	Ub	0	0	Ub	0.345	0.24	Ub	0.4	0	Ub	0.47
E	MSTRG.1717		MSTRG.1351	MSTRG.5290	10.465	16.03	Mb	0.01	31.89	Mb	6.66	136.87	Mb	0.86	115.06	Mb	41.225	Mb	1.815	1.265	Ub	3.81	2.73	Ub	5.865	66.27	Mb	11.22	25.045	Mb	0.33	0.86	Ub	7.965	7.05	Ub	18.83	13.345	Ub	0.135	14.28	Mb	3.655	125.215	Mb	0.67	156.905	Mb	37.155
E	MSTRG.1718		MSTRG.1350	MSTRG.5291	6.385	6.42	Ub	9.255	8.61	Ub	9.9	4.75	Ub	0.895	0.155	Fb	0.235	Ub	16.06	12.08	Ub	12.01	8.855	Ub	6.76	4.92	Fb	10.245	8.565	Ub	12.47	5.87	Ub	10.125	9.765	Ub	13.345	10.705	Ub	22	13.55	Ub	57.295	12.215	Fb	61.405	0.89	Fb	7.775
E	MSTRG.1719		MSTRG.1349	MSTRG.5293	19.54	19.505	Ub	12.49	21.54	Ub	30.68	16.935	Ub	29.195	3.41	Fb	1.975	Fb	55.99	52.97	Ub	32.85	36.04	Ub	45.09	28.525	Fb	30.805	24.97	Ub	11.37	10.62	Ub	16.125	18.45	Ub	8.915	7.72	Ub	4.5	5.44	Ub	13.455	9.77	Ub	15.77	7.82	Ub	3.59
E	MSTRG.1720		MSTRG.1347	MSTRG.5294	5.33	5.4	Ub	25.355	27.61	Ub	23.705	16.025	Ub	36.42	8.88	Fb	4.08	Fb	9.69	9.245	Ub	4.285	2.3	Ub	5.265	11.045	Ub	7.38	9.71	Ub	37.215	37.725	Ub	15.83	15.115	Ub	6.8	10.285	Ub	21.885	24.325	Ub	51.38	29.565	Fb	55.865	27.71	Mb	3.74
E	MSTRG.1723		MSTRG.1346	MSTRG.5296	33.44	36.885	Ub	57.135	64.96	Ub	47.59	48.895	Ub	36.435	12.875	Fb	41.605	Mb	46.915	44.49	Ub	22.615	14.87	Ub	31.81	77.725	Mb	46.575	62.68	Ub	91.915	69.21	Ub	42.305	44.965	Ub	35.76	43.155	Ub	65.28	61.05	Ub	59.27	45.645	Ub	46.655	22.53	Ub	42.585
E	MSTRG.1724		MSTRG.1345	MSTRG.5297	185.555	186.575	Ub	52.265	82.945	Mb	198.895	145.18	Ub	96.33	39.72	Fb	68.005	Mb	140.92	171.195	Ub	96.2	112.92	Ub	306.165	237.91	Fb	369.735	402.08	Ub	53.36	63.735	Ub	89.64	94.43	Ub	110.46	70.09	Ub	30.02	43.245	Ub	109.445	117.61	Ub	110.125	59.215	Ub	70.93
E	MSTRG.1725		MSTRG.1344	MSTRG.5298	4.115	4.41	Ub	28.585	46.585	Ub	11.18	30.905	Mb	33.58	32.325	Mb	1.965	Fb	4.56	5.56	Ub	3.77	3.745	Ub	11.605	16.315	Ub	3.585	5.575	Ub	41.715	35.095	Ub	6.465	11.045	Ub	4.06	7	Ub	17.565	24.505	Ub	20.24	16.13	Ub	19.56	17.185	Mb	2.175
E	MSTRG.1726		MSTRG.1342	MSTRG.5299	19.195	19.49	Ub	53.4	59.685	Ub	73.09	29.96	Fb	123.98	7.745	Fb	15.4	Fb	26.64	29.23	Ub	11.745	7	Ub	26.18	26.67	Ub	31.425	38.97	Ub	115.865	100.145	Ub	38.675	35.835	Ub	29.665	40.095	Ub	67.515	69.48	Ub	204.495	38.265	Fb	194.04	12.57	Fb	14.975
E	MSTRG.1727		MSTRG.1340	MSTRG.5300	11.05	14.21	Ub	29.99	50.8	Mb	39.515	16.47	Fb	37.805	6.935	Fb	4.705	Fb	18.695	19.19	Ub	6.11	4.2	Ub	18.94	19.785	Ub	11.195	12.93	Ub	66.645	75.375	Ub	15.56	21.675	Ub	18.21	28.335	Ub	39.875	66.37	Mb	65.8	66.145	Ub	59.21	48.46	Mb	5.055
E	MSTRG.1731		MSTRG.1336	MSTRG.5302	0	0	Ub	0	0	Ub	0	187.545	Mb	0	4.695	Mb	4349.56	Mb	0	0	Ub	0	0	Ub	0	340.695	Mb	0	16.67	Mb	0	0	Ub	0	0	Ub	0	0	Ub	0	0	Ub	0	94.845	Mb	0	1.04	Mb	616.46
E	MSTRG.1732		MSTRG.1334	MSTRG.5303	1.345	1.445	Ub	3.245	5.055	Ub	12.855	1.735	Fb	21.855	0.855	Fb	0.165	Fb	0.415	0.49	Ub	0.24	0.125	Ub	3.605	0.92	Fb	1.07	0.975	Ub	13.51	15.62	Ub	1.885	2.115	Ub	2.2	2.455	Ub	2.4	2.69	Ub	30.805	1.325	Fb	21.155	0.435	Fb	0.195
E	MSTRG.1733		MSTRG.1335	MSTRG.5304	0.295	0.275	Ub	6.215	3.875	Fb	1.535	1.45	Ub	0.005	0.04	Ub	0	Ub	9.05	9.855	Ub	0.28	0.165	Ub	0.005	0.015	Ub	0.01	0.03	Ub	3.33	3.285	Ub	0.055	0.055	Ub	0.505	0.74	Ub	8.13	7.01	Ub	0.49	2.405	Mb	0	0.005	Ub	0
E	MSTRG.1734		MSTRG.1333	MSTRG.5305	0	0.03	Ub	0	27.065	Mb	0.035	94.89	Mb	0.045	103.91	Mb	1.025	Mb	0	0	Ub	0	0	Ub	0.025	29.78	Mb	0.03	0.105	Ub	0	0.03	Ub	0.015	1.21	Mb	0.04	1.77	Mb	0.095	16.54	Mb	0	80.215	Mb	0	97.07	Mb	1.43
E	MSTRG.1735		MSTRG.1332	MSTRG.5306	0	0.035	Ub	0	17.235	Mb	0	80.345	Mb	0	137.375	Mb	1.765	Mb	0	0	Ub	0	0	Ub	0	19.895	Mb	0	0	Ub	0	0	Ub	0	1.17	Mb	0	1.32	Mb	0	9.81	Mb	0	46.68	Mb	0	78.05	Mb	1
E	MSTRG.832		MSTRG.760	MSTRG.5823	1.75	1.715	Ub	10.415	32.47	Mb	5.825	49.435	Mb	0.105	47.315	Mb	1.425	Mb	41.85	62.005	Ub	4.125	5.39	Ub	0.83	26.595	Mb	3.225	6.145	Ub	12.45	20.76	Ub	12.615	14.2	Ub	0.97	5.585	Mb	6.39	28.08	Mb	1.48	49.69	Mb	0	65.07	Mb	1.865
E	MSTRG.831		MSTRG.759	MSTRG.5824	1.105	1.76	Ub	0.52	0.49	Ub	1.525	1.295	Ub	0.325	0.57	Mb	0.755	Mb	0.745	0.59	Ub	0.21	0.155	Ub	0.295	1.035	Mb	1.16	1.715	Ub	0.355	0.51	Ub	4.02	3.175	Ub	2.97	2.105	Ub	1.415	1.435	Ub	0.77	3.09	Mb	0.33	1.58	Mb	1.035
E	MSTRG.830		MSTRG.758	MSTRG.5825	2.295	2.235	Ub	10.66	9.69	Ub	5.55	3.82	Ub	2.365	0.98	Ub	1.03	Ub	13.7	15.01	Ub	1.555	0.585	Ub	0.9	3.915	Mb	3.955	4.79	Ub	8.64	8.68	Ub	6.475	6.13	Ub	2.665	4.72	Ub	12.555	11.08	Ub	4.715	6.64	Mb	2.905	2.7	Mb	1.73
E	MSTRG.829		MSTRG.757	MSTRG.5826	5.18	5.895	Ub	15.98	25.2	Mb	31.255	12.44	Fb	28.66	3.73	Fb	3.28	Fb	18.675	11.45	Ub	10.035	2.86	Ub	6.22	9.195	Ub	23.455	20.73	Ub	22.245	23.115	Ub	17.795	17.635	Ub	5.1	7.735	Ub	21.87	23.5	Ub	38.13	13.925	Fb	27.94	5.76	Fb	4.3
E	MSTRG.828		MSTRG.755	MSTRG.5827	2.27	2.595	Ub	14.16	16.26	Ub	10.775	11.425	Ub	26.06	5.53	Fb	4.28	Ub	5.23	5.87	Ub	1.05	0.55	Ub	1.825	5.335	Ub	3.04	4.08	Ub	14.43	15.82	Ub	6.39	9.3	Ub	3.255	6.025	Ub	27.175	26.585	Ub	28.535	8.61	Fb	32.575	4.855	Fb	11.14
E	MSTRG.826		MSTRG.754	MSTRG.5829	1.025	0.68	Ub	20.21	13.15	Fb	4.98	4.585	Ub	13.21	1.49	Fb	0.835	Fb	6.795	8.61	Ub	1.015	0.68	Ub	1.77	0.945	Fb	0.34	0.43	Ub	19.89	19.895	Ub	0.455	0.96	Ub	1.81	3.42	Ub	25.8	24.975	Ub	21.27	7.01	Fb	25.525	2.84	Fb	0.94
E	MSTRG.825		MSTRG.753	MSTRG.5830	0	0	Ub	0	0	Ub	0	213.18	Mb	0.055	6.395	Mb	2730.51	Mb	0	0	Ub	0	0	Ub	0.03	469.545	Mb	0	12.32	Mb	0	0	Ub	0	0	Ub	0	0	Ub	0.12	0.16	Ub	0	543.075	Mb	0.045	9.8	Mb	2797.95
E	MSTRG.821		MSTRG.748	MSTRG.5831	3.2	4.395	Ub	0.175	0.145	Ub	16.51	14.8	Ub	0.61	4.45	Mb	0.995	Mb	16.165	16.3	Ub	32.765	16.045	Ub	1.025	4.9	Mb	4.44	5.195	Ub	0.83	0.945	Ub	3.815	2.89	Ub	3.805	2.445	Ub	0.7	0.11	Ub	4.385	17.63	Mb	0.2	2.555	Mb	0.94
E	g7596		MSTRG.747	MSTRG.5832	0.03	0.01	Ub	0.71	0.195	Fb	0.02	0.04	Ub	0	0	Ub	0	Ub	0	0.01	Ub	0	0	Ub	0	0.02	Ub	0	0.04	Ub	0.16	0.1	Ub	0.065	0	Ub	0.245	0.24	Ub	8.455	3.06	Ub	0.385	0.055	Fb	0	0.01	Ub	0
E	MSTRG.820		MSTRG.746	MSTRG.5833	121.4	165.92	Ub	8.77	10.63	Ub	84.645	71.485	Ub	0.285	1.655	Mb	15.34	Mb	73.43	181.445	Mb	59.77	129.48	Mb	80.2	235.445	Mb	124.665	435.025	Mb	0.13	1.465	Mb	114.29	141.53	Ub	51.36	44.34	Ub	3.31	9.065	Ub	28.325	29.235	Ub	0.185	2.385	Mb	8.925
E	MSTRG.819		MSTRG.745	MSTRG.5834	6.635	6.8	Ub	29.175	37.635	Ub	26.925	27.58	Ub	33.535	13.1	Fb	2.945	Fb	11.18	11.135	Ub	6.085	5.24	Ub	23.875	31.445	Ub	29.425	37.8	Ub	34.355	35.99	Ub	13.075	17	Ub	14.095	19.8	Ub	38.265	44	Ub	67.455	35.805	Fb	58.485	16.655	Fb	5.575
E	MSTRG.817		g621	MSTRG.5835	3.71	2.535	Ub	0.035	0	Ub	1.16	0.075	Fb	0	0	Ub	0.05	Ub	0	0	Ub	0	0	Ub	0.735	0.125	Fb	0	0	Ub	0	0	Ub	5.715	5.225	Ub	0.745	0.38	Ub	0	0	Ub	0.43	0.85	Mb	0.05	0.245	Mb	0.69
E	MSTRG.816		MSTRG.743	MSTRG.5836	1.04	0.785	Ub	2.475	1.89	Ub	1.265	0.84	Ub	0	0	Ub	0	Ub	0.575	0.54	Ub	0.175	0.39	Ub	0.685	0.37	Ub	2.46	3.21	Ub	0.735	0.875	Ub	0.885	0.635	Ub	0.32	0	Ub	1.67	4.31	Ub	0.62	2.82	Ub	0	0	Ub	0.93
E	MSTRG.813		MSTRG.736	MSTRG.5837	29.14	26.975	Ub	152.585	172.77	Ub	101.785	71.085	Ub	196.93	40.72	Fb	25.515	Fb	51.015	60.275	Ub	18.94	16.095	Ub	60.49	41.61	Fb	27.48	36.045	Ub	268.47	282.68	Ub	47.845	55.705	Ub	41.205	53.98	Ub	169.32	153.14	Ub	243.92	60.145	Fb	315.69	23.86	Fb	100.07
E	MSTRG.815		MSTRG.739	MSTRG.5838	1.49	1.295	Ub	10.265	7.39	Ub	4.95	3.955	Ub	9.7	4.175	Ub	3.335	Ub	2.62	3.095	Ub	0.985	0.735	Ub	1.81	1.4	Fb	2.295	2.3	Ub	18.165	15.82	Ub	3.48	3.92	Ub	1.565	1.87	Ub	8.115	7.65	Ub	8.25	4.825	Fb	9.26	3.08	Fb	5.85
E	MSTRG.811		MSTRG.734	MSTRG.5839	3.8	3.315	Ub	31.26	20.875	Fb	10.54	10.865	Ub	2.54	3.885	Mb	6.24	Mb	14.235	13.05	Ub	2.72	1.18	Ub	1.195	6.27	Mb	8.025	10.095	Ub	26.475	27.895	Ub	14.97	12.44	Ub	4.725	6.85	Ub	44.965	33.17	Ub	7.61	15.695	Mb	2.99	2.68	Mb	9.66
E	MSTRG.167		MSTRG.191	MSTRG.6205	8.955	10.065	Ub	28.27	47.005	Mb	20.06	31.925	Mb	36.28	17.11	Ub	1.79	Fb	10.755	9.19	Ub	9.335	5.96	Ub	11.635	15.105	Ub	7.635	9.22	Ub	37.775	38.25	Ub	11.325	19.605	Mb	12.3	19.19	Ub	29.395	35.79	Ub	60.77	21.785	Fb	77.305	11.915	Fb	3.105
E	MSTRG.152		MSTRG.205	MSTRG.6207	1.865	1.26	Ub	1.04	2.76	Mb	13.135	2.985	Fb	0.245	0.865	Mb	0	Ub	167.52	94.92	Ub	35.645	18.725	Ub	9.4	5.26	Ub	24.97	27.765	Ub	1.525	2.105	Ub	10.03	4.395	Fb	0.515	1.475	Ub	1.54	1.485	Ub	3.44	3.205	Ub	0.835	1.41	Mb	0
E	MSTRG.153		MSTRG.210	MSTRG.6208	0	0	Ub	0.03	2.45	Mb	0	30.035	Mb	0	4.02	Mb	566	Mb	0	0	Ub	0	0	Ub	0	54.11	Mb	0	2.135	Mb	0	0.025	Ub	0	0.285	Mb	0	0	Ub	0	0.44	Ub	0	221.265	Mb	0	4.59	Mb	2795.38
E	MSTRG.154		MSTRG.208	MSTRG.6210	894.175	852.335	Ub	0.55	1.345	Ub	0.2	1.8	Mb	0	1.025	Mb	1.83	Mb	0	0.06	Ub	0	0	Ub	0.43	0.295	Ub	0.365	0.245	Ub	0.775	74.315	Mb	197.405	284.415	Ub	411.27	394.63	Ub	0.14	0.18	Ub	0.585	0.48	Ub	0	0	Ub	1.275
E	MSTRG.155		MSTRG.206	MSTRG.6211	2203.7	1344.87	Fb	0.28	0.71	Ub	176.21	29.42	Fb	0	0	Ub	0	Ub	0	0.075	Ub	0	5.065	Mb	586.365	223.29	Fb	480.81	354.925	Ub	1.58	34.765	Ub	1732.93	1631.84	Ub	1108.66	1182.02	Ub	0.145	0.33	Ub	217.73	124.05	Fb	0	0	Ub	2.485
E	MSTRG.156		MSTRG.203	MSTRG.6213	4.12	4.635	Ub	75.66	55.025	Fb	6.905	4.165	Ub	12.32	2.015	Fb	0.61	Fb	7.625	5.615	Ub	0.95	0.305	Ub	1.455	2.265	Ub	1.47	2.335	Ub	52.84	60.605	Ub	4.88	5.6	Ub	6.46	7.385	Ub	59.485	61.255	Ub	45.375	3.21	Fb	56.64	1.3	Fb	0.45
E	MSTRG.160		MSTRG.198	MSTRG.6217	684.805	532.055	Ub	671.07	609.36	Ub	1009.39	544.3	Fb	221.325	179.005	Mb	54.43	Ub	872.65	863.455	Ub	479.045	520.35	Ub	1261.52	1122.98	Ub	2345.05	2042.37	Ub	322.015	353.955	Ub	551.925	557.365	Ub	274.05	279.98	Ub	422.56	406.885	Ub	378.69	395.46	Ub	187.165	143.935	Mb	37.315
E	MSTRG.161		MSTRG.196	MSTRG.6219	1047.93	883.175	Ub	798.855	839.23	Ub	1281.48	735.915	Fb	207.83	180.115	Mb	185.285	Mb	1001.78	1014.37	Ub	524.185	513.68	Ub	1240.93	1478.16	Ub	3123.84	2774.51	Ub	318.465	351.925	Ub	726.715	727.835	Ub	549.735	565.86	Ub	737.935	686.935	Ub	742.77	664.11	Ub	228.68	186.975	Mb	172.06
E	MSTRG.164		MSTRG.195	MSTRG.6223	5.305	5.365	Ub	11.055	9.985	Ub	35.35	10.61	Fb	33.475	7.88	Fb	2.24	Fb	12.21	7.55	Ub	5.675	7.13	Ub	33.61	6.285	Fb	10.505	11.895	Ub	33.28	36.405	Ub	7.535	9.89	Ub	6.62	7.25	Ub	14.07	11.52	Ub	32.26	8.545	Fb	19.485	2.315	Fb	1.485
E	MSTRG.165		MSTRG.194	MSTRG.6224	28.77	26.945	Ub	63.925	86.965	Ub	100.945	72.42	Ub	250.775	104.235	Ub	52.555	Ub	49.195	56.885	Ub	88.41	99.705	Ub	153.33	73.985	Fb	59.665	57.305	Ub	117.875	123.575	Ub	34.11	40.24	Ub	56.945	61.665	Ub	93.375	112.705	Ub	155.675	93.07	Fb	125.24	57.12	Ub	37.91
E	MSTRG.150		MSTRG.214	MSTRG.6226	2.43	2.1	Ub	38.25	13.765	Fb	10.47	1.33	Fb	0	0.49	Ub	0.995	Ub	145.545	10.51	Fb	12.885	14.525	Ub	1.525	4.245	Ub	7.6	8.455	Ub	6.655	5.545	Ub	33.435	11.655	Ub	0.505	5.495	Ub	164.205	283.345	Ub	1.405	2.005	Ub	0	3.56	Mb	14.625
E	MSTRG.147		MSTRG.215	MSTRG.6228	2380.37	2336.17	Ub	3654.95	3194.22	Ub	2713.23	936	Fb	1340.03	254.315	Fb	705.05	Mb	2526.22	2144.78	Ub	1292.78	1260.02	Ub	3464.68	1757.59	Fb	1914.43	1425.98	Fb	4403.46	4456.09	Ub	1810.34	1698.65	Ub	2610.42	3177.91	Ub	4492.53	4183.46	Ub	3371.12	875.9	Fb	3176.16	274.265	Fb	602.505
E	MSTRG.146		MSTRG.219	MSTRG.6230	31.585	35.53	Ub	16.325	14.335	Ub	102.48	59.95	Ub	35.47	9.65	Fb	4.605	Fb	36.335	40.425	Ub	30.67	31.225	Ub	151.28	150.915	Ub	165.15	209.62	Ub	7.725	9.94	Ub	19.29	15.805	Ub	27.675	20.69	Ub	14.17	7.055	Ub	89.7	51.92	Fb	49.04	16.35	Fb	4.98
E	MSTRG.145		MSTRG.220	MSTRG.6231	18.645	22.195	Ub	60.57	61.89	Ub	119.815	93.21	Ub	0.17	2.33	Mb	5.155	Mb	3.055	1.86	Ub	43.555	24.25	Ub	275.695	294.09	Ub	488.345	536.265	Ub	0.65	1.825	Ub	40.11	39.63	Ub	31.98	45.215	Ub	36.31	30.135	Ub	76.2	102.72	Mb	0.62	1.28	Mb	6.65
E	MSTRG.144		MSTRG.221	MSTRG.6232	3.465	3.295	Ub	5.12	109.37	Mb	21.13	29.605	Mb	18.935	1.83	Fb	1.355	Fb	63.255	64.315	Ub	5.455	6.75	Ub	13.385	60.965	Mb	2.96	19.755	Mb	11.885	21.51	Ub	1.225	1.235	Ub	5.56	4.385	Ub	4.74	5.23	Ub	81.31	35.49	Fb	2.825	3.34	Mb	3.245
E	MSTRG.143		MSTRG.222	MSTRG.6233	23.44	21.105	Ub	59.59	67.895	Ub	40.585	48.805	Ub	79.62	49.255	Ub	35.12	Mb	37.755	48.75	Ub	21.455	27.915	Ub	52.36	37.395	Fb	28.345	31.74	Ub	73.59	71.425	Ub	36.63	41.735	Ub	20.8	33.015	Ub	71.095	65.97	Ub	94.59	38.38	Fb	269.44	55.78	Fb	111.28
E	MSTRG.140		MSTRG.225	MSTRG.6234	6.985	6.885	Ub	11.67	10.925	Ub	18.985	16.94	Ub	34.855	11.315	Fb	8.375	Ub	13.84	17.55	Ub	12.545	13.77	Ub	13.645	13.69	Ub	20.61	20.44	Ub	26.94	25.73	Ub	15.69	16.465	Ub	8.125	8.93	Ub	15.845	15.07	Ub	16.07	19.685	Ub	26.91	19.275	Mb	12.685
E	MSTRG.142		MSTRG.223	MSTRG.6235	0	0.02	Ub	0	25.08	Mb	0	199.845	Mb	0	276.055	Mb	4.09	Mb	0.06	0	Ub	0	0	Ub	0.015	31.335	Mb	0	0	Ub	0	0.02	Ub	0	2.805	Mb	0	1.455	Mb	0	13.74	Mb	0.05	162.055	Mb	0.025	239.205	Mb	4.875
E	MSTRG.138		MSTRG.226	MSTRG.6236	3194.22	5217.79	Mb	157.21	20.045	Fb	5774.6	4943.1	Ub	76.08	6.7	Fb	88.565	Mb	1978.72	1615.54	Ub	16077.4	17095.5	Ub	646.11	1004.34	Ub	543.51	1249.41	Mb	34.255	95.86	Mb	1100.57	422.775	Fb	6997.12	4616.27	Ub	742.275	329.255	Fb	1619.82	7227.76	Mb	30.685	5.565	Fb	141.605
E	MSTRG.139		MSTRG.227	MSTRG.6237	0.35	1.085	Ub	1.095	0.06	Fb	1.07	0.525	Ub	0	0	Ub	0	Ub	0.67	8.415	Mb	1.46	7.735	Mb	0.14	0.175	Ub	0.155	0.35	Ub	0.425	1.335	Ub	0.99	1.005	Ub	13.01	12.15	Ub	4.075	1.765	Ub	0.4	1.635	Mb	0	0	Ub	0.205
E	MSTRG.137		MSTRG.228	MSTRG.6238	3.4	4.03	Ub	32.965	25.905	Fb	9.145	9.29	Ub	0.01	0.045	Ub	0.03	Ub	55.555	73.995	Ub	6.35	6.135	Ub	0.47	1.95	Mb	3.055	4.32	Ub	44.095	50.755	Ub	6.74	6.52	Ub	5.705	6.77	Ub	37.2	32.7	Ub	2.795	11.86	Mb	0.01	0.085	Mb	0.03
E	MSTRG.136		MSTRG.229	MSTRG.6239	0.16	0.175	Ub	7.48	4.38	Fb	0.18	0.11	Ub	0.025	0.105	Ub	0	Ub	0.195	0.07	Ub	0.045	0.04	Ub	0	0.135	Mb	0.14	0.155	Ub	3.255	3.17	Ub	0.215	0.275	Ub	0.3	0.5	Ub	10.515	9.025	Ub	0.305	0.36	Ub	0.08	0.11	Ub	0.035
E	MSTRG.135		MSTRG.230	MSTRG.6240	0.66	1.79	Mb	2.1	1.425	Ub	2.44	1.625	Ub	0.1	0.025	Ub	0.045	Ub	6.565	5.405	Ub	2.19	2.61	Ub	0.945	1.62	Ub	2.055	5.17	Ub	0.225	0.42	Ub	0.24	0.165	Ub	0.7	0.375	Ub	4.94	3.615	Ub	1.235	4.1	Mb	0	0.09	Ub	0.08
E	MSTRG.133		MSTRG.233	MSTRG.6244	0.08	0.03	Ub	0.25	0.07	Ub	5.27	7.67	Ub	0.075	1.295	Mb	0	Ub	20.015	44.315	Mb	0.045	0	Ub	0	0.07	Ub	0.065	0	Ub	0	0.125	Ub	1.48	2.495	Ub	0	0	Ub	0.025	0.1	Ub	6.065	15.575	Mb	0	1.645	Mb	0
E	MSTRG.2074		MSTRG.2016	MSTRG.6246	4.465	4.42	Ub	7.75	25.565	Mb	18.075	106.915	Mb	38.98	128.055	Mb	6.065	Fb	4.24	4.785	Ub	4.565	4.185	Ub	8.165	26.715	Mb	9.86	12.195	Ub	22.14	22.905	Ub	16.6	21.705	Ub	4.975	12.01	Ub	13.385	57.305	Mb	45.98	136.435	Mb	45.45	250.72	Mb	8.69
E	MSTRG.168		MSTRG.190	MSTRG.6247	22.425	28.175	Ub	0.47	0.335	Ub	5.335	1.86	Ub	0.125	0.165	Ub	0	Ub	0.05	0.035	Ub	0.02	0.015	Ub	4.695	10.81	Ub	16.87	19.27	Ub	1.005	1.71	Ub	13.74	9.255	Ub	22.625	12.69	Fb	0.385	0.545	Ub	2.045	4.66	Mb	0.6	2.15	Mb	0.06
E	MSTRG.169		MSTRG.189	MSTRG.6248	49.335	59.725	Ub	0	0	Ub	22.135	7.5	Ub	0.055	0.07	Ub	0.035	Ub	0.26	0	Ub	0	0	Ub	26.16	63.715	Mb	56.265	87.35	Ub	0	0.04	Ub	3.555	1.105	Fb	27.37	13.555	Ub	0	0.04	Ub	2.68	2.66	Ub	0.1	0.065	Ub	0.04
E	g6963		MSTRG.188	MSTRG.6249	0.455	0.57	Ub	1.6	1.495	Ub	1.87	1.905	Ub	0	0	Ub	0	Ub	10.11	12.545	Ub	0.63	0.495	Ub	0.085	0.095	Ub	0	0.695	Mb	4.54	5.335	Ub	0.31	0.545	Ub	1.04	0.69	Ub	2.79	2.455	Ub	0.915	2.89	Mb	0	0	Ub	0.465
E	MSTRG.170		MSTRG.186	MSTRG.6250	30.1	44.225	Mb	10.24	6.375	Fb	72.64	35.09	Fb	21.025	4.31	Fb	10.395	Mb	78.525	93.995	Ub	39.87	28.19	Ub	49.85	91.19	Ub	108.97	146.97	Ub	10.1	10.12	Ub	35.625	25.385	Ub	37.88	28.13	Ub	13.11	12.405	Ub	71.255	28.4	Fb	77.81	3.96	Fb	11.505
E	MSTRG.171		MSTRG.185	MSTRG.6251	8.51	9.895	Ub	20.12	27.15	Ub	18.83	13.625	Ub	26.455	5.63	Fb	2.655	Fb	14.215	14.16	Ub	6.74	4.49	Ub	10.125	11.735	Ub	12.445	15.71	Ub	29.245	33.055	Ub	13.185	19.34	Ub	10.345	15.58	Ub	19.785	24.36	Ub	45.045	17.125	Fb	41.29	5.635	Fb	2.705
E	MSTRG.172		MSTRG.184	MSTRG.6252	11.05	19.34	Mb	24.035	29.735	Ub	11.69	5	Ub	0.64	0.51	Ub	0.055	Ub	15.81	20.505	Ub	7.525	5.79	Ub	21.4	14.215	Fb	23.435	21.02	Ub	12.855	10.265	Ub	4.87	3.085	Ub	8.77	6.995	Ub	17.68	14.63	Ub	6.565	6.28	Ub	0.565	2.38	Mb	0.035
E	MSTRG.173		MSTRG.182	MSTRG.6254	19.635	23.3	Ub	36.875	50.345	Ub	40.98	31.505	Ub	17.235	7.825	Ub	51.415	Mb	22.9	26.05	Ub	13.67	11.475	Ub	38.82	56.85	Ub	70.275	61.045	Ub	27.75	21.635	Ub	33.67	38.69	Ub	20.22	13.845	Fb	29	28.115	Ub	68.945	73.67	Ub	12.91	6.22	Ub	331.65
E	MSTRG.177		MSTRG.181	MSTRG.6255	31.45	41.6	Ub	0.065	0.275	Ub	0.7	0.14	Fb	0.64	0.07	Fb	0.045	Ub	0.15	0.09	Ub	0.375	0.055	Ub	0.54	0.175	Fb	2.015	0.68	Fb	1.225	2.36	Ub	8.905	6.755	Ub	56.28	38.55	Ub	0.025	0	Ub	0.23	0	Fb	0	0.055	Ub	0
E	MSTRG.176		MSTRG.180	MSTRG.6256	7.89	6.22	Ub	0.24	4.17	Mb	1.365	0.645	Ub	0	0	Ub	0	Ub	0.27	0.34	Ub	0.465	0.62	Ub	1.24	1.515	Ub	3.665	2.925	Ub	1.745	1.035	Ub	10.685	9.485	Ub	9.745	7.67	Ub	1.155	0.765	Ub	0.215	0.58	Mb	0	0	Ub	0.02
E	MSTRG.179		MSTRG.178	MSTRG.6258	14.03	23.585	Mb	0.105	4.36	Mb	2.89	11.31	Mb	0.01	9.805	Mb	17.655	Mb	0.085	0	Ub	4.23	1.26	Ub	1.25	3.19	Mb	3.48	5.005	Ub	0.875	1.745	Ub	5.545	6.875	Ub	36.29	27.625	Ub	0.2	0	Ub	0.07	2.945	Mb	0.025	0.115	Ub	22.745
E	g6975		MSTRG.173	MSTRG.6260	0.055	0.04	Ub	1.475	0.05	Fb	0	0.835	Mb	0.03	0.025	Ub	9.58	Mb	0.06	0.02	Ub	0	0	Ub	0.02	0.75	Mb	0.115	0.125	Ub	3.185	0.555	Fb	0.06	0	Ub	0.125	0.025	Ub	2.13	0.82	Ub	0	9.76	Mb	0	0.345	Mb	81.39
E	MSTRG.184		MSTRG.171	MSTRG.6261	17.365	18.545	Ub	75.525	49.475	Fb	34.465	31.6	Ub	2.755	3.365	Mb	11.21	Mb	129.505	161.93	Ub	18.34	19.09	Ub	6.7	12.565	Ub	10.985	17.26	Ub	58.25	48.37	Ub	28.81	26.89	Ub	13.045	12.52	Ub	59.14	59.86	Ub	16.81	55.85	Mb	5.245	6.035	Mb	5.485
E	MSTRG.188		MSTRG.164	MSTRG.6264	33.625	47.815	Ub	338.505	498.64	Mb	114.205	115.61	Ub	11.765	13.145	Mb	22.255	Mb	69.41	80.575	Ub	83.675	33.01	Ub	6.92	42.1	Mb	44.975	70.055	Ub	69.345	71.97	Ub	139.25	139.835	Ub	58.25	77.59	Ub	417.205	491.55	Ub	58.63	160.625	Mb	17.825	15.58	Mb	18.82
E	MSTRG.191		MSTRG.163	MSTRG.6266	12.79	16.48	Ub	2.72	17.405	Mb	4.07	2.675	Ub	0	0.25	Mb	0	Ub	0.145	0.125	Ub	0.645	0.22	Ub	7.085	13.65	Ub	14.595	20.94	Ub	0.035	0.175	Ub	8.975	9.05	Ub	31.995	22.055	Ub	2.865	1.85	Ub	3.19	3.93	Ub	0.075	0.045	Ub	0.72
E	MSTRG.192		MSTRG.161	MSTRG.6267	5.625	6.28	Ub	23.625	39.59	Mb	21.7	31.295	Ub	7.4	10.965	Mb	1.65	Ub	33.6	30.89	Ub	13.405	5.91	Ub	1.61	11.265	Mb	13.715	17.19	Ub	38.125	39.175	Ub	27.73	27.81	Ub	16.32	18.03	Ub	36.885	35.905	Ub	18.535	53.32	Mb	8.22	13.755	Mb	9.815
E	MSTRG.194		MSTRG.160	MSTRG.6268	8.875	11.7	Ub	9.385	46.35	Mb	30.095	89.585	Mb	25.14	63.935	Mb	5.66	Ub	18.915	19.195	Ub	19.33	9.33	Ub	7.425	37.175	Mb	22.1	26.49	Ub	19.65	22.225	Ub	18.125	24.595	Ub	7.475	12.54	Ub	13.995	44.765	Mb	39.395	73.125	Mb	38.72	72.47	Mb	7.405
E	MSTRG.195		MSTRG.159	MSTRG.6269	44.295	27.75	Fb	66.005	115.995	Mb	72.14	239.995	Mb	119	383.945	Mb	80.28	Mb	45.04	51.45	Ub	40.06	37.575	Ub	60.005	120.21	Ub	130.945	140.41	Ub	31.525	30.355	Ub	113.845	111.695	Ub	34.52	51.19	Ub	39.6	69.28	Mb	111.255	183.46	Mb	155.41	343.095	Mb	75.415
E	MSTRG.196		MSTRG.157	MSTRG.6270	3187.28	3116.45	Ub	6486.14	5616.23	Ub	3589.62	1105.6	Fb	4855.21	535.705	Fb	1570.19	Ub	3997.62	3429.38	Ub	2043.85	1663.1	Ub	5442.98	2724.2	Fb	3036.23	2042.46	Fb	8316.59	8287.84	Ub	2985.01	2794.16	Ub	4140.16	4728.39	Ub	5886.95	5376.28	Ub	5026.16	1319.93	Fb	10989.6	1154.94	Fb	2058.14
E	MSTRG.198		MSTRG.156	MSTRG.6271	5.135	5.7	Ub	18.6	33.815	Mb	46.5	26.955	Ub	153.7	19.675	Fb	3.72	Fb	8.815	6.685	Ub	6.71	6.68	Ub	35.325	12.615	Fb	6.25	9.325	Ub	41.095	37.655	Ub	10.615	17.675	Mb	3.755	6.325	Ub	12.75	15.53	Ub	32.27	15.84	Fb	34.515	11.95	Fb	3.63
E	MSTRG.200		MSTRG.153	MSTRG.6272	8.565	7.735	Ub	17.505	35.15	Mb	25.775	23.12	Ub	46.345	12.865	Fb	6.015	Fb	11.235	11.655	Ub	7.225	7.3	Ub	22.31	17.57	Fb	8.92	11.325	Ub	44.39	44.575	Ub	13.29	16.69	Ub	12.275	19.015	Ub	28.2	30.525	Ub	74.06	19.965	Fb	81.16	10.325	Fb	8.175
E	MSTRG.201		MSTRG.151	MSTRG.6273	2.885	3.45	Ub	18.37	10.06	Fb	18.505	3.915	Fb	10.065	0.165	Fb	0.035	Fb	6.2	7.205	Ub	3.595	1.85	Ub	2.43	2.51	Ub	5.74	7.73	Ub	27.9	23.2	Ub	6.62	6.585	Ub	3.69	2.745	Ub	22.455	15.275	Ub	16.875	3.105	Fb	4.62	0.19	Fb	0.04
E	MSTRG.202		MSTRG.149	MSTRG.6274	20.555	21.575	Ub	34.83	46.355	Ub	44.12	31.095	Ub	28.22	22.225	Mb	3.35	Fb	34.43	39.05	Ub	21.435	11.125	Ub	24.24	34.12	Ub	34.73	47.985	Ub	32.255	35.115	Ub	24.64	23.21	Ub	15.595	15.715	Ub	44.735	46.12	Ub	37.875	24.27	Fb	23.67	20.375	Ub	4.83
E	MSTRG.203		MSTRG.147	MSTRG.6279	3.07	3.7	Ub	9.075	24.725	Mb	17.89	9.745	Ub	105.705	12.95	Fb	2.585	Fb	4.485	3.77	Ub	3.03	3.92	Ub	19.515	7.325	Fb	4.12	4.275	Ub	24.885	25.27	Ub	4.145	9.01	Mb	3.57	5.955	Ub	6.965	10.225	Ub	36.895	8.365	Fb	100.195	14.94	Fb	2.72
E	MSTRG.204		MSTRG.146	MSTRG.6280	12.77	14.015	Ub	60.82	90.84	Mb	47.145	74.835	Mb	59.985	63.06	Mb	9.03	Fb	26.505	33.19	Ub	9.815	11.84	Ub	37.39	39.18	Ub	11.705	16.45	Ub	107.505	107.19	Ub	20.49	33.31	Mb	17.31	31.5	Ub	71.535	93.605	Ub	95.35	72.72	Ub	79.06	62.04	Mb	9.085
E	MSTRG.205		MSTRG.145	MSTRG.6282	20.22	14.785	Ub	0.405	1.915	Mb	10.27	12.785	Ub	1.525	2.045	Mb	1.83	Mb	12.745	9.46	Ub	19.65	23.605	Ub	1.13	6.205	Mb	0.93	6.3	Mb	14.51	12.99	Ub	75.36	104.96	Ub	14.18	24.55	Ub	0.355	0.74	Ub	7.705	42.82	Mb	0.705	1.525	Mb	6.09
E	MSTRG.206		MSTRG.144	MSTRG.6283	2.805	3.46	Ub	3.805	7.29	Ub	21.76	18.375	Ub	24.635	16.535	Ub	1.43	Fb	11	10.89	Ub	6.465	4.205	Ub	10.365	7.54	Fb	9.78	10.595	Ub	10.01	9.22	Ub	6.12	6.845	Ub	3.58	3.77	Ub	5.92	8.535	Ub	24.55	17.36	Ub	18.425	22.38	Mb	2.99
E	MSTRG.207		MSTRG.143	MSTRG.6284	2094.78	2011.41	Ub	4588.85	3685.49	Ub	2444.82	879.115	Fb	1392.53	327.335	Fb	693.155	Mb	2182.3	1806.86	Ub	1468.76	1569.31	Ub	4441.31	1654.63	Fb	1527.88	1147.58	Ub	3887.11	3729.76	Ub	1711.57	1520.67	Ub	2165.14	2599.78	Ub	3757.38	3693.41	Ub	2730.54	787.205	Fb	2468.71	330.985	Fb	504.8
E	MSTRG.208		MSTRG.142	MSTRG.6285	9.925	9.41	Ub	31.685	42.615	Ub	21.115	14.38	Ub	45.465	8.515	Fb	5.49	Fb	11.03	11.435	Ub	7.365	8.345	Ub	24.125	16.105	Fb	6.545	8.755	Ub	46.07	41.55	Ub	13.11	15.43	Ub	9.05	12.05	Ub	30.45	31.04	Ub	35.44	12.315	Fb	43.115	5.415	Fb	4.53
E	MSTRG.210		MSTRG.140	MSTRG.6288	29.16	35.88	Ub	58.755	86.1	Mb	81.165	318.995	Mb	102.155	2203.34	Mb	49.935	Mb	36.77	45.465	Ub	54.305	78.42	Ub	87.585	66.79	Fb	32.185	42.135	Ub	87.15	84.96	Ub	38.23	56.09	Ub	14.495	21.235	Ub	35.985	60.165	Mb	57.47	178.15	Mb	52.28	469.575	Mb	16.215
E	MSTRG.211		MSTRG.138	MSTRG.6289	2.805	2.93	Ub	15.58	15.65	Ub	14.24	9.79	Ub	20.41	4.14	Fb	3.1	Fb	4.93	5.235	Ub	1.815	0.715	Ub	2.02	4.22	Ub	4.83	7.89	Ub	25.335	25.38	Ub	10.69	11.525	Ub	3.495	5.53	Ub	20.83	20.105	Ub	27.16	17.175	Fb	23.545	11.465	Ub	3.055
E	MSTRG.1014		MSTRG.938	MSTRG.6290	1.25	1.645	Ub	3.205	38.745	Mb	5.85	184.135	Mb	14.1	172.31	Mb	3.06	Ub	4.085	4.49	Ub	1.88	1.29	Ub	1.825	42.135	Mb	2.64	3.28	Ub	6.21	6.605	Ub	4	12.76	Mb	1.365	8.835	Mb	5.66	76.365	Mb	14.73	258.56	Mb	16.005	245.4	Mb	5.16
E	MSTRG.1015		MSTRG.940	MSTRG.6291	26.88	23.395	Ub	120.555	155.915	Ub	7.38	8.66	Ub	0.19	6.675	Mb	0.5	Mb	9.43	11.65	Ub	11.855	13.05	Ub	4.04	19	Mb	10.085	19.435	Ub	206.565	174.945	Ub	53.32	50.73	Ub	11.105	15.39	Ub	37.435	31.39	Ub	0.395	5.08	Mb	0.095	5.45	Mb	0.195
E	MSTRG.2056		MSTRG.2001	MSTRG.6293	10.42	12.365	Ub	11.95	29.71	Mb	94.465	21.63	Fb	95.205	13.68	Fb	5.85	Fb	12.16	10.115	Ub	5.85	4.81	Ub	70.94	19.255	Fb	17.135	14.58	Ub	69.34	70.635	Ub	12.42	18.93	Ub	6.42	7.815	Ub	9.045	9.485	Ub	58.68	6.77	Fb	44.985	2.485	Fb	2.945
E	MSTRG.2055		MSTRG.1995	MSTRG.6294	15.575	18.85	Ub	87.095	56.145	Fb	42.125	22.02	Fb	24.61	4.755	Fb	4.165	Ub	38.45	45.475	Ub	23.905	16.145	Ub	8.825	19.835	Mb	23.74	29.35	Ub	43.38	44.165	Ub	74.93	76.74	Ub	42.92	61.025	Ub	203.305	184.1	Ub	40.145	39.505	Mb	24.295	6.005	Fb	7.345
E	MSTRG.2054		MSTRG.1994	MSTRG.6297	6.815	5.76	Ub	8.91	39.775	Mb	7.415	37.655	Mb	12.285	28.87	Mb	3.765	Ub	6.11	6.625	Ub	9.105	9.39	Ub	7.665	21.135	Mb	6.98	8.45	Ub	11.89	11.275	Ub	9.075	13.155	Ub	7.145	11.635	Ub	8.86	25.65	Mb	13.625	32.26	Mb	19.2	31.19	Mb	5.07
E	MSTRG.2049		MSTRG.1989	MSTRG.6298	4.33	3.925	Ub	22.79	23.62	Ub	9.74	16.34	Mb	3.315	6.61	Mb	2.005	Mb	13.92	13.355	Ub	6.29	2.225	Ub	0.93	8.135	Mb	8.585	15.475	Ub	21.505	25.52	Ub	25.045	21.385	Ub	5.955	10.175	Ub	36.1	31.845	Ub	4.76	12.95	Mb	3.155	3.76	Mb	2.33
E	MSTRG.2052		MSTRG.1993	MSTRG.6299	18.32	17.705	Ub	92.445	61.805	Fb	6.895	3.115	Ub	0	0.515	Mb	0.53	Mb	7.565	10.98	Ub	4.12	5.135	Ub	11.88	11.935	Ub	17.77	22.82	Ub	0.38	1.085	Ub	47.855	49.16	Ub	28.355	53.83	Ub	86.73	95.11	Ub	3.935	3.855	Ub	0	0.215	Ub	0.55
E	MSTRG.2047		MSTRG.1988	MSTRG.6301	0	0.07	Ub	0	80.075	Mb	0	400.16	Mb	0	650.965	Mb	6.065	Mb	0.11	0.16	Ub	0	0	Ub	0	79.57	Mb	0	0	Ub	0	0.075	Ub	0	11.615	Mb	0	8.345	Mb	0.155	66.645	Mb	0	278.89	Mb	0	413.895	Mb	5.615
E	MSTRG.2046		MSTRG.1985	MSTRG.6302	1.095	1.965	Mb	3.95	103.12	Mb	7.575	118.56	Mb	13.06	70.11	Mb	1.405	Ub	1.96	1.27	Ub	1.025	0.155	Fb	4.455	72.015	Mb	1.32	0.97	Ub	5.785	5.85	Ub	1.17	12.655	Mb	6.29	19.45	Mb	23.23	120.945	Mb	22.61	103.96	Mb	19.84	80.755	Mb	2.85
E	MSTRG.2044		MSTRG.1984	MSTRG.6303	0.85	0.735	Ub	2.735	3.5	Ub	2.97	1.72	Ub	18.395	3.625	Fb	0.935	Fb	2.075	2.02	Ub	0.735	0.19	Ub	4.235	1.54	Fb	1.825	1.465	Ub	7.12	6.82	Ub	1.295	2.35	Ub	349.845	304.545	Ub	210.21	245.31	Ub	577.435	1172.38	Mb	228.825	242.215	Mb	128.34
E	MSTRG.2042		MSTRG.1983	MSTRG.6305	2.5	3.055	Ub	8.81	11.975	Ub	13.105	18.145	Mb	20.425	13.065	Ub	2.175	Fb	9.485	9.335	Ub	2.125	0.755	Ub	1.515	7.89	Mb	4.725	5.6	Ub	9.025	9	Ub	7.115	8.97	Ub	2.715	4.11	Ub	8.985	10.335	Ub	30.785	25.945	Ub	23.625	20.985	Mb	3.18
E	MSTRG.2041		MSTRG.1981	MSTRG.6306	3.39	4.015	Ub	17.51	19.085	Ub	16.25	7.7	Fb	38.86	3.07	Fb	0.895	Fb	6.045	5.945	Ub	2.395	2.01	Ub	6.125	5.04	Ub	2.715	3.195	Ub	19.94	21.555	Ub	5.525	8.08	Ub	4.78	8.22	Ub	26.38	27.35	Ub	53.645	11.985	Fb	58.695	6.04	Fb	1.145
E	MSTRG.2040		MSTRG.1980	MSTRG.6307	1.79	2.755	Mb	9.52	31.945	Mb	11.4	24.725	Mb	23.1	12.65	Ub	0.51	Fb	3.395	3.625	Ub	0.715	0.405	Ub	2.805	11.395	Mb	1.63	2.085	Ub	20.52	23.77	Ub	3.61	8.85	Mb	2.965	6.24	Ub	10.465	22.305	Mb	40.515	17.925	Fb	58.375	9.215	Fb	0.405
E	MSTRG.2038		MSTRG.1978	MSTRG.6308	0.56	0.705	Ub	3.855	8.905	Mb	2.805	8.97	Mb	6.29	5.43	Mb	0.355	Fb	0.925	1.595	Ub	0.37	0.315	Ub	0.725	4.34	Mb	0.81	1.02	Ub	4.435	3.94	Ub	1.68	3.165	Ub	1.02	1.705	Ub	7.385	6.755	Ub	10.865	4.22	Fb	7.99	2.83	Fb	0.18
E	MSTRG.2037		MSTRG.1977	MSTRG.6309	0	0.34	Mb	0	104.56	Mb	0.02	485.745	Mb	0.055	844.87	Mb	6.455	Mb	0	0.31	Ub	0	0.085	Ub	0.18	76.66	Mb	0	0.105	Ub	0.19	0.18	Ub	0.08	16.86	Mb	0	9.395	Mb	0.085	53.6	Mb	0.165	367.045	Mb	0.31	670.235	Mb	11.06
E	MSTRG.2036		MSTRG.1976	MSTRG.6310	34.17	19.13	Fb	7.055	8.995	Ub	15.26	8.685	Ub	5.865	5.565	Mb	0.94	Ub	12.64	11.78	Ub	6.08	5.44	Ub	22.235	12.625	Fb	25.8	11.73	Fb	15.735	13.105	Ub	23.17	22.195	Ub	21.32	19.71	Ub	33.21	36.475	Ub	39.425	25.955	Fb	63.47	20.1	Fb	5.61
E	MSTRG.1557		MSTRG.1504	MSTRG.6312	60.255	66.565	Ub	122.945	225.755	Mb	462.175	89.805	Fb	331.415	49.095	Fb	29.42	Fb	43.39	23.605	Fb	13.575	10.64	Ub	482.995	79.79	Fb	61.655	37.535	Fb	531.08	499	Ub	63.155	105.55	Mb	107.89	155.63	Ub	136.235	217.545	Ub	736.54	168.5	Fb	330.335	83.565	Fb	42.755
E	MSTRG.1562		MSTRG.1499	MSTRG.6315	9.76	11.56	Ub	23.435	56.65	Mb	48.565	45.02	Ub	62.06	27.025	Ub	3.66	Fb	17.145	19.24	Ub	6.39	6.035	Ub	34.33	32.405	Ub	17.105	23.42	Ub	40.205	40.885	Ub	19.23	32.665	Mb	14.94	24.935	Ub	44.175	60.69	Ub	94.98	43.965	Fb	61.045	22.425	Fb	5.265
E	MSTRG.1563		MSTRG.1498	MSTRG.6316	2.83	3.27	Ub	7.35	8.5	Ub	12.365	4.615	Fb	19.99	1.775	Fb	2.89	Fb	5.57	5.58	Ub	1.935	1.05	Ub	2.7	5.475	Ub	5.62	6.955	Ub	17.8	19.64	Ub	6.6	7.495	Ub	2.935	3.135	Ub	6.745	5.685	Ub	20.56	3.115	Fb	26.26	0.945	Fb	2.14
E	MSTRG.1564		MSTRG.1497	MSTRG.6317	0.295	4.425	Mb	0.43	100.275	Mb	0.6	128.225	Mb	0.59	221.265	Mb	1.035	Mb	0	0	Ub	0.19	0	Ub	0.8	81.615	Mb	0	0	Ub	1.265	0.5	Ub	0.285	28.87	Mb	0.965	30.655	Mb	1.135	96.475	Mb	0.4	163.37	Mb	0.685	238.1	Mb	2.685
E	MSTRG.1565		MSTRG.1496	MSTRG.6318	20.435	23.525	Ub	18.34	23.05	Ub	52.79	61.32	Ub	26.465	41.945	Mb	14.86	Mb	46.31	45.79	Ub	68.43	64.825	Ub	29.435	36.33	Ub	45.58	45.275	Ub	22.06	18.33	Ub	23.615	26.595	Ub	16.48	15.295	Ub	25.885	24.87	Ub	38.2	50.13	Mb	39.145	46.29	Mb	12.44
E	MSTRG.1566		MSTRG.1495	MSTRG.6320	18.415	18.2	Ub	44.095	36.655	Ub	35.75	26.445	Ub	45.92	12.73	Fb	2.865	Fb	52.83	42.655	Ub	19.895	16.07	Ub	25.295	29.125	Ub	24.99	33.78	Ub	46.59	43.105	Ub	32.105	32.17	Ub	21.7	25.61	Ub	82.555	64.17	Ub	61.05	23.065	Fb	49.135	9.19	Fb	3.65
E	MSTRG.1569		MSTRG.1493	MSTRG.6322	9.735	9.2	Ub	38.375	47.18	Ub	42.64	34.515	Ub	45.355	26.995	Ub	5.255	Fb	18.45	21.595	Ub	23.32	25.385	Ub	33.305	17.945	Fb	11.065	15.91	Ub	50.14	48.285	Ub	14.345	19.365	Ub	11	16.49	Ub	35.135	36.41	Ub	58.155	28.98	Fb	43.075	15.495	Fb	7.425
E	MSTRG.1570		MSTRG.1492	MSTRG.6323	11.385	12.02	Ub	14.565	26.57	Mb	28.075	55.32	Mb	74.59	34.055	Ub	11.435	Fb	12.85	16	Ub	22.15	28.805	Ub	15.05	17.68	Ub	9.92	13.17	Ub	23.23	25.115	Ub	18.345	22.825	Ub	9.855	11.925	Ub	13.685	21.49	Ub	54.365	63.205	Ub	72.305	23.655	Fb	13.295
E	MSTRG.1571		MSTRG.1491	MSTRG.6324	23.35	23.8	Ub	28.425	29.29	Ub	66.5	31.35	Fb	37.14	10.015	Fb	39.825	Mb	31.085	33.27	Ub	24.62	26.43	Ub	86.53	59.305	Fb	106.17	88.265	Ub	50.115	44.925	Ub	27.615	29.07	Ub	20.125	19.835	Ub	27.785	29.385	Ub	63.27	45.51	Fb	48.49	15.695	Fb	34.855
E	MSTRG.1577		MSTRG.1486	MSTRG.6330	2.895	2.32	Ub	3.415	5.465	Ub	15.66	7.32	Fb	63.765	5.585	Fb	3.155	Fb	5.33	5.25	Ub	2.785	3.11	Ub	10.65	4.865	Fb	6.065	6.285	Ub	9.65	8.99	Ub	7.74	8.055	Ub	4.64	4.995	Ub	4.615	7.19	Ub	53.095	7.12	Fb	36.72	4.66	Fb	4.215
E	MSTRG.1578		MSTRG.1487	MSTRG.6331	19.075	15.68	Ub	41.29	42.37	Ub	109.055	29.65	Fb	119.54	21.815	Fb	13.675	Fb	27.06	30.345	Ub	16.325	22.045	Ub	121.375	35.815	Fb	37.24	35.95	Ub	79.01	61.665	Ub	41.75	42.44	Ub	28.175	34.385	Ub	74.66	65.79	Ub	186.31	32.975	Fb	169.07	17.31	Fb	15.52
E	MSTRG.1580		MSTRG.1485	MSTRG.6333	11.4	8.895	Ub	22.19	24.81	Ub	16.175	16.28	Ub	24.495	8.16	Fb	5.82	Ub	32.6	35.995	Ub	5.245	3.14	Ub	4.735	12.84	Mb	10.04	12.56	Ub	18.97	16.51	Ub	30.74	30.34	Ub	13.005	17.79	Ub	34.05	27.005	Ub	34.815	16.19	Fb	31.65	6.92	Fb	4.73
E	MSTRG.1581		MSTRG.1483	MSTRG.6334	0	0.095	Ub	0.025	40.42	Mb	0.025	240.3	Mb	0.03	392.73	Mb	7.28	Mb	0.03	0	Ub	0	0	Ub	0	48.35	Mb	0	0.09	Ub	0	0	Ub	0	5.33	Mb	0.01	2.385	Mb	0.025	14.8	Mb	0.01	134.435	Mb	0	206.985	Mb	3.515
E	MSTRG.1583		MSTRG.1482	MSTRG.6335	7.25	6.725	Ub	27.35	27.815	Ub	16.27	18.22	Ub	30.945	9.055	Fb	3.775	Fb	12.735	11.62	Ub	4.465	2.4	Ub	5.395	9.245	Ub	8.19	10.775	Ub	29.255	27.95	Ub	21.645	20.375	Ub	9.62	14.93	Ub	46.815	40.835	Ub	33.31	15.785	Fb	34.995	9.255	Fb	2.88
E	MSTRG.1585		MSTRG.1480	MSTRG.6337	0	0	Ub	0	16.37	Mb	272.63	274.23	Ub	0.175	13.035	Mb	7.73	Mb	6.765	6.625	Ub	83.335	65.36	Ub	552.45	832.975	Ub	832.88	1316.48	Ub	0	0	Ub	0	0.84	Mb	0	3.975	Mb	0	39.93	Mb	128.305	303.96	Mb	0	53.62	Mb	10.14
E	MSTRG.1586		MSTRG.1479	MSTRG.6338	0	0	Ub	0	0	Ub	55.545	55.435	Ub	0.255	1.89	Mb	2.795	Mb	0.81	0.675	Ub	15.515	13.76	Ub	87.65	140.245	Ub	197.615	337.43	Ub	0	0	Ub	0	0	Ub	0	0	Ub	0.165	0	Ub	47.39	108.57	Mb	0	0.57	Mb	5.395
E	MSTRG.1588		MSTRG.1478	MSTRG.6339	0	1.31	Mb	0	19.755	Mb	0	12.2	Mb	0	32.76	Mb	0.115	Ub	0	0	Ub	0	0	Ub	0	9.86	Mb	0	0	Ub	0	0	Ub	0	6.81	Mb	0	3.665	Mb	0	7.43	Mb	0	10.39	Mb	0	7.625	Mb	0
E	MSTRG.1606		MSTRG.1463	MSTRG.6343	4.25	5.335	Ub	18.57	36.355	Mb	16.405	17.495	Ub	58.575	12.32	Fb	2.55	Fb	5.615	8.085	Ub	1.865	2.255	Ub	12.925	11.79	Ub	3.12	3.95	Ub	30.435	31.735	Ub	5.545	12.93	Mb	5.785	12.285	Ub	20.52	44.19	Mb	62.875	28.85	Fb	62.515	20.325	Fb	3.13
E	MSTRG.1598		MSTRG.1470	MSTRG.6345	2.035	2.96	Ub	6.38	65.085	Mb	7.89	96.645	Mb	15.895	61.565	Mb	1.75	Fb	3.805	3.19	Ub	1.085	0.335	Ub	1.385	40.5	Mb	2.47	2.71	Ub	7.135	7.645	Ub	3.965	10.01	Mb	2.93	6.315	Ub	7.845	31.66	Mb	25.275	56.31	Mb	26.805	54.35	Mb	2.41
E	g8280		MSTRG.1469	MSTRG.6346	0.16	0.13	Ub	0.065	0.095	Ub	2.81	2.055	Ub	0.02	0.065	Ub	0	Ub	28.07	27.745	Ub	0.05	0.04	Ub	0	0.01	Ub	0	0.025	Ub	0.355	0.54	Ub	0.02	0.015	Ub	0.415	0.345	Ub	0.24	0.095	Ub	1.31	5.29	Mb	0	0.005	Ub	0
E	MSTRG.1599		MSTRG.1468	MSTRG.6347	21.985	18.805	Ub	17.535	94.81	Mb	8.16	262.505	Mb	0.525	309.575	Mb	5.12	Mb	11.43	8.25	Ub	15.47	14.295	Ub	2.385	81.315	Mb	3.32	6.685	Ub	7.605	10.39	Ub	28.44	31.475	Ub	10.685	17.775	Ub	7.605	25.11	Mb	2.58	150.52	Mb	0.275	208.02	Mb	4.045
E	MSTRG.1600		MSTRG.1467	MSTRG.6348	12.525	13.935	Ub	45.035	106.57	Mb	38.51	46.67	Mb	54.11	27.875	Ub	8.175	Fb	13.365	14.46	Ub	3.39	1.91	Ub	12.375	37.64	Mb	9.175	11.36	Ub	75.23	77.29	Ub	17.115	29.855	Mb	10.12	18.26	Ub	25.13	57.04	Mb	52.635	59.705	Ub	64.665	56.89	Mb	6.765
E	MSTRG.406		MSTRG.294	MSTRG.6350	27.365	33.865	Ub	145.94	176.895	Ub	97.92	182.815	Mb	64.74	83.09	Mb	48.255	Mb	117.505	159.445	Ub	17.775	8.435	Ub	21.63	129.255	Mb	63.27	82.26	Ub	166.535	132.08	Ub	111.615	129.545	Ub	56.51	84.04	Ub	256.525	269.115	Ub	139.74	176.195	Mb	84.795	97.535	Mb	86.56
E	MSTRG.405		MSTRG.296	MSTRG.6351	0	0	Ub	0.045	0.085	Ub	0	17.58	Mb	0	204.305	Mb	3.16	Mb	0	0	Ub	0	0	Ub	0	39.815	Mb	0	0	Ub	0	0	Ub	0.065	0.19	Ub	0	0	Ub	0.155	0.395	Ub	0	43.39	Mb	0	98.1	Ub	0.84
E	MSTRG.3152		MSTRG.3002	MSTRG.6778	172.815	194.38	Ub	169.56	137.52	Ub	1511.32	1003.01	Ub	1478.94	312.625	Fb	531.255	Mb	546.72	626.23	Ub	4233.32	4328.77	Ub	490.16	310.545	Fb	742.485	526.08	Ub	290.595	282.835	Ub	331.525	264.825	Ub	257.125	246.34	Ub	231.615	247.045	Ub	680.88	1311.15	Mb	1041.81	592.87	Ub	678.455
E	MSTRG.3151		MSTRG.3001	MSTRG.6779	2.325	2.705	Ub	7.995	14.26	Mb	19.58	17.355	Ub	23.39	14.485	Mb	2.405	Fb	4.47	4.115	Ub	1.835	0.575	Fb	1.855	6.39	Mb	6.1	6.995	Ub	16.915	16.455	Ub	11.33	13.75	Ub	3.915	5.275	Ub	11.07	17.755	Mb	26.355	18.33	Fb	22.275	9.395	Fb	3.39
E	MSTRG.3149		MSTRG.2999	MSTRG.6781	0.755	1.11	Ub	33.73	15.875	Fb	0.125	0.04	Ub	0.1	0	Ub	0	Ub	0.04	0.035	Ub	0	0	Ub	0.045	0	Ub	0	0	Ub	19.875	14.015	Ub	22.09	8.735	Ub	1.69	13.61	Mb	55.785	41.885	Ub	0.145	0	Ub	0	0	Ub	0
E	MSTRG.3147		MSTRG.2996	MSTRG.6782	0.425	0.545	Ub	0.64	0.695	Ub	19.74	9.605	Fb	7.27	9.455	Mb	1.75	Ub	29.515	30.335	Ub	10.95	13.5	Ub	12.05	8.21	Fb	25.065	21.25	Ub	0.185	0.145	Ub	2.98	2.645	Ub	0.765	0.58	Ub	1.885	0.725	Ub	6.27	23.25	Mb	3.28	27.275	Mb	3.58
E	MSTRG.3145		MSTRG.2992	MSTRG.6784	28.08	28.595	Ub	62.57	38.48	Fb	21	12.345	Ub	0.105	0.76	Mb	0.68	Mb	51.08	68.945	Ub	21.36	24.645	Ub	21.28	37.565	Ub	42.43	46.31	Ub	67.08	55.9	Ub	53.24	56.26	Ub	67.63	84.455	Ub	155.36	122.96	Ub	9.195	12.995	Ub	0.08	3.225	Mb	1.585
E	MSTRG.3144		MSTRG.2991	MSTRG.6785	0.65	0.615	Ub	6.24	7.08	Ub	6.72	23.475	Mb	0.385	12.13	Mb	1.525	Mb	8.775	8.395	Ub	6.24	4.675	Ub	0.32	5.46	Mb	1.1	2.33	Ub	2.175	2.77	Ub	0.655	0.73	Ub	1.14	1.065	Ub	9.725	6.775	Ub	1.625	6.35	Mb	0.195	0.175	Ub	0.735
E	MSTRG.3141		MSTRG.2987	MSTRG.6787	0.205	0.215	Ub	3.36	1.99	Ub	1.45	1.685	Ub	0.02	0.01	Ub	0.03	Ub	3.885	4.295	Ub	0.275	0.205	Ub	0	0.04	Ub	0.015	0.105	Ub	2.88	2.915	Ub	0.555	0.305	Ub	0.46	0.675	Ub	5.855	4.305	Ub	0.7	3.93	Mb	0	0.1	Mb	0.01
E	MSTRG.3136		MSTRG.2985	MSTRG.6789	124.955	106.755	Ub	147.345	265.765	Mb	67.58	53.255	Ub	0.02	2.005	Mb	46.425	Mb	81.98	86.505	Ub	73.74	48	Ub	30.03	103.695	Mb	120.68	144.38	Ub	118.82	91.17	Ub	204.13	108.355	Fb	81.295	56.83	Ub	185.26	133.915	Ub	10.915	22.585	Mb	0.055	1.11	Mb	26.78
E	MSTRG.3134		MSTRG.2984	MSTRG.6790	0.46	1.915	Mb	0.79	0.865	Ub	7.835	7.355	Ub	0	0	Ub	0	Ub	36.48	60.755	Ub	4.095	3.215	Ub	7.02	14.865	Ub	12.595	29.74	Mb	0.055	0	Ub	0.045	0.1	Ub	13.88	2.315	Fb	0	0.355	Ub	0.385	3.69	Mb	0	0.17	Ub	0
E	MSTRG.3132		MSTRG.2982	MSTRG.6791	0	0.025	Ub	0	12.605	Mb	0.78	55.99	Mb	0.435	72.14	Mb	228.95	Mb	0	0.035	Ub	0	0.03	Ub	0.1	36.31	Mb	0.05	1.605	Ub	0.025	0.095	Ub	0.02	1.43	Mb	0	0.705	Mb	0	8.265	Mb	0	50.91	Mb	0	82.805	Mb	294.07
E	MSTRG.3131		MSTRG.2981	MSTRG.6793	10.01	9.11	Ub	40.12	39.545	Ub	19.71	12.89	Ub	4.46	0.785	Fb	3.25	Mb	20.705	21.475	Ub	13.07	11.92	Ub	7.62	13.345	Ub	10.095	18.56	Ub	74.39	70.785	Ub	14.15	13.24	Ub	12.11	12.25	Ub	48.105	39.58	Ub	12.7	12.73	Ub	1.955	0.455	Fb	1.32
E	MSTRG.3130		MSTRG.2980	MSTRG.6794	0.535	1.485	Ub	5.39	7.28	Ub	3.67	5.845	Ub	0	0	Ub	0	Ub	17.18	35.84	Mb	0	0	Ub	0	0.09	Ub	0	0.09	Ub	11.585	11.065	Ub	0.695	0.415	Ub	2.025	5.88	Ub	16.065	15.185	Ub	4.305	18.935	Mb	0	0	Ub	0
E	MSTRG.3129		MSTRG.2979	MSTRG.6795	16.675	18.365	Ub	3.05	1.4	Fb	13.725	6.99	Fb	0.015	0	Ub	0	Ub	1.39	2.42	Ub	5.2	1.885	Ub	2.43	9.255	Mb	24.84	30.04	Ub	0.085	2.345	Mb	24.54	27.05	Ub	16.105	10.755	Fb	4.945	2.75	Ub	4.67	5.645	Ub	0.025	0	Ub	0.095
E	MSTRG.3128		MSTRG.2978	MSTRG.6796	8.605	8.645	Ub	5.32	3.315	Ub	13.575	5.3	Fb	6.335	0.785	Fb	1.13	Ub	24.48	27.56	Ub	4.41	2.41	Ub	8.405	13.035	Ub	16.89	20.005	Ub	2.195	2.42	Ub	10.44	6.12	Fb	8.46	5.43	Fb	8.065	6	Ub	26.025	5.395	Fb	22.2	3.36	Fb	2.385
E	MSTRG.3127		MSTRG.2977	MSTRG.6797	1.605	1.285	Ub	4.305	3.71	Ub	1.905	1.365	Ub	2.97	0.125	Fb	0.725	Ub	0.6	0.995	Ub	1.345	0.54	Ub	0.425	1.975	Mb	1.8	1.835	Ub	0.85	0.68	Ub	0.855	0.555	Ub	0.62	0.485	Ub	5.115	4.59	Ub	10.015	2.125	Fb	0.535	0.74	Mb	2
E	g9651		MSTRG.2976	MSTRG.6798	0.11	0.09	Ub	0	0	Ub	0.71	1.775	Mb	0	0.115	Ub	6.36	Mb	5.035	5.045	Ub	0.43	0.295	Ub	0.36	2.8	Mb	0.945	0.985	Ub	0	0	Ub	0	0.06	Ub	0	0	Ub	0.025	0	Ub	0.145	2.345	Mb	0	1.075	Mb	15.355
E	MSTRG.3126		MSTRG.2975	MSTRG.6799	5.995	6.24	Ub	13.715	26.815	Mb	19.62	48.635	Mb	11.065	27.465	Mb	4.73	Mb	11.63	11.66	Ub	4.705	1.505	Ub	3.025	19.605	Mb	14.585	18.04	Ub	17.51	17.395	Ub	20.485	22.13	Ub	7.84	12.41	Ub	17.375	24.54	Ub	23.89	25.465	Ub	11.5	13.565	Mb	3.42
E	MSTRG.3125		MSTRG.2974	MSTRG.6800	1.985	2.94	Ub	28.955	19.89	Fb	25.99	15.385	Ub	8.66	8.205	Mb	2.045	Ub	26.78	20.7	Ub	9.32	5.905	Ub	21.505	18.695	Ub	48.49	28.14	Fb	16.955	14.755	Ub	3.64	6.155	Ub	8.655	5.665	Ub	20.085	18.98	Ub	17.095	10.785	Fb	12.72	3.245	Fb	4.715
E	MSTRG.3123		MSTRG.2973	MSTRG.6801	14.76	15.155	Ub	45.815	54.39	Ub	29.045	23.695	Ub	50.385	15.66	Fb	10.99	Ub	13.215	14.405	Ub	9.595	9.69	Ub	30.89	26.54	Fb	13.465	16.165	Ub	56.805	51.71	Ub	16.685	22.385	Ub	14.82	19.945	Ub	30.935	36.325	Ub	55.76	40.68	Ub	58.155	39.075	Mb	8.285
E	MSTRG.3122		MSTRG.2972	MSTRG.6802	263.415	286.085	Ub	673.7	1049.94	Mb	150.49	104.25	Ub	7.9	32.72	Mb	33.51	Mb	634.38	834.225	Ub	136.845	87.865	Ub	66.745	444.02	Mb	318.845	566.415	Ub	32.975	40.355	Ub	357.575	376.905	Ub	327.63	292.95	Ub	492.26	528.045	Ub	54.215	56.585	Ub	19.52	52.755	Mb	28.42
E	MSTRG.3121		MSTRG.2971	MSTRG.6803	3.705	1.74	Fb	16.98	8.285	Fb	0.095	0.08	Ub	0	0.085	Mb	0	Ub	0.065	0.71	Mb	0	0.01	Ub	0.02	0.115	Ub	0.445	0.27	Ub	0.495	0.81	Ub	36.575	33.2	Ub	2.4	8.695	Mb	15.31	11.335	Ub	0	0	Ub	0	0.075	Ub	0
E	MSTRG.3120		MSTRG.2970	MSTRG.6804	181.15	221.42	Ub	0.53	0	Ub	0	0.71	Ub	0	0.52	Ub	0	Ub	0	0	Ub	0	0	Ub	0	0.16	Ub	0	0	Ub	0	0.255	Ub	25.405	5.96	Fb	176.255	108.465	Ub	0	0	Ub	0	0	Ub	0	0.15	Ub	0
E	MSTRG.3116		MSTRG.2967	MSTRG.6805	45.115	22.72	Fb	45.155	30.715	Fb	6.56	2.98	Ub	1.045	0.345	Ub	1.24	Mb	33.04	44.645	Ub	14.925	14.675	Ub	9.1	34.005	Mb	26.45	39.335	Ub	9.175	8.345	Ub	83.88	65.13	Ub	34.975	39.28	Ub	20.175	17.32	Ub	1.14	1.44	Ub	0.235	0.075	Ub	0.13
E	MSTRG.3114		MSTRG.2965	MSTRG.6806	4.505	5.625	Ub	48.265	21.64	Fb	158.51	146.97	Ub	4.855	1.335	Fb	1.695	Ub	1071.5	1260.67	Ub	24.865	28.285	Ub	1.405	2.475	Ub	1.115	4.45	Mb	22.155	31.96	Ub	4.28	4.64	Ub	9.085	10.38	Ub	77.195	95.685	Ub	46.145	222.175	Mb	0.21	9.83	Mb	0.9
E	MSTRG.3115		MSTRG.2966	MSTRG.6807	23.365	31.025	Ub	3.745	2.81	Ub	19.07	10.545	Ub	0.085	0.61	Mb	1.225	Mb	52.45	71.63	Ub	8.83	6.895	Ub	9.185	31.3	Mb	54.835	56.5	Ub	0.035	0.78	Mb	20.095	22.975	Ub	7.865	5.295	Ub	0.37	0.685	Ub	3.555	4.365	Ub	0.02	0.205	Mb	0.77
E	MSTRG.3113		MSTRG.2962	MSTRG.6809	38.435	33.76	Ub	75.34	47.15	Fb	37.98	18.58	Fb	1.09	1.96	Mb	1.745	Mb	67.225	78.95	Ub	28.095	29.805	Ub	35.185	43.575	Ub	88.845	83.335	Ub	74.41	49.445	Ub	122.955	109.6	Ub	52.07	63.705	Ub	123.28	83.645	Ub	19.235	7.62	Fb	14.79	2.015	Fb	1.54
E	MSTRG.3112		MSTRG.2960	MSTRG.6810	55.335	60.595	Ub	80.87	139.77	Mb	82.585	301.89	Mb	49.56	276.475	Mb	51.785	Mb	130.725	136.92	Ub	95.755	104.09	Ub	66.855	157.53	Ub	62.16	81.68	Ub	64.635	63.38	Ub	68.16	91.3	Ub	57.745	72.39	Ub	94.925	142.26	Mb	88.605	293.75	Mb	47.875	236.295	Mb	44.555
E	MSTRG.3111		MSTRG.2959	MSTRG.6811	1.405	1.43	Ub	3.58	6.595	Ub	8.92	5.065	Ub	9.955	2.34	Fb	0.34	Fb	2.815	2.605	Ub	2.105	1.275	Ub	3.515	2.905	Ub	3.09	3.04	Ub	8.215	7.165	Ub	1.965	3.46	Ub	2.615	2.835	Ub	4.475	6.385	Ub	17	5.15	Fb	18.08	3.12	Fb	0.77
E	MSTRG.3109		MSTRG.2957	MSTRG.6812	0.195	0.235	Ub	1.92	2.24	Ub	2.4	4.07	Mb	0.01	1.275	Mb	0.04	Ub	8.13	9.935	Ub	0.44	0.47	Ub	0	0.305	Mb	0.15	0.28	Ub	2.88	3.685	Ub	0.145	0.43	Ub	0.355	0.51	Ub	2.09	2.095	Ub	0.835	4.61	Mb	0.015	1.625	Mb	0.075
E	MSTRG.3108		MSTRG.2956	MSTRG.6813	2.785	2.525	Ub	16.56	22.93	Ub	7.685	11.22	Mb	8.32	5.11	Ub	1.05	Ub	9.755	9.335	Ub	6.77	6.52	Ub	2.59	6.745	Mb	4.95	6.67	Ub	16.52	16.05	Ub	10.185	10.08	Ub	4.68	7.96	Ub	24.245	26.47	Ub	21.01	18.55	Ub	22.92	12.735	Ub	1.91
E	MSTRG.3107		MSTRG.2955	MSTRG.6814	10.61	12.975	Ub	38.605	63.605	Mb	47.575	47.785	Ub	38.83	20.17	Ub	11.79	Ub	22.515	22.115	Ub	7.79	3.825	Ub	9.56	20.63	Ub	14.925	17.025	Ub	58.755	56.3	Ub	23.82	29.835	Ub	7.75	11.055	Ub	22.265	21.57	Ub	34.65	28.83	Ub	29.38	13.45	Ub	9.535
E	MSTRG.3106		MSTRG.2953	MSTRG.6815	2.33	2.54	Ub	6.19	28.645	Mb	10.97	28.41	Mb	36.44	21.36	Ub	0.275	Fb	2.53	1.78	Ub	0.545	0.28	Ub	3.38	12.945	Mb	2.235	2.24	Ub	16.805	15	Ub	6.43	10.555	Ub	3.26	5.51	Ub	5.62	12.445	Mb	49.315	8.9	Fb	49.025	6.04	Fb	0.205
E	MSTRG.3104		MSTRG.2951	MSTRG.6818	0.855	0.565	Ub	3.145	1.395	Fb	7.125	8.69	Mb	0.03	1.915	Mb	3.07	Mb	26.17	26.835	Ub	2.115	1.57	Ub	0.025	1.06	Mb	0.115	0.42	Ub	1.655	2.52	Ub	1.62	1.49	Ub	0.955	1.3	Ub	5.81	5.465	Ub	3.03	17.055	Mb	0.01	4.635	Mb	2.185
E	MSTRG.3103		MSTRG.2949	MSTRG.6819	57.305	59.99	Ub	42.29	31.505	Fb	83.51	43.26	Fb	41.315	5.3	Fb	10.54	Ub	97.93	119.225	Ub	37.62	39.815	Ub	69.71	63.235	Ub	159.105	168.625	Ub	34.565	32.225	Ub	95.02	90.14	Ub	57.885	57.35	Ub	37.475	37.64	Ub	58.215	34.99	Fb	50.015	7.885	Fb	12.345
E	MSTRG.3060		MSTRG.2910	MSTRG.6820	1.05	1.53	Ub	4.9	9.565	Mb	4.58	5.665	Ub	8.755	3	Fb	0.755	Fb	2.315	2.12	Ub	0.865	0.615	Ub	1.28	3.645	Mb	1.69	2.865	Ub	10.33	9.76	Ub	2.71	4.495	Ub	1.55	3.35	Ub	4.97	5.81	Ub	10.165	4.415	Fb	15.29	2.065	Fb	0.52
E	MSTRG.3061		MSTRG.2911	MSTRG.6822	13.91	11.185	Ub	30.02	47.305	Mb	22.505	28.195	Mb	27.375	18.14	Ub	6.135	Ub	14.945	14.9	Ub	8.3	7.595	Ub	14.365	23.645	Ub	14.13	16.725	Ub	21.605	20.16	Ub	24.265	28.5	Ub	14.135	20.1	Ub	30.7	29.825	Ub	52.42	19.27	Fb	46.44	10.03	Fb	7.58
E	MSTRG.3062		MSTRG.2912	MSTRG.6823	29.13	20.38	Ub	55.18	63.64	Ub	25.96	25.935	Ub	91.245	23.675	Fb	17.85	Ub	23.13	23.985	Ub	22.665	21.805	Ub	18.55	21.675	Ub	17.765	19.29	Ub	84.655	78.07	Ub	130.645	153.16	Ub	37.97	84.165	Ub	53.61	52.025	Ub	66.99	27.12	Fb	169.645	33.795	Fb	23.175
E	MSTRG.3063		MSTRG.2913	MSTRG.6824	2.95	3.94	Ub	7.095	14.98	Mb	16.23	10.305	Ub	20.18	9.955	Ub	2.365	Fb	5.755	6.415	Ub	3.15	1.445	Ub	4.45	6.2	Ub	3.69	4.74	Ub	12.095	12.385	Ub	10.165	11.72	Ub	4.365	6.665	Ub	11.9	13.725	Ub	35.33	8.01	Fb	25.355	3.38	Fb	2.33
E	MSTRG.3064		MSTRG.2914	MSTRG.6825	38.14	39.4	Ub	174.71	277.41	Mb	79.29	108.935	Mb	159.815	76.395	Ub	4.495	Fb	20.21	21.17	Ub	6.805	6.84	Ub	72.77	85.27	Ub	14.01	13.99	Ub	358.375	366.095	Ub	28.125	56.15	Mb	45.065	67.68	Ub	187.055	228.355	Ub	148.41	70.09	Fb	169.49	42.975	Fb	6.44
E	MSTRG.3067		MSTRG.2917	MSTRG.6826	4.805	6.405	Ub	67.41	53.535	Fb	31.71	16.55	Fb	36.19	8.13	Fb	5.395	Fb	30.915	35.07	Ub	3.565	2.405	Ub	9.57	11.93	Ub	6.095	8.205	Ub	33.905	34.275	Ub	30.69	30.905	Ub	9.575	21.24	Ub	145.115	124.735	Ub	71.265	22.515	Fb	49.675	7.985	Fb	7.905
E	MSTRG.3072		MSTRG.2922	MSTRG.6827	0.025	0	Ub	17.52	15.94	Ub	0.34	0.145	Ub	0	0.075	Ub	0	Ub	4.44	5.05	Ub	0	0	Ub	0	0	Ub	0	0	Ub	0.695	0.565	Ub	0	0.045	Ub	0	0	Ub	8.805	6.11	Ub	0	0.035	Ub	0	0.03	Ub	0
E	MSTRG.3079		MSTRG.2926	MSTRG.6832	38.095	26.26	Fb	24.035	30.875	Ub	103.675	83.295	Ub	19.525	4.035	Fb	1.36	Fb	102.445	100.63	Ub	69.035	67.085	Ub	51.985	171.665	Mb	88.55	182.97	Mb	26.765	24.72	Ub	229.425	175.53	Ub	45.275	102.38	Ub	45.84	40.125	Ub	146.145	134.84	Ub	49.1	9.965	Fb	13.335
E	MSTRG.3080		MSTRG.2927	MSTRG.6833	5.31	6.57	Ub	12.455	22.48	Mb	15.335	26.125	Mb	15.51	14.115	Mb	3.17	Ub	9.795	8.895	Ub	5.125	1.925	Ub	3.835	10.58	Mb	5.84	6.55	Ub	25.065	26.97	Ub	10.13	13.085	Ub	6.015	7.605	Ub	14.125	13.78	Ub	23.145	9.595	Fb	19.07	5.265	Fb	2.81
E	MSTRG.3081		MSTRG.2928	MSTRG.6834	8.47	8.195	Ub	16.24	28.16	Ub	21.015	36.62	Mb	27.175	37.325	Mb	14.09	Mb	15.435	15.705	Ub	20.5	24.83	Ub	28.41	28.03	Ub	17	16.07	Ub	18.38	17.645	Ub	10.295	13.4	Ub	13.555	13.585	Ub	27.095	33.515	Ub	33.34	47.605	Mb	35.125	54	Mb	16.125
E	MSTRG.3082		MSTRG.2929	MSTRG.6835	3.585	4.495	Ub	4.485	14.32	Mb	19.055	11.74	Ub	22.675	10.53	Ub	1.875	Fb	7.1	5.735	Ub	3.15	2.565	Ub	11.13	8.775	Fb	8.305	8.035	Ub	10.48	11.78	Ub	5.995	10.745	Ub	1.51	2.205	Ub	2.215	4.53	Mb	8.995	6.175	Ub	6.97	4.845	Mb	2.47
E	MSTRG.3083		MSTRG.2930	MSTRG.6836	103.255	100.375	Ub	135.07	178.825	Ub	158.325	47.46	Fb	120.42	12.675	Fb	37.86	Ub	128.015	110.01	Ub	37.675	20.515	Ub	87.02	74.33	Ub	58.945	63.64	Ub	170.565	181.875	Ub	100.985	99.095	Ub	93.45	106.76	Ub	156.275	133.355	Ub	239.655	56.69	Fb	257.365	22.77	Fb	39.475
E	MSTRG.3086		MSTRG.2931	MSTRG.6838	2.13	2.865	Ub	5.06	9.635	Mb	60.28	6.29	Fb	118.69	3.68	Fb	1.24	Fb	2.3	1.17	Fb	0.75	0.185	Fb	12.055	4.195	Fb	4.485	2.735	Ub	22.7	24.55	Ub	3.91	6.97	Mb	3.58	5.19	Ub	6.31	8.89	Ub	112.36	8.74	Fb	130.95	5.86	Fb	1.095
E	MSTRG.3087		MSTRG.2932	MSTRG.6839	0.375	0.67	Ub	0.27	41.195	Mb	0.14	68.665	Mb	0.125	49.02	Mb	4.16	Mb	0.125	0.035	Ub	0.045	0.035	Ub	0.115	24.535	Mb	0.175	0.31	Ub	0.245	0.31	Ub	0.35	7.415	Mb	0.19	8.565	Mb	0.675	55.48	Mb	0.485	146.26	Mb	0.51	109.215	Mb	5.675
E	MSTRG.3088		MSTRG.2937	MSTRG.6841	0.28	0.555	Ub	8.76	12.15	Ub	1.91	14.365	Mb	2.825	38.235	Mb	0.6	Ub	6.32	6.335	Ub	1.05	0.875	Ub	0.125	5.045	Mb	0.265	0.45	Ub	6.835	5.495	Ub	0.335	1.69	Mb	1.815	2.76	Ub	11.365	16.98	Ub	1.895	22.61	Mb	1.245	55.975	Mb	0.785
E	MSTRG.3089		MSTRG.2938	MSTRG.6843	0	0.11	Ub	0	52.015	Mb	0	56.73	Mb	0	75.59	Mb	0.585	Mb	0	0	Ub	0	0	Ub	0	40.83	Mb	0	0	Ub	0	0.035	Ub	0	2.59	Mb	0	7.44	Mb	0	45.92	Mb	0.05	65.175	Mb	0.04	86.995	Ub	0.77
E	MSTRG.3090		MSTRG.2939	MSTRG.6844	153.13	169.36	Ub	355.53	554.035	Mb	548.815	298.25	Fb	635.685	184.885	Fb	25.35	Fb	186.435	184.035	Ub	72.545	51.425	Ub	250.02	224.955	Ub	202.925	189.92	Ub	508.7	495.855	Ub	277.97	392.13	Ub	257.65	282.365	Ub	542.655	608.03	Ub	1277.52	379.745	Fb	1474.44	311.39	Fb	47.96
E	MSTRG.3093		MSTRG.2941	MSTRG.6845	3.365	3.125	Ub	10.775	7.965	Ub	5.82	5.145	Ub	8.22	5.945	Ub	2.98	Ub	6.23	5.53	Ub	3.08	4.12	Ub	4.695	4.31	Ub	5.27	6.555	Ub	12.44	10.115	Ub	7.975	6.865	Ub	6.11	7.395	Ub	28.925	23.155	Ub	19.205	12.755	Ub	16	4.495	Fb	7.745
E	MSTRG.3094		MSTRG.2942	MSTRG.6846	18.42	19.865	Ub	32.33	49.74	Mb	32.34	55.78	Mb	43.01	53.74	Mb	11.88	Ub	24.39	27.64	Ub	21.065	24.095	Ub	36.13	34.345	Ub	20.81	27.355	Ub	46.55	43.465	Ub	24.325	31.365	Ub	18.255	22.36	Ub	40.17	55.77	Ub	47.955	63.73	Mb	56.215	82.155	Mb	11.64
E	MSTRG.3096		MSTRG.2943	MSTRG.6847	17.915	19.095	Ub	48.81	128.095	Mb	41.465	159.185	Mb	29.28	156.665	Mb	21.395	Mb	38.015	33.25	Ub	34.405	22.76	Ub	16.845	92.325	Mb	32.84	35.595	Ub	51.26	48.515	Ub	31.81	48.13	Ub	24.215	35.455	Ub	57.17	111.18	Mb	58.3	199.4	Mb	35.2	214.72	Mb	56.745
E	MSTRG.3098		MSTRG.2945	MSTRG.6848	48.235	36.98	Ub	13.085	11.92	Ub	46.675	26.98	Ub	1.545	10.465	Mb	2.23	Mb	3.09	2.31	Ub	5.57	4.855	Ub	46.04	53.87	Ub	109.22	138.505	Ub	7.565	6.645	Ub	75.35	67.475	Ub	16.215	17.325	Ub	8.1	7.025	Ub	9.055	15.765	Mb	0.565	12.245	Mb	1.845
E	MSTRG.3101		MSTRG.2946	MSTRG.6850	10.385	9.33	Ub	22.035	32.33	Ub	19.77	17.28	Ub	42.12	9.115	Fb	2.685	Fb	13.295	12.28	Ub	4.73	4.1	Ub	14.505	14.395	Ub	11.255	12.47	Ub	25.46	27.985	Ub	16.775	21.21	Ub	9.595	11.525	Ub	17.9	21.51	Ub	30.6	20.135	Fb	37.57	18.205	Ub	4.52
E	MSTRG.3102		MSTRG.2948	MSTRG.6851	11.835	14.235	Ub	72.065	69.65	Ub	33.16	33.88	Ub	42.79	23.66	Ub	7.055	Fb	26.665	31.755	Ub	15.155	7.51	Ub	7.27	33.295	Mb	16.275	26.23	Ub	123.7	129.315	Ub	26.47	32.91	Ub	17.6	25.21	Ub	116.44	106.26	Ub	45.9	22.775	Fb	47.655	16.125	Fb	10.675
E	MSTRG.3059		MSTRG.2909	MSTRG.6852	10.48	11.52	Ub	14.07	17.73	Ub	19.16	13.26	Ub	16.06	2.85	Fb	2.39	Fb	22.86	23.03	Ub	9.2	5	Ub	6.355	12.305	Ub	14.965	17.155	Ub	32.355	29.925	Ub	18.415	18.225	Ub	5.805	7.92	Ub	14.56	12.86	Ub	23.955	13.83	Fb	20.8	3.525	Fb	3.295
E	MSTRG.3058		MSTRG.2908	MSTRG.6853	6.47	5.945	Ub	15.4	15.705	Ub	39.09	7.82	Fb	31.48	3.96	Fb	5.295	Ub	13.4	13.875	Ub	7.205	8.665	Ub	46.385	10.535	Fb	11.165	10.075	Ub	35.41	31.45	Ub	8.64	9.995	Ub	12.63	17.04	Ub	27.905	26.58	Ub	64.43	14.725	Fb	39.845	9.01	Fb	8.77
E	MSTRG.3056		MSTRG.2907	MSTRG.6854	4.295	4.54	Ub	4.82	15.74	Mb	21.67	34.56	Mb	12.945	30.485	Mb	1.69	Ub	13.315	17.99	Ub	32.15	47.355	Ub	12.935	18.475	Ub	10.62	11.31	Ub	5.125	4.6	Ub	3.365	4.165	Ub	7.17	8.545	Ub	8.615	24.765	Mb	30.31	51.395	Mb	21.015	22.08	Mb	3.125
E	MSTRG.3057		MSTRG.2906	MSTRG.6855	4.975	5.295	Ub	20.63	40.96	Mb	10.525	24.535	Mb	10.45	16.6	Mb	1.195	Fb	15.925	12.42	Ub	7.305	6.045	Ub	6.52	15.5	Ub	4.425	7.61	Ub	20.095	18.185	Ub	8.875	10.98	Ub	14.695	19.17	Ub	58.76	54.12	Ub	14.335	31.135	Mb	20.205	20.845	Mb	4.015
E	MSTRG.3054		MSTRG.2904	MSTRG.6856	4.685	4.54	Ub	23.715	55.765	Ub	19.525	65.04	Mb	10.905	48.685	Mb	7.895	Mb	22.225	24.69	Ub	4.52	2.44	Ub	3.545	32.79	Mb	11.875	15.095	Ub	15.145	16.75	Ub	18.98	18.48	Ub	7.89	13.635	Ub	60.81	82.125	Ub	20.26	92.57	Mb	14.29	82.01	Mb	13.515
E	MSTRG.3052		MSTRG.2902	MSTRG.6857	5.04	6.08	Ub	39.42	74.245	Mb	46.405	75.215	Mb	48.22	27.73	Ub	3.805	Fb	37.24	39.24	Ub	26.25	12.05	Ub	4.68	30.965	Mb	16.745	20.74	Ub	42.615	42.225	Ub	23.525	26.79	Ub	10.75	20.515	Ub	48.93	76.8	Ub	81.09	102.39	Mb	62.755	45.855	Mb	3.71
E	MSTRG.3051		MSTRG.2901	MSTRG.6858	10.26	11.065	Ub	11.445	10.005	Ub	30.855	23.56	Ub	14	36.075	Mb	8.89	Mb	35.845	35	Ub	17.81	15.515	Ub	15.21	33.115	Ub	29.04	32.345	Ub	22.355	11.085	Ub	171.515	101.07	Fb	25.925	56.7	Ub	30.145	19.765	Ub	89.735	42.465	Fb	2.77	38.835	Mb	9.2
E	MSTRG.1233		MSTRG.1159	MSTRG.7461	16.035	14.655	Ub	12.82	9.92	Ub	60.62	22.54	Fb	91.88	7.19	Fb	0.935	Fb	26.2	19.495	Ub	17.065	9.845	Ub	40.665	21.175	Fb	38.565	52.12	Ub	4.515	5.035	Ub	22.79	18.225	Ub	17.69	18.23	Ub	14.01	11.095	Ub	87.25	21.515	Fb	125.41	2.78	Fb	1.905
E	MSTRG.1234		MSTRG.1160	MSTRG.7462	0	0	Ub	0	50.97	Mb	0	45.74	Mb	0	43.57	Mb	0.255	Ub	0	0	Ub	0	0	Ub	0	36.48	Mb	0	0	Ub	0	0	Ub	0	0.915	Mb	0	4.95	Mb	0	43.035	Mb	0	31.49	Mb	0	46.495	Mb	0.37
E	MSTRG.1235		MSTRG.1161	MSTRG.7463	0	0	Ub	0	21.385	Mb	0.105	26.51	Mb	0.14	22.125	Mb	0.265	Ub	0.525	0.255	Ub	0	0	Ub	0.045	13.23	Mb	0.02	0.06	Ub	0	0	Ub	0.005	0.855	Mb	0	3.26	Mb	0.08	41.92	Mb	0	46.26	Mb	0	54.075	Mb	0.75
E	MSTRG.1236		MSTRG.1162	MSTRG.7464	4.5	4.39	Ub	18.31	18.43	Ub	9.1	10.98	Ub	6.36	4.965	Mb	3.01	Mb	9.75	10.005	Ub	1.665	1.07	Ub	2.62	8.055	Mb	6.74	9.31	Ub	15.46	13.75	Ub	5.605	6.59	Ub	4.81	5.305	Ub	17.08	14.575	Ub	16.64	5.06	Fb	13.375	1.77	Fb	6.17
E	MSTRG.1238		MSTRG.1166	MSTRG.7466	4.065	5.72	Ub	22.705	33.42	Mb	8.095	12.145	Mb	11.615	4.985	Fb	0.855	Fb	10.07	9.575	Ub	1.915	0.885	Ub	1.155	9.285	Mb	2.625	3.865	Ub	15.73	15.585	Ub	6.27	9.355	Ub	8.335	11.83	Ub	22.44	21.775	Ub	20.5	9.01	Fb	20.92	4.14	Fb	1.07
E	MSTRG.1239		MSTRG.1167	MSTRG.7467	20.105	20.06	Ub	47.2	108.62	Mb	45.935	258.645	Mb	71.535	299.125	Mb	19.97	Ub	17.73	22.425	Ub	13.51	15.61	Ub	45.6	76.575	Ub	22.91	30.19	Ub	63.54	61.865	Ub	46.86	56.41	Ub	0.035	4.9	Mb	0.885	27.34	Mb	0.83	268.54	Mb	0.65	330.925	Mb	6.615
E	MSTRG.1240		MSTRG.1168	MSTRG.7468	0.075	0.245	Ub	0.645	46.135	Mb	0.2	245.125	Mb	0.375	960.64	Mb	7.05	Mb	0.19	0.205	Ub	0.12	0.325	Ub	0.195	43.96	Mb	0.175	0.1	Ub	0.765	0.54	Ub	0.105	10.855	Mb	0.06	5.17	Mb	0.75	24.305	Mb	0.18	165.1	Mb	0	1032.48	Mb	4.81
E	MSTRG.1241		MSTRG.1170	MSTRG.7469	6.69	7.04	Ub	23.405	29.725	Ub	21.84	12.495	Fb	32.545	4.6	Fb	1.89	Fb	6.93	6.83	Ub	3.205	1.365	Ub	4.705	8.375	Ub	6.27	7.8	Ub	45.27	47.79	Ub	12.315	13.96	Ub	7.41	9.745	Ub	25.015	22.82	Ub	41.61	10.235	Fb	44.475	3.335	Fb	2.58
E	MSTRG.1243		MSTRG.1172	MSTRG.7471	1.505	1.51	Ub	4.33	55.57	Mb	2.825	225.955	Mb	4.465	215.955	Mb	2.595	Mb	1.9	1.67	Ub	1.37	0.905	Ub	1.79	55.1	Mb	2.445	2.755	Ub	6.16	5.755	Ub	2.485	5.785	Mb	3.11	5.535	Ub	12.41	26.19	Mb	10.975	103.82	Mb	13.535	111.375	Mb	3.83
E	MSTRG.1245		MSTRG.1174	MSTRG.7472	11.165	8.51	Ub	77.32	52.48	Fb	19.075	20.405	Ub	6.97	13.085	Mb	11.32	Mb	16.73	18.05	Ub	8.97	6.965	Ub	5.83	9.7	Ub	17.375	21.02	Ub	163.48	143.755	Ub	22.365	23.775	Ub	14.025	21.535	Ub	93.39	73.845	Ub	11.175	25.325	Mb	5.23	14.475	Mb	13.015
E	MSTRG.1246		MSTRG.1175	MSTRG.7473	1.49	1.905	Ub	2.905	7.16	Mb	5.36	4.54	Ub	18.185	3.3	Fb	0.165	Fb	1.12	1.47	Ub	0.74	0.55	Ub	2.58	2.32	Ub	0.88	1.21	Ub	7.585	8.705	Ub	1.525	2.565	Ub	2.105	1.865	Ub	1.025	1.965	Ub	21.84	1.725	Fb	28.84	1.035	Fb	0.08
E	MSTRG.1247		MSTRG.1176	MSTRG.7474	8.32	8.405	Ub	18.12	22.74	Ub	16.2	16.495	Ub	26.75	7.445	Fb	3.97	Fb	13.19	14.46	Ub	6.62	5.475	Ub	9.85	11.7	Ub	8.87	11.79	Ub	25.075	24.375	Ub	12.14	16.865	Ub	6.19	7.755	Ub	16.2	14.695	Ub	19.935	15.765	Ub	22.63	8.82	Ub	3.54
E	MSTRG.1248		MSTRG.1177	MSTRG.7475	0	0.015	Ub	0.02	41.49	Mb	0	46.755	Mb	0	28.43	Mb	0.255	Mb	0	0	Ub	0	0	Ub	0	17.81	Mb	0.02	0	Ub	0	0	Ub	0	2.975	Mb	0	1.97	Mb	0.015	24.88	Mb	0	36.595	Mb	0	33.59	Mb	0.835
E	MSTRG.1249		MSTRG.1178	MSTRG.7476	2.47	2.38	Ub	11.875	11.525	Ub	9.94	10.525	Ub	7.435	4.25	Ub	6.17	Mb	13.705	17.575	Ub	4.18	2.715	Ub	2.225	10.175	Mb	2.07	4.18	Ub	11.4	10.275	Ub	3.275	5.175	Ub	3.08	4.015	Ub	17.405	14.49	Ub	17.095	11.945	Fb	9.9	3.06	Fb	17.995
E	MSTRG.1250		MSTRG.1179	MSTRG.7477	21.165	19.725	Ub	110.9	85.465	Fb	42.145	48.985	Ub	39.245	52.625	Ub	18.805	Ub	38.92	40.65	Ub	13.585	16.475	Ub	16.515	23.46	Ub	21.55	26.79	Ub	98.795	87.535	Ub	35.305	38.59	Ub	3.54	5.31	Ub	39.295	34.01	Ub	8.63	7.6	Ub	6.93	2.39	Fb	2.27
E	MSTRG.1255		MSTRG.1185	MSTRG.7479	17.54	21.88	Ub	106.44	100.91	Ub	38.88	32.35	Ub	29.075	9.22	Fb	10.68	Mb	131.91	142.22	Ub	26.84	15.735	Ub	13.115	39.985	Mb	18.715	25.37	Ub	42.82	42.535	Ub	37.425	41.55	Ub	33.93	68.6	Ub	195.46	190.575	Ub	65.665	53.08	Ub	36.78	10.72	Fb	13.48
E	MSTRG.1257		MSTRG.1186	MSTRG.7481	4.35	5.175	Ub	0.595	1.85	Mb	21.09	15.055	Ub	2	1.275	Ub	1.145	Ub	13.375	16.55	Ub	1.72	1.47	Ub	10.92	34.05	Mb	54.965	72.15	Ub	0.3	0.4	Ub	7.39	7.215	Ub	10.605	8.225	Ub	0.765	1.21	Ub	7.745	17.22	Mb	1.215	1.05	Mb	4.99
E	MSTRG.1258		MSTRG.1187	MSTRG.7482	0.63	0.82	Ub	3.465	3.35	Ub	3.32	5.715	Mb	0	0.68	Mb	7.775	Mb	26.68	27.785	Ub	0.585	0.425	Ub	0.05	0.885	Mb	0.21	0.3	Ub	3.605	4.265	Ub	0.075	0.37	Mb	1.28	1.535	Ub	5.905	6.195	Ub	2.005	14.25	Mb	0.035	1.03	Mb	11.5
E	MSTRG.1261		MSTRG.1191	MSTRG.7486	0	0.135	Ub	0	94.21	Mb	0	209.625	Mb	0	253.48	Mb	2.495	Mb	0	0	Ub	0	0	Ub	0	80.155	Mb	0	0.055	Ub	0	0.05	Ub	0	5.89	Mb	0	5.875	Mb	0	50.495	Mb	0	115.625	Mb	0	156.365	Mb	1.7
E	MSTRG.2095		MSTRG.2042	MSTRG.7488	2.705	3.095	Ub	8.89	17.36	Mb	12.8	22.8	Mb	13.685	17.75	Mb	1.67	Fb	3.74	5.02	Ub	1.92	1.175	Ub	4.975	11.08	Ub	10.44	12.485	Ub	14.95	13.71	Ub	5.505	8.81	Ub	3.1	5.125	Ub	12.765	14.37	Ub	25.015	13.74	Fb	33.59	6.35	Fb	2.155
E	MSTRG.2094		MSTRG.2040	MSTRG.7489	0.095	0.125	Ub	4.12	2.53	Fb	1.665	1.775	Ub	0	0.045	Mb	0	Ub	6.88	7.49	Ub	0.11	0.105	Ub	0	0.05	Mb	0.005	0.01	Ub	1.91	1.56	Ub	0.03	0.235	Mb	0.27	0.37	Ub	5.035	3.65	Ub	1.475	6.095	Mb	0.005	0.1	Mb	0.01
E	MSTRG.2093		MSTRG.2039	MSTRG.7492	3.935	4.965	Ub	13.895	27.045	Mb	19.73	22.175	Ub	18.09	8.09	Ub	3.38	Ub	8.395	8.38	Ub	3.13	1.105	Ub	2.365	11.66	Mb	8.635	10.21	Ub	20.75	20.945	Ub	12.625	17.03	Ub	3.525	4.5	Ub	12.505	9.3	Ub	19.455	9.92	Fb	9	1.85	Fb	3.23
E	MSTRG.2092		MSTRG.2038	MSTRG.7493	0.52	0.51	Ub	3.63	2.54	Ub	6.965	5.005	Ub	0.065	0.85	Mb	0.405	Mb	11.865	21.645	Ub	2.155	1.71	Ub	3.7	7.79	Ub	0.21	3.13	Mb	4.3	2.215	Ub	1.46	1.445	Ub	0.52	0.995	Ub	9.66	7.71	Ub	5.34	3.42	Ub	0.035	1.56	Mb	0.065
E	MSTRG.2090		MSTRG.2034	MSTRG.7495	0.09	0.125	Ub	0.115	20.89	Mb	0.13	110.29	Mb	0.44	134.485	Mb	1.985	Mb	0.05	0.035	Ub	0.05	0.035	Ub	0.02	24.69	Mb	0.15	0.115	Ub	0.025	0.015	Ub	0.125	2.115	Mb	0.14	5.88	Mb	0.095	52.535	Mb	0.145	207.835	Mb	0.015	268.04	Mb	2.78
E	MSTRG.2089		MSTRG.2032	MSTRG.7497	8.095	7.915	Ub	52.355	31.585	Fb	25.88	12.845	Fb	22.755	3.18	Fb	6.86	Ub	21.78	25.415	Ub	9.585	7.27	Ub	10.76	13.74	Ub	12.775	17.935	Ub	39.48	39.97	Ub	20.655	18.325	Ub	10.26	12.65	Ub	113.105	95.31	Ub	30.635	14.585	Fb	16.575	3.87	Fb	7.55
E	MSTRG.2088		MSTRG.2031	MSTRG.7499	9.77	9.885	Ub	27.685	34.52	Ub	15.76	13.535	Ub	25.135	6.365	Fb	4.61	Ub	13.975	15.585	Ub	6.4	5.265	Ub	15.895	16.86	Ub	6.34	8.2	Ub	37.13	36.645	Ub	10.555	13.235	Ub	7.9	11.115	Ub	19.775	24.74	Ub	31.83	8.74	Fb	26.22	3.29	Fb	3.67
E	MSTRG.2087		MSTRG.2030	MSTRG.7500	22.3	20.535	Ub	41.925	55.415	Ub	145.385	26.28	Fb	184.175	24.445	Fb	28.01	Ub	21.14	17.465	Ub	12.05	13.25	Ub	185.77	26.825	Fb	38.695	29.925	Ub	158.9	169.36	Ub	27.735	36.015	Ub	17.945	21.51	Ub	27.14	27.73	Ub	125.74	15.39	Fb	96.36	5.735	Fb	10.995
E	MSTRG.2085		MSTRG.2028	MSTRG.7501	6.635	10.41	Mb	284.825	223.125	Fb	257.635	250.44	Ub	0.94	23.105	Mb	0.32	Ub	661.77	616.325	Ub	538.19	268.74	Ub	5.29	46.24	Mb	10.565	26.825	Mb	100.42	115.895	Ub	0.335	25.825	Mb	16.58	28.125	Ub	620.67	458.29	Ub	41.02	239.245	Mb	0.225	6.01	Mb	0.92
E	MSTRG.2086		MSTRG.2029	MSTRG.7502	0	0	Ub	3.29	0.7	Fb	0.235	0.1	Ub	0	0.065	Ub	0.045	Ub	0.405	2.165	Mb	0.17	0.06	Ub	0	0	Ub	0.03	0.03	Ub	0.955	1.305	Ub	0.01	0.05	Ub	0.075	0.065	Ub	4.84	2.7	Ub	0	0.18	Ub	0	0.035	Ub	0
E	MSTRG.2084		MSTRG.2027	MSTRG.7503	16.95	14.995	Ub	31.5	36.935	Ub	41.31	27.49	Ub	76.33	48.18	Ub	7.24	Fb	10.515	10.95	Ub	4.715	6.615	Ub	47.335	20.24	Fb	14.895	15.105	Ub	109.09	110.445	Ub	27.965	33.31	Ub	13.07	19.915	Ub	29.505	38.675	Ub	46.87	20.94	Fb	46.07	26.8	Ub	9.715
E	MSTRG.2083		MSTRG.2026	MSTRG.7504	738.28	741.175	Ub	1141.33	862.525	Fb	1736.19	357.85	Fb	6466.94	103.69	Fb	395.615	Fb	1365.76	1276.59	Ub	1060.93	879.1	Ub	3034.66	831.495	Fb	1810.31	1022.6	Fb	3141.8	2835.56	Ub	490.38	426.085	Ub	1105.53	1171.65	Ub	1612.87	1411.27	Ub	2618.3	303.515	Fb	5763.45	246.41	Fb	516.97
E	MSTRG.2080		MSTRG.2024	MSTRG.7506	35.01	36.685	Ub	93.305	336.805	Mb	113.82	310.61	Mb	104.255	161.89	Mb	25.115	Ub	45.45	45.36	Ub	20.81	11.26	Ub	26.84	135.7	Mb	65.055	86.365	Ub	204.47	202.615	Ub	109.11	146.95	Ub	25.37	33.385	Ub	63.625	83.555	Ub	44.505	53.62	Mb	34.29	27.71	Mb	10.605
E	MSTRG.2079		MSTRG.2023	MSTRG.7507	5.425	5.3	Ub	12.975	14.07	Ub	8.6	6.325	Ub	6.385	1.8	Fb	1.855	Ub	8.83	8.71	Ub	2.755	1.315	Ub	1.545	9.005	Mb	6.645	9.485	Ub	11.595	12.325	Ub	14.415	14.02	Ub	5.94	7.215	Ub	10.805	8.425	Ub	9.47	4.095	Fb	6.005	1.405	Fb	1.8
E	MSTRG.2078		MSTRG.2022	MSTRG.7508	1.075	2.005	Mb	4.8	16.465	Mb	36.785	11.055	Fb	76.845	6.11	Fb	1.15	Fb	1.85	1.9	Ub	0.78	0.36	Ub	9.235	6.275	Ub	1.47	1.62	Ub	19.885	18.42	Ub	2.98	7.945	Mb	1.625	2.115	Ub	2.63	5.425	Mb	117.59	3.545	Fb	139.665	3.46	Fb	0.15
E	MSTRG.2077		MSTRG.2020	MSTRG.7509	14.825	21.375	Mb	160.935	237.74	Mb	88.22	216.29	Mb	178.12	183.505	Mb	5.97	Fb	26.18	41.685	Ub	12.23	9.99	Ub	29.635	77.72	Mb	11.45	24.11	Mb	223.22	262.11	Ub	18.64	54.335	Mb	28.73	45.315	Ub	233.115	214.645	Ub	246.87	56.11	Fb	217.685	34.49	Fb	2.63
E	MSTRG.2076		MSTRG.2018	MSTRG.7510	56.38	56.22	Ub	62.345	75.54	Ub	87.665	76.045	Ub	29.56	37.515	Mb	15.725	Mb	152.325	149	Ub	63.165	48.31	Ub	75.535	132.935	Ub	143.42	176.985	Ub	77.36	77.195	Ub	79.63	76.57	Ub	100.83	98.42	Ub	101.7	128.655	Ub	100.61	118.39	Mb	87.425	68.575	Mb	30.89
E	MSTRG.2070		MSTRG.2012	MSTRG.7512	4.055	3.2	Ub	12.175	17.275	Ub	12.995	10.665	Ub	19.105	5.45	Fb	0.925	Fb	5.79	7.26	Ub	3.23	2.59	Ub	14.23	8.39	Fb	4.935	8.135	Ub	11.96	10.945	Ub	5.485	6.7	Ub	3.38	5.56	Ub	14.63	18.265	Ub	32.23	11.07	Fb	28.675	6.225	Fb	0.625
E	MSTRG.2073		MSTRG.2015	MSTRG.7513	5.9	6.45	Ub	18.16	21.5	Ub	45.88	7.26	Fb	40.875	3.495	Fb	3.635	Fb	5.295	4.47	Ub	3.43	4.29	Ub	54.395	7.61	Fb	6.435	5.6	Ub	40.535	39.955	Ub	7.19	10.43	Ub	6.76	8.36	Ub	21.15	18.525	Ub	68.37	7.34	Fb	60.93	2.465	Fb	0.94
E	MSTRG.2067		MSTRG.2009	MSTRG.7514	6.26	7.68	Ub	11.195	51.09	Mb	14.9	36.95	Mb	17.195	16.545	Mb	2.905	Ub	10.455	10.74	Ub	5.67	2.73	Ub	3.435	23.15	Mb	11.31	12.28	Ub	14.37	15.905	Ub	15.77	23.465	Ub	6.505	8.985	Ub	11.345	17.365	Mb	30.175	13.76	Fb	26.385	5.35	Fb	3.155
E	MSTRG.2066		MSTRG.2008	MSTRG.7515	3.98	3.92	Ub	11.68	35.065	Mb	7.465	15.9	Mb	25.465	9.395	Fb	0.17	Fb	0.425	0.335	Ub	0.345	0.12	Ub	3.47	8.87	Mb	0.57	0.375	Ub	33.54	35.675	Ub	3.49	7.945	Mb	4.635	7.525	Ub	5.805	24.33	Mb	33.07	27.7	Ub	40.535	26.235	Mb	0.565
E	MSTRG.2065		MSTRG.2007	MSTRG.7516	19.945	21.035	Ub	37.68	45.48	Ub	41.715	35.24	Ub	102.955	27.59	Fb	22.9	Ub	25.365	32.835	Ub	15.155	20.725	Ub	57.49	41.135	Fb	38.115	44.565	Ub	81.885	76.625	Ub	27.845	33.685	Ub	38.25	46.415	Ub	49.46	53.19	Ub	98.845	43.22	Fb	92.94	34.285	Fb	28.31
E	MSTRG.2064		MSTRG.2006	MSTRG.7517	114.34	128.13	Ub	104.13	77.59	Fb	169.265	102.965	Ub	49.86	11.735	Fb	17.06	Mb	198.145	251.535	Ub	135.205	152.48	Ub	151.765	199.62	Ub	256.105	273.015	Ub	69.16	64.835	Ub	78.49	74.325	Ub	141.3	106.63	Ub	118.745	105.91	Ub	187.41	109.06	Fb	156.505	17.455	Fb	22.515
E	MSTRG.2063		MSTRG.2005	MSTRG.7518	15.18	10.395	Fb	52.965	41.92	Fb	6.935	3.605	Ub	24.92	3.28	Fb	0.68	Fb	5.935	6.59	Ub	3.195	3.64	Ub	7.535	6.46	Ub	6.735	8.575	Ub	58.62	48.44	Ub	45.785	46.29	Ub	15.965	26.105	Ub	41.465	37.525	Ub	22.765	5.62	Fb	29.075	2.83	Fb	1.075
E	MSTRG.2062		MSTRG.2004	MSTRG.7519	12.535	18.185	Mb	27.72	55.205	Mb	73.88	80.215	Ub	34.22	43.05	Mb	3.24	Fb	62.4	65.215	Ub	79.27	83.26	Ub	41.315	39.245	Ub	28.565	31.23	Ub	36.725	33.71	Ub	9.04	14.545	Ub	22.82	22.47	Ub	39.73	50.72	Ub	52.49	138.52	Mb	57.88	111.71	Mb	6.85
E	MSTRG.2061		MSTRG.2003	MSTRG.7520	76.39	97.535	Ub	67.41	118.75	Mb	374.06	283.35	Ub	68.55	47.16	Mb	22.005	Ub	296.59	263.3	Ub	1033.63	887.42	Ub	188.23	157.32	Fb	162.515	132.36	Ub	83.67	78.83	Ub	47.085	55.505	Ub	114.105	111.675	Ub	81.14	100.8	Ub	213.75	322.305	Mb	118.18	40.78	Fb	26.34
E	MSTRG.2060		MSTRG.2002	MSTRG.7521	0.51	0.42	Ub	8.12	5.39	Ub	3.32	3.195	Ub	0	0.425	Mb	0.045	Ub	21.2	21.485	Ub	0.85	0.425	Ub	0.19	0.16	Ub	0.17	0.27	Ub	8.985	7.435	Ub	0.155	0.2	Ub	0.9	0.945	Ub	11.14	8.395	Ub	1.405	3.14	Mb	0.085	0.1	Ub	0
E	MSTRG.2058		MSTRG.2000	MSTRG.7522	9.44	9.035	Ub	23.3	49.76	Mb	17.69	34.425	Mb	28.71	24.605	Mb	3.975	Fb	10.245	11.62	Ub	6	4.785	Ub	12.18	23.02	Ub	10.265	13.095	Ub	43.265	44.56	Ub	14.795	19.495	Ub	15.845	22.93	Ub	30.315	38.485	Ub	47.13	33.23	Ub	57.255	22.64	Fb	5.94
E	MSTRG.1320		MSTRG.1261	MSTRG.7524	9.755	9.98	Ub	70.475	49.78	Fb	24.475	21.86	Ub	15.325	7.91	Ub	10.465	Mb	24.16	26.31	Ub	8.12	3.605	Ub	4.805	21.61	Mb	22.735	32.545	Ub	37.235	40.39	Ub	18.41	20.685	Ub	7.97	10.28	Ub	56.245	58.12	Ub	21.805	25.225	Mb	18.06	8.665	Ub	8.06
E	g8054		MSTRG.1266	MSTRG.7526	0	0	Ub	0	0.065	Ub	0.675	0.775	Ub	0	0.14	Ub	0	Ub	0	0.055	Ub	1.8	1.53	Ub	0.045	0.18	Ub	0.055	0.06	Ub	0	0	Ub	0	0	Ub	0	0.435	Mb	0	1.595	Mb	0.06	5.865	Mb	0	5.8	Mb	0
E	MSTRG.1329		MSTRG.1270	MSTRG.7529	1.535	1.325	Ub	4.265	3.43	Ub	7.675	7.66	Ub	0.04	0.45	Mb	0.18	Mb	39.05	43.855	Ub	2.615	2.135	Ub	0.385	0.71	Ub	1.76	1.675	Ub	9.255	9.38	Ub	1.035	1.375	Ub	1.22	1.63	Ub	4.575	2.92	Ub	2.86	11	Mb	0	0.19	Mb	0.115
E	MSTRG.1331		MSTRG.1271	MSTRG.7532	1.21	2.45	Mb	7.27	23.975	Mb	4.94	9.715	Mb	23.43	7.3	Fb	0.325	Fb	2.265	1.16	Ub	1.355	0.78	Ub	2.66	5.79	Ub	0.61	0.695	Ub	15.265	17.14	Ub	0.81	5.3	Mb	1.585	3.56	Ub	4.81	12.57	Mb	21.4	6.395	Fb	25.46	5.555	Fb	0.75
E	MSTRG.1332		MSTRG.1272	MSTRG.7533	19.315	22.02	Ub	30.46	65.845	Mb	35.03	45.965	Mb	55.77	27.04	Ub	36.49	Mb	23.125	20.335	Ub	12.955	8.695	Ub	27.895	51.345	Ub	29.74	34.295	Ub	60.75	51.825	Ub	29.62	33.665	Ub	28.67	33.145	Ub	40.74	56.67	Ub	71.16	59.995	Ub	77.3	60.755	Mb	58.92
E	MSTRG.1333		MSTRG.1273	MSTRG.7534	3.37	3.775	Ub	8.335	14.66	Mb	15.16	21.205	Mb	19.26	10.15	Ub	1.235	Fb	9.79	10.98	Ub	6.21	3.375	Ub	4.73	8.59	Ub	7.885	10.135	Ub	12.005	12.57	Ub	5.915	8.82	Ub	2.35	2.435	Ub	5.285	8.37	Ub	18.375	16.225	Ub	15.875	8.565	Mb	1.25
E	MSTRG.701		MSTRG.619	MSTRG.7535	0.095	0.105	Ub	4176.4	2822.09	Fb	0.425	2.965	Mb	0	3.245	Mb	0	Ub	0.325	0.26	Ub	0.22	0.26	Ub	0.48	0.795	Ub	0.235	0.48	Ub	0.115	0	Ub	0.155	0.26	Ub	0.085	0.095	Ub	81.735	149.77	Ub	0.985	7.99	Mb	0	0.865	Mb	0
E	MSTRG.700		MSTRG.618	MSTRG.7536	279.125	452.075	Ub	14.565	8.21	Ub	133.55	450.93	Mb	0	5.665	Mb	2.93	Mb	0.205	1.16	Ub	0.575	9.015	Ub	241.515	1325.39	Mb	451.595	1576.77	Mb	0	38.855	Mb	297.535	389.3	Ub	156.15	83.305	Ub	33.24	19.03	Ub	7.91	44.075	Mb	0.53	0.64	Ub	30.76
E	MSTRG.698		MSTRG.616	MSTRG.7537	231.065	120.435	Fb	0.1	0.195	Ub	0.27	0.1	Ub	0	0.195	Ub	0	Ub	0	0	Ub	0.115	0	Ub	1.025	0	Fb	1.225	0.445	Ub	0.32	3.565	Ub	222.24	194.5	Ub	175.375	99.755	Fb	0.275	0	Ub	0	0	Ub	0	0	Ub	0
E	MSTRG.697		MSTRG.615	MSTRG.7538	12.47	6.715	Fb	0.29	0.155	Ub	1.005	0.305	Ub	0	0	Ub	0	Ub	0.49	0.26	Ub	0.785	0.235	Ub	4.51	1.255	Fb	2.85	1.085	Ub	0.15	2.92	Mb	12.475	5.79	Fb	10.93	18.795	Ub	0.59	0.375	Ub	0.16	0.055	Ub	0	0	Ub	0
E	MSTRG.695		MSTRG.614	MSTRG.7539	0	2.075	Mb	0	67.27	Mb	0	56.77	Mb	0	49.84	Mb	0.205	Ub	0	0	Ub	0	0	Ub	0	31.51	Mb	0.05	0.025	Ub	0	0.045	Ub	0.01	20.96	Mb	0.075	4.07	Mb	0.235	20.245	Mb	0.055	22.26	Mb	0.05	23.015	Mb	0.265
E	MSTRG.692		MSTRG.611	MSTRG.7540	5.465	5.23	Ub	27.845	17.765	Fb	35.305	7.51	Fb	77.24	1.4	Fb	0.465	Fb	29.36	26.265	Ub	5.97	2.47	Ub	6.665	15.19	Ub	15.61	21.37	Ub	22.315	22.51	Ub	15.28	13.655	Ub	7.265	9.215	Ub	57.39	40.705	Ub	66.69	6.965	Fb	71.675	1.35	Fb	0.445
E	MSTRG.690		MSTRG.609	MSTRG.7542	41.285	33.14	Ub	8.66	10.915	Ub	28.095	18.09	Ub	14.8	5.87	Fb	8.935	Mb	13.75	16.385	Ub	3.575	1.805	Ub	7.11	18.795	Mb	40.275	44.2	Ub	8.265	9.06	Ub	74.915	75.105	Ub	23.86	22.64	Ub	9.265	12.5	Ub	24.805	22.36	Ub	16.62	11.82	Ub	7.705
E	MSTRG.691		MSTRG.610	MSTRG.7543	0	1.945	Mb	0	20.33	Mb	0	4.08	Mb	0	5.05	Mb	0	Ub	0.11	0	Ub	0	0	Ub	0	6.065	Mb	0.07	0	Ub	0.075	0.135	Ub	0	4.865	Mb	0	6	Mb	0	14.415	Mb	0	18.13	Mb	0	32.625	Mb	0.125
E	MSTRG.689		MSTRG.608	MSTRG.7544	3.735	3.47	Ub	7.39	9.67	Ub	6.265	6.89	Ub	18.105	5.385	Fb	1.365	Fb	4.3	4.95	Ub	2.27	2.09	Ub	6.05	4.235	Fb	4.18	4.875	Ub	11.415	11.235	Ub	5.775	6.76	Ub	3.93	4.505	Ub	6.67	6.415	Ub	14.055	4.365	Fb	28.805	3.585	Fb	2.26
E	MSTRG.688		MSTRG.607	MSTRG.7545	5.54	9.45	Mb	26.515	102.8	Mb	14.06	47.395	Mb	48.495	54.16	Mb	2.165	Fb	3.765	4.655	Ub	1.92	2.755	Ub	23.06	36.975	Ub	1.995	3.025	Ub	44.065	51.275	Ub	3.185	18.925	Mb	8.6	14.845	Ub	21.865	47.8	Mb	66.085	24.795	Fb	89.525	17.125	Fb	2.805
E	MSTRG.686		MSTRG.605	MSTRG.7546	86.09	75.965	Ub	289.255	212.925	Fb	234.83	36.985	Fb	406.31	20.26	Fb	28.495	Fb	46.315	42.28	Ub	16.38	19.05	Ub	266.715	51.875	Fb	42.735	36.555	Ub	677.83	688.365	Ub	69.395	76.88	Ub	125.84	164.52	Ub	306.56	330.09	Ub	548.955	87.56	Fb	483.72	40.745	Fb	51.785
E	MSTRG.685		MSTRG.604	MSTRG.7547	425.135	531.05	Ub	218.62	147.04	Fb	278.42	91.97	Fb	20.235	11.505	Ub	37.29	Mb	408.79	427.06	Ub	164.13	125.41	Ub	337.285	506.195	Ub	675.01	638.075	Ub	166.85	142.41	Ub	287.93	271.725	Ub	481.62	406.59	Ub	198.03	146.865	Ub	100.375	54.925	Fb	6.96	3.125	Ub	40.995
E	MSTRG.684		MSTRG.603	MSTRG.7548	2.925	3.125	Ub	11.85	11.03	Ub	11.075	6.595	Ub	16.185	2.8	Fb	3.8	Ub	8.775	7.19	Ub	2.93	1.625	Ub	3.285	4.38	Ub	5.79	6.065	Ub	14.17	13.97	Ub	7.125	8.73	Ub	3.345	4.56	Ub	15.815	15.08	Ub	13.73	7.765	Fb	13.135	2.625	Fb	5.39
E	MSTRG.683		MSTRG.602	MSTRG.7549	8.315	6.26	Ub	16.685	36.385	Mb	114.095	188.91	Mb	46.61	401.53	Mb	7.975	Ub	39.69	33.05	Ub	274.085	263.235	Ub	21.84	32.45	Ub	14.255	20.015	Ub	16.9	16.25	Ub	13.085	20.22	Ub	8.5	15.27	Ub	21.41	31.065	Ub	90.485	132.16	Mb	129.67	397.48	Mb	8.905
E	MSTRG.682		MSTRG.600	MSTRG.7550	2.195	2.15	Ub	7.555	5.795	Ub	12.37	6.45	Ub	36.99	3.57	Fb	0.27	Fb	14.49	14.755	Ub	5.08	4.205	Ub	9.675	4.155	Fb	4.67	6.85	Ub	28.005	24.23	Ub	5.215	4.385	Ub	3.165	4.14	Ub	16.085	15.375	Ub	28.125	9.49	Fb	40.545	5.96	Fb	0.95
E	MSTRG.681		MSTRG.599	MSTRG.7551	4.37	4.81	Ub	15.435	14.38	Ub	22.94	5.25	Fb	31.775	2.12	Fb	2.45	Fb	5.015	4.405	Ub	3.97	3.015	Ub	18.4	5.065	Fb	4.66	5.155	Ub	36.65	36.445	Ub	6.645	9.285	Ub	3.885	6.51	Ub	13.725	12.675	Ub	29.71	6.01	Fb	31.985	4.675	Fb	3.005
E	MSTRG.680		MSTRG.598	MSTRG.7552	11.46	11.3	Ub	6.305	5.795	Ub	35.525	19.65	Fb	22.23	1.42	Fb	6.96	Ub	31.875	31.155	Ub	20.24	9.14	Ub	7.175	14.805	Ub	19.09	37.06	Ub	30.635	44.34	Ub	19.3	17.87	Ub	13.92	12.825	Ub	13.675	11.005	Ub	9.84	26.2	Mb	0.445	1.95	Mb	7.655
E	MSTRG.678		MSTRG.597	MSTRG.7554	0	0.255	Mb	0.025	47.195	Mb	0.02	46.135	Mb	0	32.065	Mb	0.46	Mb	0.025	0.065	Ub	0.095	0.015	Ub	0.02	24.905	Mb	0.02	0.06	Ub	0	0	Ub	0	4.33	Mb	1.335	5.29	Mb	5.415	36.7	Mb	15.645	37.725	Mb	17.08	36.105	Mb	2.6
E	MSTRG.675		MSTRG.593	MSTRG.7556	11.01	18.395	Mb	41.545	24.995	Fb	71.82	55.845	Ub	16.755	12.215	Mb	6.755	Mb	105.715	129.72	Ub	31.165	18.93	Ub	17.2	61.015	Mb	96.73	76.175	Ub	14.55	15.85	Ub	11.715	11.325	Ub	26.67	20.56	Ub	29.76	26.61	Ub	41.775	77.535	Mb	1.46	10.18	Mb	54.545
E	MSTRG.674		MSTRG.592	MSTRG.7557	0	0	Ub	0	15.51	Mb	0	24.3	Mb	0.045	50.39	Mb	0.36	Ub	0	0	Ub	0	0	Ub	0	14.565	Mb	0	0	Ub	0	0	Ub	0	1.19	Mb	0	0.265	Ub	0.19	4.5	Mb	0	6.34	Mb	0	8.465	Mb	0.49
E	MSTRG.673		MSTRG.591	MSTRG.7558	17.24	14.77	Ub	104.695	81.005	Fb	43	32.41	Ub	114.875	11.275	Fb	2.04	Fb	79.625	86.165	Ub	14.955	14.11	Ub	25.815	18.805	Fb	19.085	22.995	Ub	101.235	88.44	Ub	29.07	32.03	Ub	22.2	34.505	Ub	161.1	139.225	Ub	96.7	44.215	Fb	107.275	8.945	Fb	8.845
E	MSTRG.672		MSTRG.590	MSTRG.7559	0.04	0.02	Ub	21.335	5.245	Fb	0.025	0.125	Mb	0	0.08	Mb	0	Ub	0	0.025	Ub	0.03	0.045	Ub	0	0.085	Mb	0.01	0.05	Ub	12.45	5.135	Ub	0.075	0.07	Ub	0.07	0.43	Ub	74.32	36.675	Ub	0	0.03	Ub	0	0.035	Ub	0
E	MSTRG.670		MSTRG.587	MSTRG.7561	0.39	0.25	Ub	45.7	5.855	Fb	0.47	0.985	Mb	0.015	0.065	Ub	2.24	Mb	0.235	0.28	Ub	0.95	0.445	Ub	0.08	0.73	Mb	0.72	0.27	Fb	33.955	19.68	Ub	0.24	0.4	Ub	0.755	3.945	Mb	172.595	92.765	Ub	0.045	0.55	Mb	0	0	Ub	0.045
E	MSTRG.861		MSTRG.783	MSTRG.7615	5.515	3.55	Fb	0.795	0.875	Ub	19.89	38.525	Mb	0.185	1.995	Mb	9.25	Mb	107.315	142.415	Ub	51.9	63.8	Ub	4.085	65.88	Mb	11.265	28.08	Mb	4.625	2.395	Ub	19.08	31.88	Ub	0.2	0.29	Ub	0.375	0.385	Ub	5.355	40.84	Mb	0	1.94	Mb	6.415
E	MSTRG.862		MSTRG.784	MSTRG.7616	0.15	0.195	Ub	5.04	2.6	Fb	0.34	0.15	Ub	0.045	0.02	Ub	0	Ub	0.26	0.2	Ub	0.13	0.035	Ub	0.095	0.26	Ub	0.34	0.37	Ub	0.175	0.17	Ub	0.12	0.08	Ub	0.14	0.045	Ub	5.385	3.395	Ub	0.075	0.07	Ub	0	0.025	Ub	0
E	MSTRG.864		MSTRG.786	MSTRG.7617	1.01	0.775	Ub	2.485	1.39	Ub	6.725	1.425	Fb	4.67	0.895	Fb	0.06	Fb	2.12	2.62	Ub	3.145	3.225	Ub	4.305	2.025	Fb	1.75	2.86	Ub	0.545	1.315	Ub	2.9	2.18	Ub	1.165	1.12	Ub	3.8	2.69	Ub	3.3	3.66	Ub	2.345	1.89	Mb	0.03
E	MSTRG.865		MSTRG.788	MSTRG.7618	5.1	5.27	Ub	2	2.47	Ub	11.065	4	Fb	1.385	1.085	Ub	0.235	Ub	10.63	10.585	Ub	4.68	3.945	Ub	11.395	13.385	Ub	20.08	14.51	Ub	2.78	3.62	Ub	3.825	4.13	Ub	7.645	5.125	Ub	1.275	1.5	Ub	4.705	8	Mb	0.52	1.3	Mb	0.71
E	MSTRG.867		MSTRG.789	MSTRG.7620	0.46	0.52	Ub	14.03	8.065	Fb	2.655	3.295	Ub	0.075	0.445	Mb	0.025	Ub	16.205	19.875	Ub	0.75	0.48	Ub	0	0.27	Mb	0.08	0.205	Ub	7.06	6.195	Ub	0.245	0.08	Ub	1.59	1.995	Ub	26.61	21.855	Ub	2.165	8.83	Mb	0.055	0.305	Mb	0.06
E	MSTRG.2136		MSTRG.2082	MSTRG.7622	3.955	3.755	Ub	11.99	12.935	Ub	16.485	10.59	Ub	26.84	4.545	Fb	1.625	Fb	6.545	6.56	Ub	2.22	1.26	Ub	5.215	5.345	Ub	5.39	5.695	Ub	28.175	27.86	Ub	7.645	9.59	Ub	4.59	6.09	Ub	10.465	9.655	Ub	75.085	4.855	Fb	69.42	3.02	Fb	0.67
E	MSTRG.2135		MSTRG.2081	MSTRG.7623	1.33	1.57	Ub	2.37	3.01	Ub	11.69	9.315	Fb	1.055	1.385	Mb	0.78	Ub	4.91	4.705	Fb	5.445	3.33	Fb	3.715	5.695	Ub	13.3	21.665	Ub	4.3	3.705	Ub	2.515	2.94	Ub	1.73	1.175	Ub	8.03	3.5	Ub	5.455	10.42	Mb	1.115	1.41	Mb	1.61
E	MSTRG.2134		MSTRG.2080	MSTRG.7625	74.04	58.35	Ub	71.585	84.4	Ub	125.43	48.66	Fb	221.105	24.975	Fb	38.43	Ub	110.64	99.86	Ub	48.47	42.145	Ub	108.145	68.515	Fb	68.835	72.025	Ub	403.745	420.505	Ub	96.96	90.335	Ub	51.21	65.355	Ub	74.75	66.855	Ub	165.45	42.81	Fb	221.525	17.9	Fb	19.815
E	MSTRG.2133		MSTRG.2079	MSTRG.7626	0.05	0.115	Ub	0.44	0.215	Ub	15.975	23.475	Ub	0.9	0.785	Ub	0.215	Ub	288.315	334.945	Ub	0.165	0	Ub	0.155	0.2	Ub	0	0	Ub	0.74	0.68	Ub	0.185	0.295	Ub	0.565	1.265	Ub	4.765	6.37	Ub	21.22	51.655	Mb	0.46	1.395	Mb	0.22
E	MSTRG.2132		MSTRG.2078	MSTRG.7627	0	0.07	Ub	0.045	1.47	Mb	0.045	129.29	Mb	0.345	11.075	Mb	3474.95	Mb	0.06	0	Ub	0	0	Ub	0.065	214.535	Mb	0	9.335	Mb	0.78	0.725	Ub	0.135	0	Ub	0.08	0.16	Ub	0.06	0.225	Ub	0.24	263.56	Mb	0.235	8.56	Mb	9623.19
E	MSTRG.2130		MSTRG.2075	MSTRG.7628	11.985	12.07	Ub	31.395	67.435	Mb	31.675	58.55	Mb	14.18	55.425	Mb	0.895	Fb	41.555	32.59	Ub	24.725	21.585	Ub	17.875	50.585	Mb	30.985	53.445	Ub	4.61	3.885	Ub	33.58	28.32	Ub	14.7	16.705	Ub	17.845	25.355	Ub	40.29	28.015	Fb	0.96	23.64	Mb	0.775
E	MSTRG.2128		MSTRG.2074	MSTRG.7630	3.14	3.955	Ub	10.66	21.17	Mb	9.66	12.17	Mb	9.63	5.745	Ub	1.175	Fb	7.25	9.19	Ub	2.615	1.435	Ub	2.17	9.635	Mb	4.195	6.76	Ub	14.3	14.765	Ub	7.71	10.03	Ub	3.74	5.76	Ub	10.49	15.035	Ub	16.715	9.125	Fb	13.985	3.52	Fb	1.44
E	MSTRG.2127		MSTRG.2073	MSTRG.7631	6.395	6.305	Ub	16.785	36.025	Mb	23.995	43.445	Mb	27.4	28.165	Mb	2.805	Fb	9.535	10.025	Ub	6.26	5.555	Ub	12.58	14.445	Ub	8.035	9.985	Ub	21.175	19.92	Ub	11.42	16.245	Ub	7.755	12.525	Ub	18.47	42.215	Mb	51.565	68.855	Mb	39.3	58.995	Mb	5.15
E	MSTRG.2125		MSTRG.2071	MSTRG.7633	2.545	2.165	Ub	9.92	15.875	Mb	4.05	14.015	Mb	3.825	12.145	Mb	1.205	Ub	4.28	5.625	Ub	1.245	1.645	Ub	2.68	6.84	Mb	1.71	2.465	Ub	10.44	9.57	Ub	6.785	8	Ub	0.83	0.645	Ub	8.34	8.245	Ub	0.8	3.725	Mb	0	0.055	Mb	0
E	MSTRG.2123		MSTRG.2067	MSTRG.7635	45.065	50.465	Ub	165.465	158.61	Ub	90.91	109.425	Mb	97.695	121.635	Mb	23.075	Ub	40.14	43.485	Ub	14.05	10.985	Ub	31.795	52	Mb	37.33	49.19	Ub	267.69	254.825	Ub	103.16	109.82	Ub	45.385	74.39	Ub	150.53	126.345	Ub	116.92	42.87	Fb	76.27	14.08	Fb	14.69
E	MSTRG.2121		MSTRG.2064	MSTRG.7638	51.355	54.395	Ub	211.71	249.785	Ub	216.44	203.53	Ub	236.62	125.38	Mb	33.285	Ub	48.53	53.595	Ub	18.53	21.165	Ub	143.145	105.255	Ub	52.555	60.84	Ub	385.615	398.86	Ub	91.82	116.29	Ub	38.795	62.66	Ub	178.325	227.97	Ub	296.19	243.82	Ub	150.99	177.565	Mb	40.51
E	MSTRG.2115		MSTRG.2063	MSTRG.7639	31.51	35.395	Ub	98.675	95.89	Ub	147.275	37.075	Fb	145.685	16.875	Fb	15.71	Fb	52.525	53.855	Ub	13.425	9.5	Ub	74.41	48.94	Fb	48.58	53.1	Ub	135.895	152.505	Ub	60.385	63.8	Ub	58.675	61.76	Ub	140.06	116.27	Ub	212.595	42.97	Fb	197.945	15.285	Fb	26.62
E	MSTRG.2114		MSTRG.2062	MSTRG.7642	0	0	Ub	0.51	28.49	Mb	0	209.24	Mb	0	218.035	Mb	2.5	Mb	0	0.025	Ub	0	0	Ub	0	28.15	Mb	0	0	Ub	0.33	0.395	Ub	0.065	3.54	Mb	0	1.875	Mb	0.19	18.055	Mb	0.045	179.17	Mb	0	227.18	Mb	3.68
E	MSTRG.1915		MSTRG.1845	MSTRG.8174	6.535	7.2	Ub	18.82	15.4	Ub	35.475	38.84	Ub	20.53	15.285	Mb	6.42	Ub	59.47	65.02	Ub	9.975	6.79	Ub	5.685	10.625	Ub	11.625	14.23	Ub	24.025	26.355	Ub	15.775	15.79	Ub	6.575	6.725	Ub	21.68	20.025	Ub	41.65	55.935	Mb	21.84	16.47	Mb	8.92
E	MSTRG.1916		MSTRG.1846	MSTRG.8175	15.1	12.57	Ub	103.535	64.28	Fb	12.8	2.085	Fb	4.38	0.31	Fb	0.295	Ub	17.205	13.69	Ub	4.45	2.45	Ub	13.69	4.79	Fb	13.99	5.56	Fb	57.22	24.865	Fb	29.195	26.43	Ub	20.9	27.44	Ub	48.995	34.135	Ub	2.61	5.08	Mb	0.93	6.55	Mb	0.635
E	MSTRG.1917		MSTRG.1847	MSTRG.8176	46.49	52.65	Ub	46.9	64.835	Ub	91.44	65.775	Ub	10.87	9.81	Mb	17.695	Mb	44.08	36.605	Ub	37.765	11.545	Ub	11.425	58.995	Mb	149.18	240.555	Ub	84.91	93.43	Ub	175.245	130.815	Ub	36.295	27.755	Ub	45.53	40.81	Ub	35.21	65.78	Mb	6.97	11.31	Mb	21.36
E	MSTRG.1918		MSTRG.1848	MSTRG.8177	39.46	51.47	Ub	63.455	77.02	Ub	334.55	407.545	Mb	25.74	293.07	Mb	28.47	Mb	293.64	328.135	Ub	578.07	648.1	Ub	208.535	231.6	Ub	320.24	313.85	Ub	25.245	26.425	Ub	29.05	34.245	Ub	36.785	41.685	Ub	46.59	87.615	Mb	125.56	445.555	Mb	40.095	334.96	Mb	27.525
E	MSTRG.1919		MSTRG.1849	MSTRG.8178	1.115	1.405	Ub	16.725	9.86	Fb	20.955	21.4	Ub	0	2.165	Mb	0.12	Mb	81.48	110.215	Ub	3.705	2.245	Ub	0.225	1.795	Mb	2.725	7.1	Mb	14.335	18.73	Ub	1.05	0.655	Ub	3.195	3.99	Ub	42.525	36.53	Ub	9.23	48.45	Mb	0.055	1.975	Mb	0.08
E	MSTRG.1920		MSTRG.1850	MSTRG.8179	4.53	5.875	Ub	26.815	29.05	Ub	15.38	11.915	Ub	13.455	3.725	Fb	1.445	Fb	49.54	63.23	Ub	6.135	6.145	Ub	4.11	7.815	Ub	4.455	5.29	Ub	25.64	26.965	Ub	7.745	11.215	Ub	5.545	9.87	Ub	25.71	29.79	Ub	16.24	13.85	Ub	13.14	6.01	Ub	0.815
E	MSTRG.1921		MSTRG.1851	MSTRG.8180	7.905	7.275	Ub	20.015	17.165	Ub	17.925	5.9	Fb	88.315	2.415	Fb	3.045	Fb	9.45	10.745	Ub	2.78	3.945	Ub	20.395	6.47	Fb	7.99	12.46	Ub	42.42	39.32	Ub	10.3	13.1	Ub	6.28	6.805	Ub	13.915	11.01	Ub	36.385	5.915	Fb	88.09	2.61	Fb	3.18
E	MSTRG.1922		MSTRG.1852	MSTRG.8181	24.53	17.995	Ub	74.71	74.445	Ub	42.175	32.015	Ub	66.615	30.16	Ub	9.055	Fb	18.54	17.65	Ub	12.95	15.31	Ub	49.985	30.64	Fb	28.745	28.845	Ub	121.035	103.99	Ub	28.525	32.905	Ub	26.885	30.17	Ub	70.95	72.99	Ub	82.185	36.7	Fb	106.815	28.075	Fb	12.97
E	MSTRG.1923		MSTRG.1853	MSTRG.8182	2.125	1.995	Ub	19.755	13.86	Fb	7.825	3.36	Fb	7.935	0.9	Fb	0.335	Fb	2.9	2.785	Ub	1.035	0.775	Ub	2.115	2.49	Ub	4.925	5.055	Ub	20.775	23.71	Ub	3.925	3.525	Ub	2.425	3.605	Ub	21.915	16.225	Ub	9.14	4.575	Fb	9.15	2.21	Fb	1.125
E	MSTRG.1924		MSTRG.1854	MSTRG.8183	5.62	5.09	Ub	15.16	27.055	Mb	9.92	18.075	Mb	33.8	18.575	Ub	5.295	Ub	8.24	8.91	Ub	5.115	5.41	Ub	13.76	13.775	Ub	6.035	7.95	Ub	22.355	20.12	Ub	7.98	11.65	Ub	4.62	7.115	Ub	12.675	17.415	Ub	22.14	8.2	Fb	58.225	8.525	Fb	4.515
E	MSTRG.1925		MSTRG.1855	MSTRG.8184	3.165	2.94	Ub	8	14.175	Mb	17.905	19.625	Ub	10.43	8.535	Mb	5.77	Mb	7.855	6.825	Ub	6.935	3.11	Ub	3.4	9.18	Mb	13.025	17.15	Ub	22.83	23.205	Ub	16.01	19.315	Ub	5.955	7.395	Ub	12.575	14.88	Ub	33.615	34.86	Ub	23.01	18.415	Mb	9.805
E	MSTRG.376		MSTRG.320	MSTRG.8218	0.9	1	Ub	9.25	4.86	Fb	6.015	7.24	Ub	0	0.035	Ub	0.025	Ub	56.1	78.79	Ub	3.54	3.755	Ub	0.055	0.42	Mb	0.39	0.725	Ub	4.255	4.55	Ub	0.37	0.365	Ub	2.13	2.435	Ub	5.645	5.095	Ub	3.29	14.85	Mb	0.04	0	Ub	0.06
E	MSTRG.371		MSTRG.324	MSTRG.8220	18983.1	32675.8	Mb	24079.6	24105.2	Ub	475.055	1289.71	Mb	0.35	8.765	Mb	52.21	Mb	1293.62	8646.71	Mb	487.845	3001.7	Mb	425.195	3212.62	Mb	904.335	4640.57	Mb	20.725	649.39	Mb	15188.2	27249.7	Mb	15681.3	26388.8	Ub	21458.5	23176.2	Ub	5.29	90.835	Mb	0.21	6.405	Mb	3.91
E	MSTRG.369		MSTRG.325	MSTRG.8222	0.27	0.215	Ub	1.215	2.35	Ub	3.275	3.31	Ub	0.035	0	Ub	0	Ub	11.32	12.34	Ub	6.56	4.29	Ub	0.55	4.655	Mb	3.43	8.79	Ub	2.595	0.745	Ub	0.76	0.75	Ub	0.17	0.595	Ub	0.475	1.08	Ub	1.42	5.015	Mb	0	0.395	Mb	0
E	MSTRG.368		MSTRG.326	MSTRG.8223	136.695	84.735	Fb	196.525	151.735	Ub	44.88	44.505	Ub	21.67	23.01	Mb	14.575	Mb	65.72	71.24	Ub	48.32	71.515	Ub	46.475	45.075	Ub	62.965	68.87	Ub	162.86	100.26	Ub	352.96	327.66	Ub	87.705	118.225	Ub	166.78	155.08	Ub	56.275	87.945	Mb	26.875	52.485	Mb	23.075
E	MSTRG.367		MSTRG.327	MSTRG.8224	5.785	4.67	Ub	16.06	16.615	Ub	13.825	13.74	Ub	369.845	21.625	Fb	77.83	Ub	3.63	4.485	Ub	2.53	2.825	Ub	11.73	18.845	Ub	5.565	5.75	Ub	51.295	48.54	Ub	10.46	11.54	Ub	9.52	11.31	Ub	11.125	15.88	Ub	52.095	6.21	Fb	166.01	17.485	Fb	6.065
E	MSTRG.366		MSTRG.328	MSTRG.8225	7.575	6.65	Ub	20.79	39.6	Ub	14.555	99.295	Mb	61.325	339.595	Mb	43.125	Mb	8.59	11.08	Ub	6.215	6.25	Ub	13.99	34.765	Mb	11.93	13.84	Ub	37.29	28.025	Ub	26.245	35.055	Ub	10.92	18.74	Ub	21.655	36.395	Ub	48.555	133.415	Mb	85.39	492.265	Mb	61.84
E	MSTRG.365		MSTRG.331	MSTRG.8226	15.85	14.195	Ub	11.475	29.42	Mb	41.06	44.505	Ub	55.1	31.495	Ub	6.325	Fb	27.425	27.495	Ub	24.645	30.39	Ub	40.94	38.85	Ub	44.475	49.935	Ub	17.535	16.61	Ub	19.475	23.005	Ub	7.725	10.3	Ub	8.15	17.625	Mb	52.675	31.325	Fb	49.14	21.395	Ub	4.7
E	MSTRG.363		MSTRG.332	MSTRG.8227	46.315	45.355	Ub	26.85	43.845	Mb	59.845	30.245	Fb	34.295	4.87	Fb	25.415	Mb	37.59	47.12	Ub	38.63	37.56	Ub	57.43	39.74	Fb	82.875	77.2	Ub	81.775	62.445	Ub	54.04	41.88	Ub	41.64	37.7	Ub	31.01	25.92	Ub	34.58	33.57	Ub	26.965	3.765	Fb	26.99
E	MSTRG.362		MSTRG.333	MSTRG.8228	2.54	2.355	Ub	5.18	11.19	Mb	7.65	7.57	Ub	17.58	4.235	Fb	0.455	Fb	6.355	6.77	Ub	3.28	2.75	Ub	4.785	4.895	Ub	2.85	3.525	Ub	6.975	6.7	Ub	4.58	4.945	Ub	2.99	4.61	Ub	9.115	10.605	Ub	22.525	9.775	Fb	22.24	6.605	Fb	1.08
E	MSTRG.953		MSTRG.882	MSTRG.8229	17.96	19.7	Ub	29.115	39.96	Ub	41.875	18.425	Fb	46.565	8.125	Fb	6.12	Fb	19.47	22.55	Ub	7.315	5.155	Ub	18.815	26.36	Ub	42.8	35.66	Ub	45.655	46.76	Ub	28.165	30.685	Ub	19.815	22.075	Ub	32.275	38.465	Ub	84.595	17.345	Fb	67.895	8.53	Fb	6.165
E	MSTRG.952		MSTRG.881	MSTRG.8230	272.325	370.76	Ub	208.3	198.945	Ub	1315.1	943.645	Ub	130.7	26.86	Fb	49.315	Mb	997.67	976.58	Ub	4093.46	4301.6	Ub	785.29	470.26	Fb	504.085	412.625	Ub	268.14	240.91	Ub	109.125	98.46	Ub	594.8	519.81	Ub	383.735	343.87	Ub	753.6	1410.81	Mb	197.21	39.84	Fb	99.435
E	MSTRG.951		MSTRG.880	MSTRG.8231	3.915	4.52	Ub	7.06	14.06	Mb	15.09	17.225	Ub	15.19	7.59	Ub	9.625	Mb	11.41	11.225	Ub	4.585	2.565	Ub	4.545	13.155	Mb	8.385	10.58	Ub	8.06	8.04	Ub	11.405	11.56	Ub	4.685	6.215	Ub	11.305	12.95	Ub	20.84	15.45	Ub	16.965	8.55	Ub	11.965
E	MSTRG.950		MSTRG.879	MSTRG.8234	0	0.095	Ub	0	46.185	Mb	0	122.34	Mb	0.04	256.565	Mb	2.89	Mb	0	0	Ub	0	0	Ub	0	65.695	Mb	0	0	Ub	0	0	Ub	0	2.005	Mb	0	2.24	Mb	0	24.1	Mb	0	126.16	Mb	0	262.17	Mb	3.035
E	g7576		g605	MSTRG.9049	0	0	Ub	0	0.175	Ub	0.65	0.57	Ub	0	0.165	Ub	0	Ub	1.74	1.79	Ub	0.39	1.605	Ub	0	0	Ub	0.7	0.15	Ub	0	0	Ub	0	0	Ub	0	0	Ub	4.35	2.625	Ub	0	1.46	Mb	0	1.115	Mb	0
E	MSTRG.808		MSTRG.728	MSTRG.9050	13.795	14.395	Ub	25.68	21.55	Ub	44.88	13.515	Fb	68.155	5.08	Fb	9.275	Fb	19.35	20.615	Ub	18.93	22.27	Ub	43.17	21.585	Fb	21.63	24.86	Ub	62.91	58.825	Ub	21.525	21.45	Ub	2.63	3.135	Ub	4.345	5.62	Ub	10.755	2.81	Fb	9.755	1.1	Fb	1.29
E	MSTRG.807		MSTRG.727	MSTRG.9051	36.085	30.895	Ub	44.885	37.25	Ub	106.855	74.45	Ub	97.2	24.32	Fb	35.225	Mb	48.865	49.315	Ub	58.55	31.3	Ub	23.855	31.915	Ub	80.095	103.78	Ub	59.86	59.245	Ub	192.435	146.58	Ub	33.51	38.505	Ub	48.715	41.74	Ub	95.435	77.58	Ub	120.785	21.335	Fb	34.99
E	MSTRG.806		MSTRG.726	MSTRG.9052	8.9	9.835	Ub	15.365	23.995	Ub	22.565	25.155	Ub	20.75	12.88	Ub	3.33	Ub	21.73	22.415	Ub	31.925	33.855	Ub	25.575	30.885	Ub	18.315	20.935	Ub	12.185	12.305	Ub	12.75	15.435	Ub	18.175	24.175	Ub	19.795	32.875	Ub	56.27	53.445	Ub	95.515	51.315	Ub	10.955
E	MSTRG.805		MSTRG.725	MSTRG.9053	31.75	26.85	Ub	88.34	78.835	Ub	69.48	52.56	Ub	1073.98	357.155	Fb	96.86	Fb	69.4	81.85	Ub	42.915	46.28	Ub	62.465	55.71	Ub	82.85	72.82	Ub	179.745	158.78	Ub	112.96	110.84	Ub	35.46	54.3	Ub	135.575	141.245	Ub	118.56	66.465	Fb	619.725	447.755	Mb	132.25
E	MSTRG.803		MSTRG.723	MSTRG.9054	111.455	86.205	Ub	165.405	155.12	Ub	178.485	176.72	Ub	306.735	187.375	Ub	214.52	Mb	120.805	144.255	Ub	105.23	112.855	Ub	152.12	157.765	Ub	221.96	232.975	Ub	215.98	183.82	Ub	348.785	336.645	Ub	100.93	123.935	Ub	176.25	160.385	Ub	232.325	216.5	Ub	402.285	244.765	Ub	527.58
E	MSTRG.800		MSTRG.720	MSTRG.9057	0.14	0.255	Ub	0.77	0.97	Ub	12.965	4.56	Fb	0	0.76	Mb	0.05	Ub	93.62	108.435	Ub	17.58	12.52	Ub	1.05	1.86	Ub	2.85	3.88	Ub	3.775	2.26	Ub	1.255	0.685	Ub	0.14	0.99	Mb	3.315	3.245	Ub	1.365	7.49	Mb	0	2.725	Mb	0.025
E	MSTRG.799		MSTRG.719	MSTRG.9058	2.305	2.54	Ub	9.61	10.915	Ub	11.575	9.405	Ub	21.57	5.71	Fb	1.54	Fb	6.02	5.865	Ub	1.875	1.01	Ub	2.625	3.87	Ub	4.025	4.905	Ub	18.825	18.825	Ub	6.56	6.925	Ub	2.545	4.495	Ub	12.125	12.64	Ub	24.14	13.135	Fb	20.41	7.945	Fb	2.455
E	MSTRG.798		MSTRG.718	MSTRG.9059	4.02	3.695	Ub	8.605	22.6	Mb	15.735	22.59	Mb	16.42	21.305	Mb	1.625	Fb	6.88	8.025	Ub	8.445	9.55	Ub	17.495	11.93	Fb	8.035	6.88	Ub	14.87	13.42	Ub	2.69	5.815	Ub	9.955	12.13	Ub	18.985	26.36	Ub	40.745	28.095	Ub	25.015	24.585	Mb	7.6
E	MSTRG.797		MSTRG.717	MSTRG.9060	4.635	5.215	Ub	27.15	28.255	Ub	9.675	8.065	Ub	12.69	3.435	Fb	2.235	Ub	4.205	4.95	Ub	1.435	0.605	Ub	2.96	7.305	Ub	3.955	4.53	Ub	33.38	33.33	Ub	7.39	11.17	Ub	6.305	8.605	Ub	25.665	25.055	Ub	17.4	11.905	Fb	15.595	8.19	Ub	10.07
E	MSTRG.796		MSTRG.716	MSTRG.9061	3.955	3.215	Ub	15.54	19.905	Ub	17.16	14.2	Ub	29.16	10.535	Fb	23.925	Mb	21.7	23.62	Ub	6.245	7.16	Ub	13.23	11.155	Ub	8.39	9.265	Ub	18.88	17.15	Ub	10.145	15.715	Ub	5.105	10.24	Ub	21.72	25.245	Ub	31.605	23.555	Ub	38.515	11.675	Fb	69.525
E	MSTRG.795		MSTRG.714	MSTRG.9062	23.685	27.395	Ub	28.71	34.505	Ub	47.845	89.94	Mb	6.48	63.365	Mb	52.655	Mb	40.43	32.535	Ub	22.255	10.76	Ub	12.805	53.535	Mb	72.765	89.605	Ub	46.665	57.55	Ub	42.595	39.415	Ub	31.27	26.835	Ub	33.555	35.28	Ub	20.585	90.65	Mb	6.4	107.95	Mb	80.77
E	MSTRG.794		MSTRG.713	MSTRG.9064	2.865	3.135	Ub	8.385	32.71	Mb	31.74	90.615	Mb	32.045	75.13	Mb	4.33	Fb	10.115	9.54	Ub	35.295	13.485	Fb	5.62	24.29	Mb	8.83	10.505	Ub	11.93	11.42	Ub	11.81	18.91	Ub	3.455	6.09	Ub	11.395	21.34	Mb	34.85	72.825	Mb	27.59	52.995	Mb	4.685
E	MSTRG.793		MSTRG.712	MSTRG.9065	4.15	4.6	Ub	11.155	12.985	Ub	20.67	10.845	Fb	27.155	4.215	Fb	3.56	Fb	9.145	9.05	Ub	4.51	1.39	Ub	3.125	7.31	Ub	7.84	11.245	Ub	21.12	22.81	Ub	11.82	11.135	Ub	3.885	6.465	Ub	12.05	15.205	Ub	39.39	7.91	Fb	29.88	3.84	Fb	4.26
E	MSTRG.890		MSTRG.812	MSTRG.9895	17.715	19.235	Ub	14.025	22.405	Mb	27.31	17	Ub	42.8	12.455	Fb	12.98	Ub	13.755	16.265	Ub	7.085	6.67	Ub	25.155	28.77	Ub	29.82	35.875	Ub	35.13	44.445	Ub	39.6	49.38	Ub	10.685	15.12	Ub	20.545	20.38	Ub	21.88	9.81	Fb	24.325	3.735	Fb	11.43
E	MSTRG.888		MSTRG.810	MSTRG.9896	2.77	3.705	Ub	13.335	32.285	Mb	7.16	15.895	Mb	20.565	14.38	Ub	1.905	Fb	2.595	3.05	Ub	1.07	0.92	Ub	3.885	8.155	Ub	1.815	2.28	Ub	27.065	23.13	Ub	3.105	6.015	Ub	3.38	5.525	Ub	10.445	12.58	Ub	19.065	7.345	Fb	26.035	4.78	Fb	2.545
E	MSTRG.885		MSTRG.808	MSTRG.9897	11.145	12	Ub	36.535	29.24	Ub	35.5	30.355	Ub	25.09	7.835	Fb	4.575	Ub	31.885	34.175	Ub	26.085	23.145	Ub	11.385	15.115	Ub	11.345	18.87	Ub	27.17	30.8	Ub	33.465	31.045	Ub	14.195	20.215	Ub	68.04	61.65	Ub	34.655	38.935	Ub	24.135	5.71	Fb	5.515
E	MSTRG.884		MSTRG.806	MSTRG.9898	4.39	4.515	Ub	14.69	14.01	Ub	10.5	4.745	Fb	10.35	1.775	Fb	1.305	Fb	6.28	5.985	Ub	1.285	0.675	Ub	2.82	4.295	Ub	3.91	4.845	Ub	15.04	15.43	Ub	5.515	6.59	Ub	5.055	5.08	Ub	9.13	7.7	Ub	28.835	5.465	Fb	28.415	2.33	Fb	1.35
E	MSTRG.881		MSTRG.803	MSTRG.9901	16.705	16.855	Ub	62.21	58.595	Ub	27.56	16.82	Ub	26.255	6.38	Fb	9.755	Ub	22.585	23.33	Ub	9.73	12.085	Ub	31.775	24.405	Fb	15.085	17.095	Ub	90.925	89.935	Ub	18.06	23.5	Ub	29.975	45.505	Ub	109.435	95.405	Ub	54.505	24.32	Fb	52.655	9.68	Fb	21.13
E	MSTRG.1052		MSTRG.974	MSTRG.9949	1	1.5	Ub	8.29	6.04	Fb	3.305	1.45	Fb	1.085	0.88	Ub	3.995	Mb	2.26	2.45	Ub	0.21	0.145	Ub	0.675	1.755	Ub	0.11	0.155	Ub	9.43	12.965	Ub	1.44	1.72	Ub	2.86	3.125	Ub	22.69	20.61	Ub	1.31	3.16	Mb	0.96	0.865	Mb	5.865
E	MSTRG.1051		MSTRG.972	MSTRG.9950	3.65	4.235	Ub	8.91	20.475	Mb	43.62	41.57	Ub	17.19	14.57	Mb	13.91	Mb	15.88	17.9	Ub	20.365	12.43	Ub	13.68	35.52	Mb	78.615	112.5	Ub	2.31	2.375	Ub	15.925	12.93	Ub	7.585	10.1	Ub	10.845	17.57	Mb	46.13	64.71	Mb	41.41	21.34	Ub	37.685
E	MSTRG.1049		MSTRG.970	MSTRG.9951	7.795	7.97	Ub	16.855	23.75	Ub	36.745	23.415	Ub	350.205	58.465	Fb	50.225	Ub	7.89	10.68	Ub	11.735	11.635	Ub	38.095	15.16	Fb	26.17	18.83	Ub	56.34	49.41	Ub	10.875	10.24	Ub	9.755	12.36	Ub	20.28	23.385	Ub	87.995	24.215	Fb	283.615	74.94	Fb	20.42
E	MSTRG.1050		MSTRG.971	MSTRG.9952	9.39	9.8	Ub	19.15	40.31	Mb	44.715	46.84	Ub	108.555	54.1	Ub	15.155	Fb	5.45	8.675	Ub	7.145	6.55	Ub	40.395	20.875	Fb	19.34	18.89	Ub	56.68	59.405	Ub	17.72	23.375	Ub	4.24	4.8	Ub	8.03	9.055	Ub	23.9	13.9	Fb	21.79	11.875	Ub	3.44
E	MSTRG.1048		MSTRG.969	MSTRG.9954	19.2	18.67	Ub	30.705	29.505	Ub	171.105	108.945	Ub	0.845	3.69	Mb	12.625	Mb	423.175	503.89	Ub	192.485	201.81	Ub	93.525	101.915	Ub	280.005	265.73	Ub	0.57	7.335	Ub	47.88	81.465	Mb	27.955	11.485	Fb	58.28	31.11	Ub	158.73	280.85	Mb	2.115	7.795	Mb	28.025
E	MSTRG.1047		MSTRG.968	MSTRG.9955	1.02	3.355	Ub	1.045	0.335	Ub	313.16	191.015	Ub	3.925	6.375	Mb	48.745	Mb	783.47	1476.51	Mb	470.695	778.885	Ub	409.2	479.845	Ub	872.78	835.28	Ub	0	0.6	Ub	1.835	3.515	Ub	1.32	0	Ub	0	0.43	Ub	48.27	86.09	Mb	0.225	5.6	Mb	17.98
E	MSTRG.1623		MSTRG.1442	MSTRG.9956	11.475	19.93	Mb	23.135	6.83	Fb	51.86	43.19	Ub	3.67	1.175	Fb	1.615	Ub	33.255	30.585	Ub	73.36	32.765	Ub	3.18	13.355	Mb	22.28	31.04	Ub	8.245	7.16	Ub	28.795	28.09	Ub	19.545	18.08	Ub	29.895	12.95	Fb	11.42	26.92	Mb	1.405	0.635	Ub	2.145
E	MSTRG.1613		MSTRG.1443	MSTRG.9958	1.835	2.015	Ub	32.695	21.035	Fb	10.41	2.32	Fb	28.29	0.805	Fb	0.305	Fb	9.93	10.565	Ub	0.83	0.47	Ub	2.725	0.895	Fb	1.4	1.37	Ub	32.46	32.5	Ub	2.115	2.045	Ub	4.325	7.79	Ub	82.335	77.595	Ub	22.495	8.795	Fb	21.04	11.07	Fb	0.735
E	MSTRG.1612		MSTRG.1452	MSTRG.9961	16.6	34.21	Mb	1.425	2.275	Ub	80.81	90.365	Ub	0.195	4.04	Mb	0.465	Mb	24.78	31.035	Ub	2.485	2.66	Ub	85.545	227.85	Mb	249.76	435.54	Ub	0.845	1.64	Ub	21.115	22.75	Ub	31.31	31.22	Ub	1.705	1.28	Ub	21.83	68.78	Mb	0.495	0.525	Ub	15.095
E	MSTRG.1611		MSTRG.1453	MSTRG.9962	0.155	0.175	Ub	25.5	17.48	Fb	0.17	0.175	Ub	0	0.01	Ub	0	Ub	0.855	2	Mb	0	0	Ub	0	0	Ub	0.01	0	Ub	9.72	7.03	Ub	0.015	0.045	Ub	0.715	1.55	Ub	32.665	26.31	Ub	0.05	0.22	Mb	0	0	Ub	0
E	g8288		MSTRG.1454	MSTRG.9963	0.025	0	Ub	0.425	0.625	Ub	0.065	0.055	Ub	0	0.055	Ub	0	Ub	0.185	0.455	Ub	0.095	0.115	Ub	0	0.015	Ub	0.03	0.045	Ub	0.82	0.395	Ub	0.12	0.22	Ub	0.21	0.625	Ub	2.39	2.95	Ub	0.07	0.155	Ub	0.07	0	Ub	0
E	MSTRG.1610		MSTRG.1455	MSTRG.9964	1.24	2.82	Ub	2.66	0.54	Fb	2.02	1.225	Ub	0	0.195	Ub	0	Ub	3.555	7.49	Ub	3.495	3.73	Ub	3.53	3.825	Ub	6.475	7.755	Ub	0.575	0.38	Ub	0.965	0.365	Ub	2.835	3.075	Ub	18.075	15.25	Ub	1.8	4.96	Mb	0	0.105	Ub	0
E	MSTRG.1609		MSTRG.1456	MSTRG.9965	11.375	8.25	Ub	0.08	0.745	Ub	0.85	1.07	Ub	0	0.635	Mb	0	Ub	6.18	5.575	Ub	0.99	1.5	Ub	0.12	1.055	Mb	0.065	0.53	Ub	13.5	6.93	Ub	1859.36	1600.08	Ub	25.27	1040.02	Mb	1.01	1.155	Ub	1.14	2.96	Mb	0	0.5	Mb	0
E	MSTRG.1608		MSTRG.1459	MSTRG.9966	0	0	Ub	0	13.985	Mb	0	83.91	Mb	0	135.805	Mb	0.955	Mb	0	0	Ub	0	0	Ub	0	15.475	Mb	0	0	Ub	0	0	Ub	0	0.36	Ub	0	0.455	Ub	0	11.615	Mb	0	51.665	Mb	0	112.5	Mb	2.675
E	MSTRG.1607		MSTRG.1461	MSTRG.9969	0.045	0.05	Ub	88.97	36.71	Fb	37.355	28.935	Ub	0	0.265	Mb	0.095	Ub	482.03	641.795	Ub	2.34	4.475	Ub	1.555	6.055	Mb	2.71	11.28	Mb	2.47	1.385	Ub	0	0	Ub	0.17	0.52	Ub	199.22	181.68	Ub	16.775	41.11	Mb	0	0.1	Ub	0.08
E	MSTRG.409		MSTRG.288	MSTRG.9972	7.62	6.755	Ub	126.18	48.955	Fb	13.3	0.145	Fb	67.615	0.11	Fb	0.19	Fb	0.46	0.395	Ub	0.305	0.235	Ub	6.665	0.49	Fb	0.695	0.71	Ub	63.095	76.245	Ub	2.86	2.655	Ub	6.415	7.4	Ub	148.455	116.79	Ub	55.475	0.24	Fb	80.035	0.12	Fb	0.23
E	MSTRG.411		MSTRG.287	MSTRG.9973	23.32	20.46	Ub	245.555	162.435	Fb	37.88	87.845	Mb	5.665	36.61	Mb	222.815	Mb	51.16	57.48	Ub	12.015	9.73	Ub	20.055	203.13	Mb	6.85	25.065	Mb	195.98	116.775	Ub	38.645	34.865	Ub	40.29	49.88	Ub	309.565	209.37	Ub	22.56	103.765	Mb	11.51	44.515	Mb	326.8
E	MSTRG.412		MSTRG.286	MSTRG.9974	0	0	Ub	0.065	0.03	Ub	0	14.725	Mb	0	2.945	Mb	4.81	Mb	0.015	0.025	Ub	0	0	Ub	0	18.345	Mb	0	0.02	Ub	0.1	0.1	Ub	0.005	0.015	Ub	0.015	0	Ub	0.02	0.07	Ub	0	11.68	Mb	0	4.79	Mb	7.435
E	MSTRG.413		MSTRG.285	MSTRG.9975	5.155	4.92	Ub	11.135	22.425	Mb	15.12	57.595	Mb	29.785	40.485	Mb	2.925	Fb	10.675	11.3	Ub	3.22	2.25	Ub	8.13	19.155	Mb	9.18	12.29	Ub	16.275	17.975	Ub	9.735	12.4	Ub	4.675	6.97	Ub	16.5	23.87	Ub	34.335	80.65	Mb	43.775	88.54	Mb	5.82
E	MSTRG.414		MSTRG.283	MSTRG.9976	872.16	886.5	Ub	1260.24	1167.61	Ub	1050.03	366.445	Fb	531.84	133.05	Fb	171.295	Ub	720.265	462.915	Ub	437.075	316.975	Ub	1147.65	585.72	Fb	595.15	431.855	Fb	1275.53	1338.56	Ub	763.96	717.42	Ub	1701.44	1823.03	Ub	1969.22	1806.35	Ub	1968.58	391.22	Fb	1540.21	103.68	Fb	201.62
E	MSTRG.415		MSTRG.282	MSTRG.9977	93.79	116.49	Ub	100.8	95.95	Ub	267.825	142.9	Fb	462.695	53.985	Fb	91.105	Ub	238.31	279.095	Ub	202.25	234.95	Ub	325.695	195.82	Fb	304.23	286.57	Ub	142.815	119.795	Ub	86.52	94.915	Ub	125.845	118.57	Ub	123.09	110.32	Ub	201.52	140.5	Fb	324.01	17.685	Fb	93.83
E	MSTRG.1806		MSTRG.1732	MSTRG.9978	111.12	466.7	Mb	0.42	0	Ub	0	0	Ub	0	0	Ub	0	Ub	0	0	Ub	0.455	0	Ub	0	0	Ub	0	0	Ub	0.345	5.18	Mb	18.68	1.385	Fb	143.81	55.27	Ub	0.145	0.27	Ub	0	0.435	Ub	0	0.175	Ub	0
E	MSTRG.1807		MSTRG.1733	MSTRG.9979	0.125	0	Ub	0	0	Ub	0	184.625	Mb	0	5.43	Mb	7609.69	Mb	0.22	0	Ub	0	0	Ub	0	325.43	Mb	0	10.745	Mb	0	0	Ub	0	0	Ub	0	0	Ub	0	0	Ub	0	490.935	Mb	0	30.75	Mb	26182.2
E	MSTRG.1808		MSTRG.1734	MSTRG.9980	3.95	3.205	Ub	33.77	22.33	Fb	11.69	9.775	Ub	2.045	2.14	Mb	2.225	Mb	13.62	19.165	Ub	9.25	6.1	Ub	0.995	5.795	Mb	5.46	6.75	Ub	26.11	24.2	Ub	10.695	8.92	Ub	4.75	6.115	Ub	33.465	24.065	Ub	3.245	11.955	Mb	1.315	1.36	Mb	4.165
E	MSTRG.1810		MSTRG.1737	MSTRG.9984	113.86	119.84	Ub	165.42	135.44	Ub	224.19	231.895	Ub	164.015	112.03	Mb	199.055	Mb	185.67	194.415	Ub	120.095	122.89	Ub	197.15	284.04	Ub	282.085	335.775	Ub	165.945	146.11	Ub	173.67	177.195	Ub	140.37	153.38	Ub	265.45	233.53	Ub	264.055	295.185	Ub	129.78	115.765	Mb	283.465
E	MSTRG.1811		MSTRG.1739	MSTRG.9985	8.415	9.335	Ub	18.18	26.335	Ub	21.14	12.285	Ub	24.3	4.89	Fb	3.915	Fb	9.995	11.065	Ub	8.2	8.63	Ub	24.66	12.51	Fb	8.69	10.98	Ub	28.52	26.515	Ub	9.01	11.9	Ub	9.19	12.26	Ub	19.8	18.945	Ub	32.44	11.44	Fb	38.24	5.115	Fb	7.105
E	MSTRG.1813		MSTRG.1741	MSTRG.9986	30.23	28.15	Ub	33.08	55.89	Mb	58.83	40.26	Ub	56	23.81	Fb	17.86	Ub	26.945	27.605	Ub	15.645	15.515	Ub	46.435	48.6	Ub	72.495	69.53	Ub	54.53	55.76	Ub	58.765	63.925	Ub	23.895	37.575	Ub	41.505	68.875	Mb	58.305	59.28	Ub	47.815	31.49	Mb	12.525
E	MSTRG.1815		MSTRG.1743	MSTRG.9988	17.58	13.995	Ub	29.25	20.47	Ub	48.955	20.545	Fb	143.84	25.59	Fb	19.935	Fb	21.89	25.595	Ub	27.61	31.325	Ub	53.4	24.365	Fb	31.64	34.42	Ub	31.48	28.53	Ub	46.22	40.795	Ub	24.585	30.185	Ub	52.34	53.585	Ub	65.045	32.845	Fb	146.92	30.57	Fb	39.99
E	MSTRG.1816		MSTRG.1744	MSTRG.9990	4.1	5.22	Ub	12.5	14.11	Ub	9.795	10.55	Ub	10.915	11.935	Mb	8.14	Mb	7.375	8.345	Ub	5.075	5.12	Ub	13.72	9.88	Fb	5.975	8.17	Ub	13.615	12.44	Ub	6.615	11.99	Ub	6.21	8.1	Ub	13.585	12.7	Ub	10.48	11.775	Ub	3.97	11.845	Mb	5.75
E	MSTRG.1814		MSTRG.1742	MSTRG.9991	58.26	50.795	Ub	74.75	94.66	Ub	57.055	62.28	Ub	80.97	48.51	Ub	32.48	Mb	35.29	43.115	Ub	26.47	29.355	Ub	77.01	74.215	Ub	48.21	63.93	Ub	106.515	96.39	Ub	114.495	122.05	Ub	60.965	86.27	Ub	76.935	83.285	Ub	101.625	58.755	Fb	77.895	40.075	Ub	22.295
E	MSTRG.1820		MSTRG.1747	MSTRG.9994	16.125	11.15	Fb	100.175	92.295	Ub	21.16	10.42	Fb	18.88	12.115	Ub	1.775	Fb	6.28	6.705	Ub	7.28	5.535	Ub	14.76	10.3	Fb	11.18	13.485	Ub	85.055	68.02	Ub	49.91	46.695	Ub	12.475	22.415	Ub	53.855	48.64	Ub	15.965	10.545	Fb	14.835	7.2	Ub	1.47
E	MSTRG.1821		MSTRG.1748	MSTRG.9995	567.335	918.725	Mb	73.39	69.865	Ub	492.67	248.745	Fb	157.02	6.82	Fb	44.175	Ub	585.345	490.8	Ub	415.545	193.53	Ub	229.235	318.135	Ub	390.605	440.705	Ub	261.195	298.96	Ub	443.62	390.26	Ub	735.365	618.325	Ub	162.71	166.795	Ub	479.01	521.055	Ub	252.23	9.23	Fb	39.76
E	MSTRG.1822		MSTRG.1749	MSTRG.9996	0.295	0.3	Ub	19.37	114.59	Mb	13.215	31.275	Mb	0	0.06	Ub	0	Ub	49.525	39.385	Ub	34.12	32.05	Ub	8.355	66.865	Mb	16.38	46.805	Mb	6.5	9.435	Ub	0.155	0.08	Ub	0.52	0.175	Ub	11.26	11.045	Ub	2.88	12.935	Mb	0.165	0	Ub	1.17
E	MSTRG.1824		MSTRG.1750	MSTRG.9997	34.04	31.42	Ub	46.36	85.535	Mb	57.985	39.07	Ub	26.08	12.37	Ub	11.945	Mb	36.02	32.235	Ub	22.275	11.17	Ub	23.08	39.835	Ub	28.075	27.63	Ub	72.21	69.99	Ub	28.84	33.385	Ub	56.295	69.99	Ub	91.105	92.85	Ub	97.86	46.175	Fb	67.805	15.555	Fb	14.25
[truncated: 6,290 more rows]
[truncated: 45 more columns]

## Sheet: Table S4
Table S4. Expression levels of orthologs in Drosophila albomicans, D. nasuta, and D. kohkoa.
[truncated: 8,964 more rows]

## Sheet: Table S5
Table S5. Expression levels of orthologs in Drosophila americana, D. texana, and D. novamexicana.
[truncated: 8,353 more rows]

[truncated: 13 more sheets: Table S6, Table S7, Table S8, Table S9, Table S10, Table S11, Table S12, Table S13, Table S14, Table S15, Table S16, Table S17, Table S18]
